# Supplementary material for: Application of quantitative proteomics to discover biomarkers for tick resistance in cattle
Source: Front Immunol. 2023 Jan 30;14:1091066. doi: 10.3389/fimmu.2023.1091066 (PMC9924087; doi:10.3389/fimmu.2023.1091066)
Supplement: Supplementary file 1 [file DataSheet_1.xlsx]

## Sheet: Table S1-Protein Pilot IDs
Proteins identified by LC-MS/MS in the Pooled Skin sample									Proteins identified by LC-MS/MS in the Pooled Serum sample
N	Total	%Cov(95)	Accession	Name	Species	Peptides(95%)			N	Total	%Cov(95)	Accession	Name	Species	Peptides(95%)
1	52.6	46.13	tr|A0A140T897|A0A140T897_BOVIN	Serum albumin OS=Bos taurus OX=9913 GN=ALB PE=4 SV=1	BOVIN	41			1	288.17	93.9	tr|A0A140T897|A0A140T897_BOVIN	Serum albumin OS=Bos taurus OX=9913 GN=ALB PE=4 SV=1	BOVIN	1501
2	35.29	12.63	tr|F1MCK2|F1MCK2_BOVIN	AHNAK nucleoprotein OS=Bos taurus OX=9913 GN=AHNAK PE=1 SV=3	BOVIN	18			2	211.57	70.86	sp|Q7SIH1|A2MG_BOVIN	Alpha-2-macroglobulin OS=Bos taurus OX=9913 GN=A2M PE=1 SV=2	BOVIN	421
3	30.64	5.236	tr|E1BB91|E1BB91_BOVIN	Collagen type VI alpha 3 chain OS=Bos taurus OX=9913 GN=COL6A3 PE=1 SV=2	BOVIN	14			3	190.3	61.53	sp|Q2UVX4|CO3_BOVIN	Complement C3 OS=Bos taurus OX=9913 GN=C3 PE=1 SV=2	BOVIN	294
4	26.13	20.88	tr|G3X6N3|G3X6N3_BOVIN	Serotransferrin OS=Bos taurus OX=9913 GN=TF PE=1 SV=2	BOVIN	18			4	124.3	76.99	tr|G3X6N3|G3X6N3_BOVIN	Serotransferrin OS=Bos taurus OX=9913 GN=TF PE=1 SV=2	BOVIN	268
5	25.75	85.52	sp|P02070|HBB_BOVIN	Hemoglobin subunit beta OS=Bos taurus OX=9913 GN=HBB PE=1 SV=1	BOVIN	34			5	106.7	71.39	tr|A0A3Q1M3L6|A0A3Q1M3L6_BOVIN	Uncharacterized protein OS=Bos taurus OX=9913 PE=1 SV=1	BOVIN	300
6	22.74	6.338	tr|A0A3Q1LMA3|A0A3Q1LMA3_BOVIN	Filamin A OS=Bos taurus OX=9913 GN=FLNA PE=1 SV=1	BOVIN	11			6	95.8	39.08	tr|F1MVK1|F1MVK1_BOVIN	Uncharacterized protein OS=Bos taurus OX=9913 GN=LOC107131209 PE=4 SV=3	BOVIN	74
7	22.67	9.338	sp|Q7SIH1|A2MG_BOVIN	Alpha-2-macroglobulin OS=Bos taurus OX=9913 GN=A2M PE=1 SV=2	BOVIN	13			7	80.5	39.19	tr|F1MJK3|F1MJK3_BOVIN	Uncharacterized protein OS=Bos taurus OX=9913 GN=LOC506828 PE=4 SV=3	BOVIN	56
8	21.23	20.78	sp|P02453|CO1A1_BOVIN	Collagen alpha-1(I) chain OS=Bos taurus OX=9913 GN=COL1A1 PE=1 SV=3	BOVIN	47			8	63.06	40.97	tr|A0A3Q1MP45|A0A3Q1MP45_BOVIN	Complement factor H OS=Bos taurus OX=9913 GN=CFH PE=4 SV=1	BOVIN	62
9	19.19	25.97	sp|P48616|VIME_BOVIN	Vimentin OS=Bos taurus OX=9913 GN=VIM PE=1 SV=3	BOVIN	13			9	91.93	69.94	tr|G3N0V0|G3N0V0_BOVIN	Uncharacterized protein OS=Bos taurus OX=9913 PE=1 SV=1	BOVIN	231
10	18.23	16.94	sp|P02465|CO1A2_BOVIN	Collagen alpha-2(I) chain OS=Bos taurus OX=9913 GN=COL1A2 PE=1 SV=2	BOVIN	26			10	59.21	43.23	tr|Q5EA67|Q5EA67_BOVIN	Inter-alpha (Globulin) inhibitor H4 (Plasma Kallikrein-sensitive glycoprotein) OS=Bos taurus OX=9913 GN=ITIH4 PE=2 SV=1	BOVIN	59
11	15.62	6.683	tr|A0A0F6QNP7|A0A0F6QNP7_BOVIN	Complement component 3 OS=Bos taurus OX=9913 GN=C3 PE=2 SV=1	BOVIN	7			11	58.46	79.95	tr|G5E513|G5E513_BOVIN	Uncharacterized protein OS=Bos taurus OX=9913 PE=1 SV=2	BOVIN	112
12	15.59	59.86	tr|A0A1K0FUD3|A0A1K0FUD3_BOVIN	Globin C1 OS=Bos taurus OX=9913 GN=GLNC1 PE=3 SV=1	BOVIN	14			12	51.61	59.7	tr|I7CT57|I7CT57_BOVIN	Vitamin D binding protein OS=Bos taurus OX=9913 PE=2 SV=1	BOVIN	67
13	13.92	27.73	sp|P60712|ACTB_BOVIN	Actin, cytoplasmic 1 OS=Bos taurus OX=9913 GN=ACTB PE=1 SV=1	BOVIN	13			13	49.81	74.34	tr|V6F9A2|V6F9A2_BOVIN	Apolipoprotein A-I preproprotein OS=Bos taurus OX=9913 GN=APOA1 PE=3 SV=1	BOVIN	129
14	13.57	21.83	sp|P04272|ANXA2_BOVIN	Annexin A2 OS=Bos taurus OX=9913 GN=ANXA2 PE=1 SV=2	BOVIN	8			14	47.48	60.34	sp|P34955|A1AT_BOVIN	Alpha-1-antiproteinase OS=Bos taurus OX=9913 GN=SERPINA1 PE=1 SV=1	BOVIN	60
15	13.03	14.98	tr|A0A5A4UBP5|A0A5A4UBP5_BOVIN	Heat shock protein 70 OS=Bos taurus OX=9913 GN=hsp70 PE=3 SV=1	BOVIN	7			15	46.55	81.62	tr|Q1RMN8|Q1RMN8_BOVIN	Immunoglobulin light chain, lambda gene cluster OS=Bos taurus OX=9913 GN=IGL@ PE=2 SV=1	BOVIN	156
16	12.28	7.496	tr|F1N789|F1N789_BOVIN	Vinculin OS=Bos taurus OX=9913 GN=VCL PE=1 SV=1	BOVIN	6			16	46.08	40.87	sp|P81187|CFAB_BOVIN	Complement factor B OS=Bos taurus OX=9913 GN=CFB PE=1 SV=2	BOVIN	41
17	11.24	19.4	tr|F1MB08|F1MB08_BOVIN	Alpha-enolase OS=Bos taurus OX=9913 GN=ENO1 PE=3 SV=2	BOVIN	7			17	43.83	56.43	sp|Q3SZV7|HEMO_BOVIN	Hemopexin OS=Bos taurus OX=9913 GN=HPX PE=2 SV=1	BOVIN	53
18	10.77	8.013	sp|A5D7D1|ACTN4_BOVIN	Alpha-actinin-4 OS=Bos taurus OX=9913 GN=ACTN4 PE=2 SV=1	BOVIN	6			18	42.67	25.98	tr|F1N076|F1N076_BOVIN	Ceruloplasmin OS=Bos taurus OX=9913 GN=CP PE=1 SV=3	BOVIN	34
19	10.01	23.77	tr|V6F9A2|V6F9A2_BOVIN	Apolipoprotein A-I preproprotein OS=Bos taurus OX=9913 GN=APOA1 PE=3 SV=1	BOVIN	5			20	39.31	41.92	sp|P00735|THRB_BOVIN	Prothrombin OS=Bos taurus OX=9913 GN=F2 PE=1 SV=2	BOVIN	24
20	9.97	14.83	sp|Q3MHM5|TBB4B_BOVIN	Tubulin beta-4B chain OS=Bos taurus OX=9913 GN=TUBB4B PE=2 SV=1	BOVIN	6			21	39.18	37.02	tr|A0A452DJK6|A0A452DJK6_BOVIN	Serpin A3-1 OS=Bos taurus OX=9913 GN=SERPINA3-1 PE=3 SV=1	BOVIN	45
21	9.97	21.6	sp|Q32LG3|MDHM_BOVIN	Malate dehydrogenase, mitochondrial OS=Bos taurus OX=9913 GN=MDH2 PE=1 SV=1	BOVIN	5			22	38.66	59.05	tr|B0JYN6|B0JYN6_BOVIN	Alpha-2-HS-glycoprotein OS=Bos taurus OX=9913 GN=AHSG PE=2 SV=1	BOVIN	87
22	9.73	25.17	tr|A0A452DIX3|A0A452DIX3_BOVIN	Triosephosphate isomerase OS=Bos taurus OX=9913 GN=TPI1 PE=3 SV=1	BOVIN	6			23	37.98	38.32	sp|Q29437|AOCX_BOVIN	Primary amine oxidase, liver isozyme OS=Bos taurus OX=9913 PE=1 SV=1	BOVIN	32
23	9.66	18.99	sp|Q95121|PEDF_BOVIN	Pigment epithelium-derived factor OS=Bos taurus OX=9913 GN=SERPINF1 PE=1 SV=1	BOVIN	5			24	35.85	60	tr|F1MZ96|F1MZ96_BOVIN	Uncharacterized protein OS=Bos taurus OX=9913 PE=1 SV=3	BOVIN	31
24	9.55	3.278	tr|E1BA17|E1BA17_BOVIN	Collagen type XIV alpha 1 chain OS=Bos taurus OX=9913 GN=COL14A1 PE=1 SV=2	BOVIN	5			25	34.9	39.45	sp|P01044|KNG1_BOVIN	Kininogen-1 OS=Bos taurus OX=9913 GN=KNG1 PE=1 SV=1	BOVIN	46
25	9.36	4.086	tr|F1MKG2|F1MKG2_BOVIN	Collagen type VI alpha 2 chain OS=Bos taurus OX=9913 GN=COL6A2 PE=1 SV=3	BOVIN	5			26	31.89	48.81	tr|A0A3Q1MJT2|A0A3Q1MJT2_BOVIN	Alpha-1B-glycoprotein OS=Bos taurus OX=9913 GN=A1BG PE=1 SV=1	BOVIN	37
26	9.15	24.56	sp|Q05443|LUM_BOVIN	Lumican OS=Bos taurus OX=9913 GN=LUM PE=1 SV=1	BOVIN	9			27	31.55	60.53	tr|V6F7X3|V6F7X3_BOVIN	Apolipoprotein A-IV OS=Bos taurus OX=9913 GN=APOA4 PE=3 SV=1	BOVIN	21
27	9.09	2.216	tr|F1MDH3|F1MDH3_BOVIN	Talin 1 OS=Bos taurus OX=9913 GN=TLN1 PE=1 SV=3	BOVIN	4			28	30.45	32.13	tr|A5D9D2|A5D9D2_BOVIN	Complement component 4 binding protein, alpha chain OS=Bos taurus OX=9913 GN=C4BPA PE=2 SV=1	BOVIN	19
28	8.8	13.89	sp|P21793|PGS2_BOVIN	Decorin OS=Bos taurus OX=9913 GN=DCN PE=1 SV=2	BOVIN	8			29	37.53	60.94	tr|A0A3Q1LPG0|A0A3Q1LPG0_BOVIN	Uncharacterized protein OS=Bos taurus OX=9913 PE=1 SV=1	BOVIN	59
29	8.6	9.31	tr|A7Z014|A7Z014_BOVIN	TKT protein OS=Bos taurus OX=9913 GN=TKT PE=1 SV=1	BOVIN	4			30	29.53	21.78	tr|A5D7R6|A5D7R6_BOVIN	ITIH2 protein OS=Bos taurus OX=9913 GN=ITIH2 PE=1 SV=1	BOVIN	17
30	8.37	7.24	tr|F1MW44|F1MW44_BOVIN	Coagulation factor XIII A chain OS=Bos taurus OX=9913 GN=F13A1 PE=4 SV=2	BOVIN	4			31	27.82	7.607	tr|G5E5B0|G5E5B0_BOVIN	Fibronectin OS=Bos taurus OX=9913 GN=FN1 PE=4 SV=1	BOVIN	15
31	8.33	22.89	tr|V6F957|V6F957_BOVIN	Transgelin OS=Bos taurus OX=9913 GN=TAGLN PE=3 SV=1	BOVIN	8			32	27.78	4.335	tr|E1BNR0|E1BNR0_BOVIN	Apolipoprotein B OS=Bos taurus OX=9913 GN=APOB PE=1 SV=3	BOVIN	17
32	8.32	7.668	tr|Q2KJ75|Q2KJ75_BOVIN	Plastin 3 (T isoform) OS=Bos taurus OX=9913 GN=PLS3 PE=2 SV=1	BOVIN	4			33	29.99	43.41	tr|Q5J801|Q5J801_BOVIN	Endopin 2B OS=Bos taurus OX=9913 PE=2 SV=1	BOVIN	29
33	8.28	7.913	tr|Q08E14|Q08E14_BOVIN	Collagen alpha-1(III) chain OS=Bos taurus OX=9913 GN=COL3A1 PE=2 SV=1	BOVIN	23			34	24.19	44.93	tr|A0A140T843|A0A140T843_BOVIN	Beta-2-glycoprotein 1 OS=Bos taurus OX=9913 GN=APOH PE=4 SV=1	BOVIN	20
34	8	27.86	tr|E9RHW1|E9RHW1_BOVIN	Heat shock 27kDa protein 1 OS=Bos taurus OX=9913 GN=HSPB1 PE=2 SV=1	BOVIN	4			35	23.88	29.81	tr|A0A3Q1NJR8|A0A3Q1NJR8_BOVIN	Antithrombin-III OS=Bos taurus OX=9913 GN=SERPINC1 PE=3 SV=1	BOVIN	20
35	7.69	9.262	tr|A0A452DII8|A0A452DII8_BOVIN	ATP synthase subunit beta OS=Bos taurus OX=9913 GN=ATP5F1B PE=3 SV=1	BOVIN	4			36	23.4	34.98	tr|Q9BGU1|Q9BGU1_BOVIN	Histidine-rich glycoprotein OS=Bos taurus OX=9913 GN=BTHRG PE=2 SV=1	BOVIN	28
36	7.7	11.99	tr|A0A3Q1M3L6|A0A3Q1M3L6_BOVIN	Uncharacterized protein OS=Bos taurus OX=9913 PE=1 SV=1	BOVIN	8			37	22.95	82.07	tr|D4QBB3|D4QBB3_BOVIN	Hemoglobin beta OS=Bos taurus OX=9913 GN=HBB PE=3 SV=1	BOVIN	31
37	7.62	12.07	tr|G5E513|G5E513_BOVIN	Uncharacterized protein OS=Bos taurus OX=9913 PE=1 SV=2	BOVIN	4			38	22.71	22.97	tr|F6R4P6|F6R4P6_BOVIN	Serpin family D member 1 OS=Bos taurus OX=9913 GN=SERPIND1 PE=3 SV=1	BOVIN	13
38	7.59	23.12	sp|Q5E947|PRDX1_BOVIN	Peroxiredoxin-1 OS=Bos taurus OX=9913 GN=PRDX1 PE=2 SV=1	BOVIN	4			39	21.44	34.08	tr|A0A3Q1MFI7|A0A3Q1MFI7_BOVIN	Ig-like domain-containing protein OS=Bos taurus OX=9913 GN=LOC104968484 PE=4 SV=1	BOVIN	40
39	7.5	1.59	tr|F1N647|F1N647_BOVIN	Fatty acid synthase OS=Bos taurus OX=9913 GN=FASN PE=1 SV=3	BOVIN	3			40	21.13	27.94	tr|Q3ZBS7|Q3ZBS7_BOVIN	Vitronectin OS=Bos taurus OX=9913 GN=VTN PE=1 SV=1	BOVIN	16
40	7.54	12.6	tr|A6QQQ3|A6QQQ3_BOVIN	Prolargin OS=Bos taurus OX=9913 GN=PRELP PE=2 SV=1	BOVIN	4			41	21.09	21.93	tr|A0A3Q1LW96|A0A3Q1LW96_BOVIN	Inter-alpha-trypsin inhibitor heavy chain H1 OS=Bos taurus OX=9913 GN=ITIH1 PE=1 SV=1	BOVIN	20
41	7.12	8.333	tr|A7E3Q2|A7E3Q2_BOVIN	Heat shock 70kDa protein 1A OS=Bos taurus OX=9913 GN=HSPA2 PE=2 SV=1	BOVIN	4			42	91.74	37.45	tr|E1BH06|E1BH06_BOVIN	Uncharacterized protein OS=Bos taurus OX=9913 GN=C4A PE=1 SV=3	BOVIN	69
42	6.88	10.48	tr|A0A3Q1N308|A0A3Q1N308_BOVIN	Methanethiol oxidase OS=Bos taurus OX=9913 GN=SELENBP1 PE=1 SV=1	BOVIN	3			43	19.22	44.06	tr|Q5GN72|Q5GN72_BOVIN	Alpha-1-acid glycoprotein OS=Bos taurus OX=9913 GN=agp PE=2 SV=2	BOVIN	34
43	6.8	10.77	sp|Q2HJ38|CNN1_BOVIN	Calponin-1 OS=Bos taurus OX=9913 GN=CNN1 PE=2 SV=1	BOVIN	3			44	18.95	18.84	sp|P06868|PLMN_BOVIN	Plasminogen OS=Bos taurus OX=9913 GN=PLG PE=1 SV=2	BOVIN	13
44	6.75	21.79	tr|Q1RMN8|Q1RMN8_BOVIN	Immunoglobulin light chain, lambda gene cluster OS=Bos taurus OX=9913 GN=IGL@ PE=2 SV=1	BOVIN	9			45	262.37	93.41	tr|B0JYQ0|B0JYQ0_BOVIN	ALB protein OS=Bos taurus OX=9913 GN=ALB PE=2 SV=1	BOVIN	1360
45	6.65	9.976	tr|G3N1U4|G3N1U4_BOVIN	Serpin A3-3 OS=Bos taurus OX=9913 GN=SERPINA3-3 PE=1 SV=1	BOVIN	3			46	18.46	19.39	tr|F1N1I6|F1N1I6_BOVIN	Gelsolin OS=Bos taurus OX=9913 GN=GSN PE=1 SV=2	BOVIN	13
46	6.65	4.382	tr|E1BI98|E1BI98_BOVIN	Collagen type VI alpha 1 chain OS=Bos taurus OX=9913 GN=COL6A1 PE=1 SV=1	BOVIN	3			47	18.35	16.05	tr|A0A3Q1MP40|A0A3Q1MP40_BOVIN	Complement component C7 OS=Bos taurus OX=9913 GN=C7 PE=4 SV=1	BOVIN	10
47	6.61	8.317	tr|A5D7E8|A5D7E8_BOVIN	Protein disulfide-isomerase OS=Bos taurus OX=9913 GN=PDIA3 PE=2 SV=1	BOVIN	4			48	17.93	34.93	tr|Q2KIW1|Q2KIW1_BOVIN	Paraoxonase 1 OS=Bos taurus OX=9913 GN=PON1 PE=1 SV=1	BOVIN	12
49	6.43	30	sp|P02584|PROF1_BOVIN	Profilin-1 OS=Bos taurus OX=9913 GN=PFN1 PE=1 SV=2	BOVIN	4			49	16.97	26.89	tr|A0A3Q1LGY9|A0A3Q1LGY9_BOVIN	Angiotensinogen OS=Bos taurus OX=9913 GN=AGT PE=1 SV=1	BOVIN	10
50	6.38	9.95	tr|F1MUP9|F1MUP9_BOVIN	Vesicle amine transport 1 OS=Bos taurus OX=9913 GN=VAT1 PE=1 SV=3	BOVIN	3			50	16.93	51	sp|P81644|APOA2_BOVIN	Apolipoprotein A-II OS=Bos taurus OX=9913 GN=APOA2 PE=1 SV=2	BOVIN	26
51	6.33	22.29	tr|B0JYL8|B0JYL8_BOVIN	Cofilin 1 (Non-muscle) OS=Bos taurus OX=9913 GN=CFL1 PE=2 SV=1	BOVIN	3			51	16.79	30.92	tr|Q2KIF2|Q2KIF2_BOVIN	Leucine-rich alpha-2-glycoprotein 1 OS=Bos taurus OX=9913 GN=LRG1 PE=2 SV=1	BOVIN	12
52	6.29	25.74	tr|A0A3Q8WRY3|A0A3Q8WRY3_BOVIN	Protein S100 OS=Bos taurus OX=9913 GN=S100A7 PE=3 SV=1	BOVIN	3			52	16.72	8.889	tr|F1N3A1|F1N3A1_BOVIN	Thrombospondin-1 OS=Bos taurus OX=9913 GN=THBS1 PE=4 SV=1	BOVIN	10
53	6.39	6.373	tr|F6QND5|F6QND5_BOVIN	Fibrinogen alpha chain OS=Bos taurus OX=9913 GN=FGA PE=4 SV=1	BOVIN	4			53	16.35	56.02	sp|Q2KIT0|HP20_BOVIN	Protein HP-20 homolog OS=Bos taurus OX=9913 PE=2 SV=1	BOVIN	35
54	6.27	5.723	tr|F1MYG5|F1MYG5_BOVIN	Lamin A/C OS=Bos taurus OX=9913 GN=LMNA PE=1 SV=1	BOVIN	3			54	14.9	19.54	sp|G3MYZ3|AFAM_BOVIN	Afamin OS=Bos taurus OX=9913 GN=AFM PE=1 SV=1	BOVIN	12
55	6.2	2.911	tr|F1N269|F1N269_BOVIN	Myosin light chain kinase, smooth muscle OS=Bos taurus OX=9913 GN=MYLK PE=1 SV=3	BOVIN	3			55	14.47	31.54	tr|Q6T182|Q6T182_BOVIN	Sex hormone-binding globulin (Fragment) OS=Bos taurus OX=9913 GN=SHBG PE=2 SV=1	BOVIN	9
56	6.2	13.81	sp|P10096|G3P_BOVIN	Glyceraldehyde-3-phosphate dehydrogenase OS=Bos taurus OX=9913 GN=GAPDH PE=1 SV=4	BOVIN	3			56	14.03	14.42	sp|Q3MHN2|CO9_BOVIN	Complement component C9 OS=Bos taurus OX=9913 GN=C9 PE=2 SV=1	BOVIN	10
57	6.17	20.1	sp|Q5E9F5|TAGL2_BOVIN	Transgelin-2 OS=Bos taurus OX=9913 GN=TAGLN2 PE=2 SV=3	BOVIN	3			57	13.65	16.8	tr|F1MMK9|F1MMK9_BOVIN	Protein AMBP OS=Bos taurus OX=9913 GN=KIF12 PE=4 SV=3	BOVIN	16
58	6.11	3.441	tr|Q9XSW5|Q9XSW5_BOVIN	Anion exchange protein OS=Bos taurus OX=9913 GN=SLC4A1 PE=2 SV=1	BOVIN	3			58	23.14	33.97	sp|A6QPQ2|SPA38_BOVIN	Serpin A3-8 OS=Bos taurus OX=9913 GN=SERPINA3-8 PE=2 SV=1	BOVIN	15
59	6.04	20.21	sp|Q3MHY1|CSRP1_BOVIN	Cysteine and glycine-rich protein 1 OS=Bos taurus OX=9913 GN=CSRP1 PE=2 SV=3	BOVIN	3			59	13.16	14.08	tr|Q32PI4|Q32PI4_BOVIN	Complement factor I OS=Bos taurus OX=9913 GN=CFI PE=2 SV=1	BOVIN	8
60	6.43	13.5	tr|G3N0V0|G3N0V0_BOVIN	Uncharacterized protein OS=Bos taurus OX=9913 PE=1 SV=1	BOVIN	3			60	13.04	18.9	sp|P28800|A2AP_BOVIN	Alpha-2-antiplasmin OS=Bos taurus OX=9913 GN=SERPINF2 PE=1 SV=2	BOVIN	9
61	6.02	17.5	tr|B0JYP6|B0JYP6_BOVIN	IGK protein OS=Bos taurus OX=9913 GN=IGK PE=2 SV=1	BOVIN	3			61	12.88	58.45	tr|A0A1K0FUD3|A0A1K0FUD3_BOVIN	Globin C1 OS=Bos taurus OX=9913 GN=GLNC1 PE=3 SV=1	BOVIN	23
62	48.75	43.99	tr|B0JYQ0|B0JYQ0_BOVIN	ALB protein OS=Bos taurus OX=9913 GN=ALB PE=2 SV=1	BOVIN	34			62	12.53	10.41	tr|F1MM86|F1MM86_BOVIN	Complement component C6 OS=Bos taurus OX=9913 GN=C6 PE=4 SV=2	BOVIN	7
63	5.96	25.13	sp|P13696|PEBP1_BOVIN	Phosphatidylethanolamine-binding protein 1 OS=Bos taurus OX=9913 GN=PEBP1 PE=1 SV=2	BOVIN	3			63	17.78	20.74	tr|A5D7Q2|A5D7Q2_BOVIN	Uncharacterized protein OS=Bos taurus OX=9913 PE=2 SV=1	BOVIN	13
64	5.87	10.42	tr|F2Z4C1|F2Z4C1_BOVIN	Tubulin alpha chain OS=Bos taurus OX=9913 GN=TUBA1A PE=3 SV=1	BOVIN	3			64	12.18	44.79	tr|G3N0S9|G3N0S9_BOVIN	Uncharacterized protein OS=Bos taurus OX=9913 PE=4 SV=2	BOVIN	10
65	5.77	15.88	tr|B0JYN6|B0JYN6_BOVIN	Alpha-2-HS-glycoprotein OS=Bos taurus OX=9913 GN=AHSG PE=2 SV=1	BOVIN	4			65	11.78	26.68	sp|P23805|CONG_BOVIN	Conglutinin OS=Bos taurus OX=9913 GN=CGN1 PE=1 SV=2	BOVIN	7
66	5.75	4.29	tr|G3N0V2|G3N0V2_BOVIN	Keratin 1 OS=Bos taurus OX=9913 GN=KRT1 PE=1 SV=2	BOVIN	3			66	11.56	15.54	tr|F1MJ12|F1MJ12_BOVIN	Complement C1s subcomponent OS=Bos taurus OX=9913 GN=C1S PE=3 SV=1	BOVIN	9
67	5.57	5.73	sp|Q76LV2|HS90A_BOVIN	Heat shock protein HSP 90-alpha OS=Bos taurus OX=9913 GN=HSP90AA1 PE=1 SV=3	BOVIN	3			67	41.55	68.1	tr|A6QM09|A6QM09_BOVIN	Uncharacterized protein OS=Bos taurus OX=9913 PE=2 SV=1	BOVIN	137
68	5.46	19.34	sp|Q5E9I6|ARF3_BOVIN	ADP-ribosylation factor 3 OS=Bos taurus OX=9913 GN=ARF3 PE=2 SV=3	BOVIN	3			68	32.43	42.09	sp|A2I7N1|SPA35_BOVIN	Serpin A3-5 OS=Bos taurus OX=9913 GN=SERPINA3-5 PE=3 SV=1	BOVIN	39
69	5.42	12.93	tr|A0A3Q1MP67|A0A3Q1MP67_BOVIN	14-3-3 protein epsilon OS=Bos taurus OX=9913 GN=YWHAE PE=1 SV=1	BOVIN	3			69	10.6	18.75	sp|Q95121|PEDF_BOVIN	Pigment epithelium-derived factor OS=Bos taurus OX=9913 GN=SERPINF1 PE=1 SV=1	BOVIN	6
70	5.29	3.415	sp|A7MBJ5|CAND1_BOVIN	Cullin-associated NEDD8-dissociated protein 1 OS=Bos taurus OX=9913 GN=CAND1 PE=2 SV=1	BOVIN	3			70	10.14	38.68	sp|Q2KIX7|HP251_BOVIN	Protein HP-25 homolog 1 OS=Bos taurus OX=9913 PE=1 SV=1	BOVIN	34
71	4.85	0.8887	tr|F1MYC9|F1MYC9_BOVIN	Spectrin beta chain OS=Bos taurus OX=9913 GN=SPTBN1 PE=1 SV=1	BOVIN	3			71	10.02	20.67	sp|Q58D62|FETUB_BOVIN	Fetuin-B OS=Bos taurus OX=9913 GN=FETUB PE=1 SV=1	BOVIN	11
72	4.78	4.199	tr|A0A3Q1LKR8|A0A3Q1LKR8_BOVIN	Ubiquitin-like modifier-activating enzyme 1 OS=Bos taurus OX=9913 GN=UBA1 PE=1 SV=1	BOVIN	3			72	10.14	39.07	sp|Q2KIU3|HP252_BOVIN	Protein HP-25 homolog 2 OS=Bos taurus OX=9913 PE=2 SV=1	BOVIN	12
73	4.64	3.546	tr|F1N1I6|F1N1I6_BOVIN	Gelsolin OS=Bos taurus OX=9913 GN=GSN PE=1 SV=2	BOVIN	3			73	9.8	15.81	tr|E1BMJ0|E1BMJ0_BOVIN	Serpin family G member 1 OS=Bos taurus OX=9913 GN=SERPING1 PE=3 SV=3	BOVIN	5
74	4.53	5.907	tr|I7CT57|I7CT57_BOVIN	Vitamin D binding protein OS=Bos taurus OX=9913 PE=2 SV=1	BOVIN	2			74	9.72	18.6	tr|A0A3Q1M564|A0A3Q1M564_BOVIN	Adiponectin OS=Bos taurus OX=9913 GN=ADIPOQ PE=4 SV=1	BOVIN	8
75	4.52	7.16	tr|G3X7N4|G3X7N4_BOVIN	Phosphoglycerate kinase OS=Bos taurus OX=9913 GN=PGK1 PE=1 SV=2	BOVIN	2			75	9	16.19	tr|A6QNW7|A6QNW7_BOVIN	CD5 molecule like OS=Bos taurus OX=9913 GN=CD5L PE=2 SV=1	BOVIN	7
76	6.59	6.107	sp|Q0VCX2|BIP_BOVIN	Endoplasmic reticulum chaperone BiP OS=Bos taurus OX=9913 GN=HSPA5 PE=2 SV=1	BOVIN	3			76	8.33	19.3	sp|Q05443|LUM_BOVIN	Lumican OS=Bos taurus OX=9913 GN=LUM PE=1 SV=1	BOVIN	5
77	4.4	5.31	tr|Q3ZC87|Q3ZC87_BOVIN	Pyruvate kinase (Fragment) OS=Bos taurus OX=9913 GN=PKM2 PE=2 SV=1	BOVIN	2			77	15.91	51.8	tr|G3MZE0|G3MZE0_BOVIN	Ig-like domain-containing protein OS=Bos taurus OX=9913 PE=4 SV=2	BOVIN	35
78	23.97	79.31	tr|D4QBB3|D4QBB3_BOVIN	Hemoglobin beta OS=Bos taurus OX=9913 GN=HBB PE=3 SV=1	BOVIN	34			78	8.22	11.68	tr|Q3SYR0|Q3SYR0_BOVIN	Serpin peptidase inhibitor, clade A (Alpha-1 antiproteinase, antitrypsin), member 7 OS=Bos taurus OX=9913 GN=SERPINA7 PE=2 SV=1	BOVIN	4
79	5.12	3.896	tr|G3MXL3|G3MXL3_BOVIN	Keratin 3 OS=Bos taurus OX=9913 GN=KRT3 PE=1 SV=1	BOVIN	2			79	13.02	45.51	tr|G3N1H5|G3N1H5_BOVIN	Ig-like domain-containing protein OS=Bos taurus OX=9913 GN=LOC100300716 PE=4 SV=2	BOVIN	13
80	4.31	4.16	tr|F1MBS3|F1MBS3_BOVIN	Transforming growth factor-beta-induced protein ig-h3 OS=Bos taurus OX=9913 GN=TGFBI PE=1 SV=3	BOVIN	2			80	8	29.94	tr|Q3SYR8|Q3SYR8_BOVIN	Immunoglobulin J chain OS=Bos taurus OX=9913 GN=JCHAIN PE=1 SV=1	BOVIN	6
81	4.3	22.77	sp|P35466|S10A4_BOVIN	Protein S100-A4 OS=Bos taurus OX=9913 GN=S100A4 PE=1 SV=2	BOVIN	2			81	8	12.33	tr|Q3MHH8|Q3MHH8_BOVIN	Alpha-amylase OS=Bos taurus OX=9913 GN=AMY2A PE=2 SV=1	BOVIN	5
82	4.28	2.985	sp|Q95M18|ENPL_BOVIN	Endoplasmin OS=Bos taurus OX=9913 GN=HSP90B1 PE=2 SV=1	BOVIN	2			82	8	16.51	tr|A0A3Q1NH68|A0A3Q1NH68_BOVIN	Uncharacterized protein OS=Bos taurus OX=9913 GN=C8G PE=4 SV=1	BOVIN	5
83	4.4	9.718	tr|A0A3Q1MHG7|A0A3Q1MHG7_BOVIN	Annexin OS=Bos taurus OX=9913 GN=ANXA4 PE=1 SV=1	BOVIN	3			83	8	13.9	sp|P17697|CLUS_BOVIN	Clusterin OS=Bos taurus OX=9913 GN=CLU PE=1 SV=1	BOVIN	5
84	4.23	3.35	tr|G3X757|G3X757_BOVIN	Transitional endoplasmic reticulum ATPase OS=Bos taurus OX=9913 GN=VCP PE=3 SV=1	BOVIN	2			84	27.55	43.96	sp|A2I7N2|SPA36_BOVIN	Serpin A3-6 OS=Bos taurus OX=9913 GN=SERPINA3-6 PE=3 SV=1	BOVIN	35
85	4.21	8.841	tr|A0A452DKH0|A0A452DKH0_BOVIN	Poly(rC)-binding protein 1 OS=Bos taurus OX=9913 GN=PCBP1 PE=4 SV=1	BOVIN	2			85	14.08	39.06	tr|F1MLW8|F1MLW8_BOVIN	Uncharacterized protein OS=Bos taurus OX=9913 GN=LOC100847119 PE=1 SV=2	BOVIN	56
86	4.22	18.95	tr|A0A3Q1NNJ3|A0A3Q1NNJ3_BOVIN	Flavin reductase (NADPH) OS=Bos taurus OX=9913 GN=BLVRB PE=1 SV=1	BOVIN	2			86	7.22	5.957	tr|E1B805|E1B805_BOVIN	Uncharacterized protein OS=Bos taurus OX=9913 GN=LOC528040 PE=4 SV=3	BOVIN	9
87	4.15	13.04	tr|F1MJQ1|F1MJQ1_BOVIN	Ras-related protein Rab-7a OS=Bos taurus OX=9913 GN=RAB7A PE=1 SV=1	BOVIN	2			87	6.54	9.492	tr|F1N102|F1N102_BOVIN	Complement C8 beta chain OS=Bos taurus OX=9913 GN=C8B PE=4 SV=3	BOVIN	4
88	4.14	21.64	tr|Q862H8|Q862H8_BOVIN	Similar to 40S ribosomal protein SA (P40) (Fragment) OS=Bos taurus OX=9913 PE=2 SV=1	BOVIN	3			88	38.61	71	tr|A0A3Q1M032|A0A3Q1M032_BOVIN	Uncharacterized protein OS=Bos taurus OX=9913 PE=1 SV=1	BOVIN	98
89	4.11	1.217	tr|G3N2G7|G3N2G7_BOVIN	Microtubule-associated protein OS=Bos taurus OX=9913 GN=MAP4 PE=4 SV=2	BOVIN	2			89	29.22	33.28	sp|P01045|KNG2_BOVIN	Kininogen-2 OS=Bos taurus OX=9913 GN=KNG2 PE=1 SV=1	BOVIN	40
90	4.25	7.225	tr|I6YIV1|I6YIV1_BOVIN	Annexin OS=Bos taurus OX=9913 PE=2 SV=1	BOVIN	2			90	10	7.397	tr|A0A3Q1NEQ0|A0A3Q1NEQ0_BOVIN	Uncharacterized protein OS=Bos taurus OX=9913 GN=LOC525947 PE=1 SV=1	BOVIN	7
91	4.09	10.3	tr|A0A452DJA8|A0A452DJA8_BOVIN	Purine nucleoside phosphorylase OS=Bos taurus OX=9913 GN=PNP PE=4 SV=1	BOVIN	3			91	6	14.58	tr|F1MD83|F1MD83_BOVIN	C-X-C motif chemokine OS=Bos taurus OX=9913 GN=PPBP PE=1 SV=2	BOVIN	4
92	4.06	10.6	tr|F1N7T1|F1N7T1_BOVIN	NADH-cytochrome b5 reductase OS=Bos taurus OX=9913 GN=CYB5R3 PE=1 SV=2	BOVIN	2			92	5.89	6.099	tr|A5D9E9|A5D9E9_BOVIN	Complement C1r OS=Bos taurus OX=9913 GN=C1R PE=2 SV=1	BOVIN	3
93	6.34	6.22	tr|Q3ZC00|Q3ZC00_BOVIN	Lymphocyte cytosolic protein 1 (L-plastin) OS=Bos taurus OX=9913 GN=LCP1 PE=2 SV=1	BOVIN	3			93	5.82	6.383	tr|Q09TE3|Q09TE3_BOVIN	Insulin-like growth factor binding protein acid labile subunit OS=Bos taurus OX=9913 GN=IGFALS PE=2 SV=1	BOVIN	3
94	4.18	5.995	tr|Q5J801|Q5J801_BOVIN	Endopin 2B OS=Bos taurus OX=9913 PE=2 SV=1	BOVIN	2			94	5.69	14.72	tr|A0A452DK44|A0A452DK44_BOVIN	Zinc-alpha-2-glycoprotein OS=Bos taurus OX=9913 GN=AZGP1 PE=3 SV=1	BOVIN	5
95	4.02	10.89	tr|Q5GN72|Q5GN72_BOVIN	Alpha-1-acid glycoprotein OS=Bos taurus OX=9913 GN=agp PE=2 SV=2	BOVIN	2			95	5.43	1.65	tr|F1N0I3|F1N0I3_BOVIN	Coagulation factor V OS=Bos taurus OX=9913 GN=F5 PE=3 SV=3	BOVIN	3
96	4.01	0.9365	tr|A0A3Q1M7S1|A0A3Q1M7S1_BOVIN	Fibrillin-1 OS=Bos taurus OX=9913 GN=FBN1 PE=1 SV=1	BOVIN	2			96	5.28	8.149	tr|Q2KIH5|Q2KIH5_BOVIN	Complement component 8, alpha polypeptide OS=Bos taurus OX=9913 GN=C8A PE=2 SV=1	BOVIN	3
97	4.01	2.479	tr|F1N1C7|F1N1C7_BOVIN	AE binding protein 1 OS=Bos taurus OX=9913 GN=AEBP1 PE=4 SV=3	BOVIN	2			97	11.93	60.19	tr|A0A3Q1MSF6|A0A3Q1MSF6_BOVIN	Ig-like domain-containing protein OS=Bos taurus OX=9913 PE=4 SV=1	BOVIN	30
98	4.09	5.244	tr|F1MLB8|F1MLB8_BOVIN	ATP synthase subunit alpha OS=Bos taurus OX=9913 GN=ATP5F1A PE=1 SV=1	BOVIN	2			98	4.86	19.26	sp|Q5E9E3|C1QA_BOVIN	Complement C1q subcomponent subunit A OS=Bos taurus OX=9913 GN=C1QA PE=2 SV=1	BOVIN	4
99	4.01	6.784	tr|A0A3Q1NLS8|A0A3Q1NLS8_BOVIN	Serpin family B member 5 OS=Bos taurus OX=9913 GN=SERPINB5 PE=1 SV=1	BOVIN	2			99	112.26	63.68	tr|K4JDT2|K4JDT2_BOVIN	Alpha-2-macroglobulin variant 20 OS=Bos taurus OX=9913 GN=A2M PE=2 SV=1	BOVIN	256
100	4	4.642	tr|G3N2N7|G3N2N7_BOVIN	Calpastatin OS=Bos taurus OX=9913 GN=CAST PE=1 SV=2	BOVIN	2			100	76.21	36.22	tr|A0A3Q1MNN6|A0A3Q1MNN6_BOVIN	Uncharacterized protein OS=Bos taurus OX=9913 GN=LOC506828 PE=4 SV=1	BOVIN	51
101	4	7.916	tr|A0A3Q1LV73|A0A3Q1LV73_BOVIN	AHNAK nucleoprotein 2 OS=Bos taurus OX=9913 GN=AHNAK2 PE=1 SV=1	BOVIN	2			101	4.3	3.386	tr|A0A3Q1LQ21|A0A3Q1LQ21_BOVIN	Inter-alpha-trypsin inhibitor heavy chain H3 OS=Bos taurus OX=9913 GN=ITIH3 PE=4 SV=1	BOVIN	3
102	4	5.234	tr|Q8HYY3|Q8HYY3_BOVIN	L-caldesmon OS=Bos taurus OX=9913 PE=2 SV=1	BOVIN	2			102	4.24	9.483	tr|Q17QC8|Q17QC8_BOVIN	Complement factor properdin OS=Bos taurus OX=9913 GN=CFP PE=2 SV=1	BOVIN	2
103	4	6.936	tr|Q2KIF2|Q2KIF2_BOVIN	Leucine-rich alpha-2-glycoprotein 1 OS=Bos taurus OX=9913 GN=LRG1 PE=2 SV=1	BOVIN	2			103	4.25	4.225	tr|F1MNM2|F1MNM2_BOVIN	Phosphatidylinositol-glycan-specific phospholipase D OS=Bos taurus OX=9913 GN=GPLD1 PE=4 SV=2	BOVIN	3
104	4	3.976	tr|F1MUN7|F1MUN7_BOVIN	Annexin OS=Bos taurus OX=9913 GN=ANXA11 PE=3 SV=3	BOVIN	2			104	4.18	5.49	sp|Q58CQ9|VNN1_BOVIN	Pantetheinase OS=Bos taurus OX=9913 GN=VNN1 PE=1 SV=1	BOVIN	2
105	4	5.567	tr|A6QQT4|A6QQT4_BOVIN	Aldehyde dehydrogenase OS=Bos taurus OX=9913 GN=ALDH3A2 PE=1 SV=1	BOVIN	2			105	4.09	28.13	tr|V6F9A3|V6F9A3_BOVIN	Apolipoprotein C-III OS=Bos taurus OX=9913 GN=ApoC3 PE=4 SV=1	BOVIN	3
106	4	8.772	tr|A0A3Q1MT60|A0A3Q1MT60_BOVIN	Macrophage migration inhibitory factor OS=Bos taurus OX=9913 GN=MIF PE=1 SV=1	BOVIN	3			106	4.06	12.05	sp|O02659|MBL2_BOVIN	Mannose-binding protein C OS=Bos taurus OX=9913 GN=MBL PE=2 SV=1	BOVIN	2
107	4	3.401	tr|F1N619|F1N619_BOVIN	Cadherin-1 OS=Bos taurus OX=9913 GN=CDH1 PE=4 SV=3	BOVIN	2			107	33.87	53.33	tr|B0JYP6|B0JYP6_BOVIN	IGK protein OS=Bos taurus OX=9913 GN=IGK PE=2 SV=1	BOVIN	32
108	4	14.83	tr|A0A3Q1M8H9|A0A3Q1M8H9_BOVIN	Calpain small subunit 1 OS=Bos taurus OX=9913 GN=CAPNS1 PE=1 SV=1	BOVIN	2			108	4.01	5.415	tr|E1BH94|E1BH94_BOVIN	Peptidoglycan recognition protein 2 OS=Bos taurus OX=9913 GN=PGLYRP2 PE=4 SV=3	BOVIN	3
109	4	14.88	sp|Q2KIU3|HP252_BOVIN	Protein HP-25 homolog 2 OS=Bos taurus OX=9913 PE=2 SV=1	BOVIN	3			109	47.74	57.17	sp|Q3MHN5|VTDB_BOVIN	Vitamin D-binding protein OS=Bos taurus OX=9913 GN=GC PE=2 SV=1	BOVIN	64
110	4.2	0.8483	tr|F1N401|F1N401_BOVIN	Collagen alpha-1(XII) chain OS=Bos taurus OX=9913 GN=COL12A1 PE=4 SV=3	BOVIN	2			110	47.73	60.04	tr|G5E5T5|G5E5T5_BOVIN	Uncharacterized protein OS=Bos taurus OX=9913 PE=1 SV=2	BOVIN	88
111	3.96	9.091	sp|Q2KJH6|SERPH_BOVIN	Serpin H1 OS=Bos taurus OX=9913 GN=SERPINH1 PE=2 SV=1	BOVIN	2			111	45.85	80.85	tr|Q3T101|Q3T101_BOVIN	IGL@ protein OS=Bos taurus OX=9913 GN=IGL@ PE=1 SV=1	BOVIN	152
112	9.9	14.86	sp|Q2KJD0|TBB5_BOVIN	Tubulin beta-5 chain OS=Bos taurus OX=9913 GN=TUBB5 PE=2 SV=1	BOVIN	6			112	17.12	34.55	tr|A0A3Q1MI29|A0A3Q1MI29_BOVIN	Ig-like domain-containing protein OS=Bos taurus OX=9913 PE=4 SV=1	BOVIN	30
113	5.89	1.519	tr|E1BKX7|E1BKX7_BOVIN	Filamin B OS=Bos taurus OX=9913 GN=FLNB PE=1 SV=2	BOVIN	3			113	10.96	34.29	tr|G3MXG6|G3MXG6_BOVIN	Ig-like domain-containing protein OS=Bos taurus OX=9913 PE=4 SV=2	BOVIN	27
114	3.8	15.06	tr|A0A3Q1MR92|A0A3Q1MR92_BOVIN	Stathmin OS=Bos taurus OX=9913 GN=STMN1 PE=1 SV=1	BOVIN	2			114	6.13	28.27	tr|A0A3Q1MIN7|A0A3Q1MIN7_BOVIN	Ig-like domain-containing protein OS=Bos taurus OX=9913 PE=4 SV=1	BOVIN	14
115	3.72	7.816	tr|Q3SZZ9|Q3SZZ9_BOVIN	FGG protein OS=Bos taurus OX=9913 GN=FGG PE=2 SV=1	BOVIN	2			115	4.05	27.51	tr|G3N3Q3|G3N3Q3_BOVIN	Ig-like domain-containing protein OS=Bos taurus OX=9913 PE=4 SV=2	BOVIN	8
116	3.55	9.237	tr|Q2KJE7|Q2KJE7_BOVIN	Proteasome (Prosome, macropain) activator subunit 1 (PA28 alpha) OS=Bos taurus OX=9913 GN=PSME1 PE=2 SV=1	BOVIN	2			116	4	17.62	tr|A0A3Q1LWV4|A0A3Q1LWV4_BOVIN	Ig-like domain-containing protein OS=Bos taurus OX=9913 GN=VPREB1 PE=4 SV=1	BOVIN	4
117	3.54	2.098	tr|A0A3Q1MNN6|A0A3Q1MNN6_BOVIN	Uncharacterized protein OS=Bos taurus OX=9913 GN=LOC506828 PE=4 SV=1	BOVIN	2			117	4	6.905	tr|Q148J0|Q148J0_BOVIN	Keratin 34 OS=Bos taurus OX=9913 GN=KRT34 PE=2 SV=1	BOVIN	2
118	3.52	3.851	tr|Q2KJC7|Q2KJC7_BOVIN	Periostin OS=Bos taurus OX=9913 GN=POSTN PE=1 SV=1	BOVIN	2			118	4	8.156	tr|A0A452DIU4|A0A452DIU4_BOVIN	Tetranectin OS=Bos taurus OX=9913 GN=CLEC3B PE=4 SV=1	BOVIN	2
119	3.66	21.34	sp|P62935|PPIA_BOVIN	Peptidyl-prolyl cis-trans isomerase A OS=Bos taurus OX=9913 GN=PPIA PE=1 SV=2	BOVIN	3			119	4	9.067	sp|P63258|ACTG_BOVIN	Actin, cytoplasmic 2 OS=Bos taurus OX=9913 GN=ACTG1 PE=1 SV=1	BOVIN	2
120	3.36	2.54	tr|A0A3Q1LR93|A0A3Q1LR93_BOVIN	Ceruloplasmin OS=Bos taurus OX=9913 GN=CP PE=1 SV=1	BOVIN	2			120	4	9.653	sp|Q3T0A3|CFAD_BOVIN	Complement factor D OS=Bos taurus OX=9913 GN=CFD PE=2 SV=1	BOVIN	2
121	3.4	3.357	tr|F6R4P6|F6R4P6_BOVIN	Serpin family D member 1 OS=Bos taurus OX=9913 GN=SERPIND1 PE=3 SV=1	BOVIN	2			121	3.96	6.436	sp|E1BF81|CBG_BOVIN	Corticosteroid-binding globulin OS=Bos taurus OX=9913 GN=SERPINA6 PE=3 SV=1	BOVIN	2
122	3.35	6.216	sp|Q3SZC4|NSF1C_BOVIN	NSFL1 cofactor p47 OS=Bos taurus OX=9913 GN=NSFL1C PE=2 SV=1	BOVIN	2			122	22.02	79.31	tr|D4QBB4|D4QBB4_BOVIN	Globin A1 OS=Bos taurus OX=9913 GN=HBB PE=3 SV=1	BOVIN	32
123	3.42	0.8091	tr|E1BFB0|E1BFB0_BOVIN	Spectrin alpha, non-erythrocytic 1 OS=Bos taurus OX=9913 GN=SPTAN1 PE=1 SV=2	BOVIN	2			123	3.77	3.96	tr|G3N0V2|G3N0V2_BOVIN	Keratin 1 OS=Bos taurus OX=9913 GN=KRT1 PE=1 SV=2	BOVIN	2
124	3.37	6.181	tr|A6QNL5|A6QNL5_BOVIN	PDIA6 protein (Fragment) OS=Bos taurus OX=9913 GN=PDIA6 PE=2 SV=1	BOVIN	2			124	3.54	5.804	tr|F1MTT3|F1MTT3_BOVIN	Coagulation factor XII OS=Bos taurus OX=9913 GN=F12 PE=3 SV=2	BOVIN	3
125	3.38	2.425	tr|A0A3Q1MQ68|A0A3Q1MQ68_BOVIN	Dihydropyrimidinase-related protein 2 OS=Bos taurus OX=9913 GN=DPYSL2 PE=1 SV=1	BOVIN	1			125	3.16	4.698	tr|F1MBC5|F1MBC5_BOVIN	Coagulation factor IX OS=Bos taurus OX=9913 GN=F9 PE=3 SV=3	BOVIN	2
126	3.28	4.079	sp|Q3SYU2|EF2_BOVIN	Elongation factor 2 OS=Bos taurus OX=9913 GN=EEF2 PE=2 SV=3	BOVIN	3			126	2.87	4.236	tr|Q2TBQ1|Q2TBQ1_BOVIN	Coagulation factor XIII B chain OS=Bos taurus OX=9913 GN=F13B PE=2 SV=1	BOVIN	2
127	3.51	3.167	tr|A0A3Q1N703|A0A3Q1N703_BOVIN	Annexin OS=Bos taurus OX=9913 GN=ANXA6 PE=1 SV=1	BOVIN	2			127	2.6	1.246	tr|F5XVA9|F5XVA9_BOVIN	von Willebrand factor OS=Bos taurus OX=9913 GN=VWF PE=2 SV=1	BOVIN	2
128	3.25	6.504	tr|A7E3S8|A7E3S8_BOVIN	Heat shock 70kD protein binding protein OS=Bos taurus OX=9913 GN=ST13 PE=2 SV=1	BOVIN	2			128	16.48	42.77	tr|A0A3Q1LUE9|A0A3Q1LUE9_BOVIN	Ig-like domain-containing protein OS=Bos taurus OX=9913 PE=1 SV=1	BOVIN	36
129	5.53	8.454	sp|A2I7N2|SPA36_BOVIN	Serpin A3-6 OS=Bos taurus OX=9913 GN=SERPINA3-6 PE=3 SV=1	BOVIN	3			129	2.31	5.088	tr|A5PJ69|A5PJ69_BOVIN	SERPINA10 protein OS=Bos taurus OX=9913 GN=SERPINA10 PE=2 SV=1	BOVIN	2
130	3.18	0.8295	tr|F1MMQ8|F1MMQ8_BOVIN	Spectrin alpha, erythrocytic 1 OS=Bos taurus OX=9913 GN=SPTA1 PE=4 SV=3	BOVIN	2			130	2.18	4.025	tr|F1MH27|F1MH27_BOVIN	Acidic mammalian chitinase OS=Bos taurus OX=9913 GN=CHIA PE=3 SV=2	BOVIN	2
131	3.16	2.428	tr|F1MM34|F1MM34_BOVIN	Catenin alpha-1 OS=Bos taurus OX=9913 GN=CTNNA1 PE=4 SV=2	BOVIN	2			131	2.08	7.087	tr|Q2KIH2|Q2KIH2_BOVIN	ApoN protein OS=Bos taurus OX=9913 GN=APON PE=2 SV=1	BOVIN	2
132	3.34	5.556	tr|A0A3Q1MG04|A0A3Q1MG04_BOVIN	Fibrinogen beta chain OS=Bos taurus OX=9913 GN=FGB PE=4 SV=1	BOVIN	2			132	122.02	76.99	sp|Q29443|TRFE_BOVIN	Serotransferrin OS=Bos taurus OX=9913 GN=TF PE=2 SV=1	BOVIN	264
133	3.09	4.608	tr|A0A3Q1MIY9|A0A3Q1MIY9_BOVIN	Septin-6 OS=Bos taurus OX=9913 GN=SEPTIN6 PE=3 SV=1	BOVIN	2			133	17.91	34.55	tr|A0A3Q1MUR2|A0A3Q1MUR2_BOVIN	Ig-like domain-containing protein OS=Bos taurus OX=9913 PE=4 SV=1	BOVIN	29
134	3.1	14.53	tr|A0A3Q1LGU7|A0A3Q1LGU7_BOVIN	Lipocln_cytosolic_FA-bd_dom domain-containing protein OS=Bos taurus OX=9913 GN=LOC505052 PE=3 SV=1	BOVIN	2			134	18.16	21.98	tr|Q32T06|Q32T06_BOVIN	Endopin 2C OS=Bos taurus OX=9913 PE=2 SV=1	BOVIN	15
135	3.06	5.556	sp|Q3MHL4|SAHH_BOVIN	Adenosylhomocysteinase OS=Bos taurus OX=9913 GN=AHCY PE=2 SV=3	BOVIN	2			135	2.01	4.287	tr|F6QND5|F6QND5_BOVIN	Fibrinogen alpha chain OS=Bos taurus OX=9913 GN=FGA PE=4 SV=1	BOVIN	3
136	3.06	12.7	tr|F6R4N7|F6R4N7_BOVIN	Superoxide dismutase [Cu-Zn] OS=Bos taurus OX=9913 GN=SOD3 PE=1 SV=1	Cu-Zn	2			136	2.01	5.416	tr|A5PJT7|A5PJT7_BOVIN	ECM1 protein OS=Bos taurus OX=9913 GN=ECM1 PE=2 SV=1	BOVIN	1
137	3.01	22.22	sp|P55052|FABP5_BOVIN	Fatty acid-binding protein 5 OS=Bos taurus OX=9913 GN=FABP5 PE=1 SV=4	BOVIN	2			137	59.82	68.87	tr|K4JDR8|K4JDR8_BOVIN	Alpha-2-macroglobulin variant 5 OS=Bos taurus OX=9913 GN=A2M PE=2 SV=1	BOVIN	107
138	2.96	9.174	tr|F6Q751|F6Q751_BOVIN	Uncharacterized protein OS=Bos taurus OX=9913 GN=GSTM2 PE=4 SV=2	BOVIN	2			138	47.72	37.07	sp|P01030|CO4_BOVIN	Complement C4 (Fragments) OS=Bos taurus OX=9913 GN=C4 PE=1 SV=2	BOVIN	38
139	2.92	5.65	tr|F1MP48|F1MP48_BOVIN	T-complex protein 1 subunit zeta-2 OS=Bos taurus OX=9913 GN=CCT6B PE=3 SV=1	BOVIN	2			139	31.79	53.75	tr|F1MH40|F1MH40_BOVIN	Uncharacterized protein OS=Bos taurus OX=9913 PE=1 SV=2	BOVIN	28
140	2.91	12.57	tr|A0A3Q1MH50|A0A3Q1MH50_BOVIN	Lipocln_cytosolic_FA-bd_dom domain-containing protein OS=Bos taurus OX=9913 GN=BDA20 PE=3 SV=1	BOVIN	3			140	28.77	39.42	tr|G3N1U4|G3N1U4_BOVIN	Serpin A3-3 OS=Bos taurus OX=9913 GN=SERPINA3-3 PE=1 SV=1	BOVIN	34
141	2.79	7.987	tr|A0A3Q1MME4|A0A3Q1MME4_BOVIN	Heterogeneous nuclear ribonucleoproteins A2/B1 OS=Bos taurus OX=9913 GN=HNRNPA2B1 PE=1 SV=1	BOVIN	2			141	12.97	14.49	tr|A0A452DHX8|A0A452DHX8_BOVIN	Amine oxidase OS=Bos taurus OX=9913 GN=LOC100138645 PE=3 SV=1	BOVIN	11
142	2.81	5.674	tr|A0A452DI24|A0A452DI24_BOVIN	Rab GDP dissociation inhibitor OS=Bos taurus OX=9913 GN=GDI2 PE=3 SV=1	BOVIN	2			142	12.03	8.811	tr|Q6LBN7|Q6LBN7_BOVIN	Lactoferrin (Fragment) OS=Bos taurus OX=9913 PE=2 SV=1	BOVIN	12
143	2.79	7.937	sp|Q5E946|PARK7_BOVIN	Parkinson disease protein 7 homolog OS=Bos taurus OX=9913 GN=PARK7 PE=2 SV=1	BOVIN	1			143	2.01	2.028	tr|F6Q234|F6Q234_BOVIN	Peptidase D OS=Bos taurus OX=9913 GN=PEPD PE=3 SV=1	BOVIN	1
144	2.66	8.009	tr|A0A3Q1N9S5|A0A3Q1N9S5_BOVIN	Heterogeneous nuclear ribonucleoprotein K OS=Bos taurus OX=9913 GN=HNRNPK PE=1 SV=1	BOVIN	3			144	2	1.062	tr|A0A3Q1MAS2|A0A3Q1MAS2_BOVIN	Maltase-glucoamylase OS=Bos taurus OX=9913 GN=MGAM PE=4 SV=1	BOVIN	1
145	7.89	4.158	tr|A0A3Q1MPS4|A0A3Q1MPS4_BOVIN	Alpha-actinin-1 OS=Bos taurus OX=9913 GN=ACTN1 PE=1 SV=1	BOVIN	4			145	2	0.2801	tr|E1BFL6|E1BFL6_BOVIN	Vacuolar protein sorting 13 homolog B OS=Bos taurus OX=9913 GN=VPS13B PE=4 SV=3	BOVIN	1
146	2.63	2.308	sp|P20000|ALDH2_BOVIN	Aldehyde dehydrogenase, mitochondrial OS=Bos taurus OX=9913 GN=ALDH2 PE=1 SV=2	BOVIN	1			146	2	5.66	tr|F1MS32|F1MS32_BOVIN	Apolipoprotein D OS=Bos taurus OX=9913 GN=APOD PE=3 SV=3	BOVIN	1
147	2.65	0.6396	tr|A0A3Q1MAV9|A0A3Q1MAV9_BOVIN	Collagen type VI alpha 5 chain OS=Bos taurus OX=9913 GN=COL6A5 PE=4 SV=1	BOVIN	1			147	2	8.955	tr|Q32L14|Q32L14_BOVIN	Retinol-binding protein OS=Bos taurus OX=9913 GN=RBP4 PE=2 SV=1	BOVIN	1
148	2.81	6.564	tr|A0A3Q1N8Q5|A0A3Q1N8Q5_BOVIN	10 kDa heat shock protein, mitochondrial OS=Bos taurus OX=9913 GN=HSPE1 PE=1 SV=1	BOVIN	2			148	2	2.414	tr|Q0V7N2|Q0V7N2_BOVIN	Complement component 2 OS=Bos taurus OX=9913 GN=C2 PE=2 SV=1	BOVIN	3
149	7.22	3.49	tr|Q1JQB0|Q1JQB0_BOVIN	Collagen type VI alpha 2 chain OS=Bos taurus OX=9913 GN=COL6A2 PE=1 SV=1	BOVIN	3			149	2	1.245	tr|E1BLD2|E1BLD2_BOVIN	Integrator complex subunit 4 OS=Bos taurus OX=9913 GN=INTS4 PE=4 SV=2	BOVIN	1
150	2.6	4.362	tr|A7MBI6|A7MBI6_BOVIN	GLOD4 protein OS=Bos taurus OX=9913 GN=GLOD4 PE=1 SV=1	BOVIN	1			150	2	3.107	tr|A0A3Q1NJ24|A0A3Q1NJ24_BOVIN	Carboxypeptidase B2 OS=Bos taurus OX=9913 GN=CPB2 PE=4 SV=1	BOVIN	1
151	10.33	23.4	sp|Q5E9B5|ACTH_BOVIN	Actin, gamma-enteric smooth muscle OS=Bos taurus OX=9913 GN=ACTG2 PE=2 SV=1	BOVIN	6			151	2	9.091	tr|A0A3Q1M0F4|A0A3Q1M0F4_BOVIN	BPTI/Kunitz inhibitor domain-containing protein OS=Bos taurus OX=9913 GN=LOC404103 PE=4 SV=1	BOVIN	1
152	2.56	16.13	sp|Q3ZCL8|SH3L3_BOVIN	SH3 domain-binding glutamic acid-rich-like protein 3 OS=Bos taurus OX=9913 GN=SH3BGRL3 PE=3 SV=1	BOVIN	1			152	2	0.9574	tr|Q9BDV1|Q9BDV1_BOVIN	BRCA1 (Fragment) OS=Bos taurus OX=9913 GN=BRCA1 PE=4 SV=1	BOVIN	1
153	2.52	2.851	tr|Q3SZN8|Q3SZN8_BOVIN	Ribonuclease/angiogenin inhibitor 1 OS=Bos taurus OX=9913 GN=RNH1 PE=1 SV=1	BOVIN	1			153	2	9.091	tr|Q32PA1|Q32PA1_BOVIN	CD59 molecule OS=Bos taurus OX=9913 GN=CD59 PE=2 SV=1	BOVIN	1
154	2.72	1.31	tr|Q5EA67|Q5EA67_BOVIN	Inter-alpha (Globulin) inhibitor H4 (Plasma Kallikrein-sensitive glycoprotein) OS=Bos taurus OX=9913 GN=ITIH4 PE=2 SV=1	BOVIN	1			154	2	4.301	tr|Q1PBC8|Q1PBC8_BOVIN	CD14 (Fragment) OS=Bos taurus OX=9913 PE=4 SV=1	BOVIN	1
155	2.49	3.354	tr|A0A3Q1MTA5|A0A3Q1MTA5_BOVIN	Annexin OS=Bos taurus OX=9913 GN=ANXA8L1 PE=1 SV=1	BOVIN	1			155	2	5.952	tr|Q148D1|Q148D1_BOVIN	Coiled-coil domain containing 12 OS=Bos taurus OX=9913 GN=CCDC12 PE=2 SV=1	BOVIN	1
156	2.45	10	sp|P81644|APOA2_BOVIN	Apolipoprotein A-II OS=Bos taurus OX=9913 GN=APOA2 PE=1 SV=2	BOVIN	1			156	2	6.329	tr|Q0ZCB4|Q0ZCB4_BOVIN	Apolipoprotein E (Fragment) OS=Bos taurus OX=9913 PE=3 SV=1	BOVIN	1
157	2.42	8.667	tr|A0A452DID9|A0A452DID9_BOVIN	Myosin light polypeptide 6 OS=Bos taurus OX=9913 GN=MYL6 PE=1 SV=1	BOVIN	1			157	2	3.323	tr|Q0VCK6|Q0VCK6_BOVIN	Hexosyltransferase OS=Bos taurus OX=9913 GN=B3GALNT1 PE=2 SV=1	BOVIN	1
158	2.41	0.3628	tr|O18977|O18977_BOVIN	Tenascin-X OS=Bos taurus OX=9913 GN=TN-X PE=2 SV=1	BOVIN	1			158	2	2.02	tr|M0QVZ6|M0QVZ6_BOVIN	Keratin, type II cytoskeletal 5 OS=Bos taurus OX=9913 GN=KRT5 PE=3 SV=2	BOVIN	1
159	2.36	1.889	tr|A0A3Q1M1M7|A0A3Q1M1M7_BOVIN	Junction plakoglobin OS=Bos taurus OX=9913 GN=JUP PE=1 SV=1	BOVIN	1			159	2	2.102	tr|M0QVY0|M0QVY0_BOVIN	IF rod domain-containing protein OS=Bos taurus OX=9913 GN=KRT6A PE=3 SV=1	BOVIN	1
160	2.47	1.501	tr|F1N2F1|F1N2F1_BOVIN	Niban apoptosis regulator 1 OS=Bos taurus OX=9913 GN=NIBAN1 PE=1 SV=2	BOVIN	1			160	2	0.6169	tr|G3X6J9|G3X6J9_BOVIN	ANK_REP_REGION domain-containing protein OS=Bos taurus OX=9913 GN=ANKRD26 PE=4 SV=2	BOVIN	1
161	2.4	3.344	tr|Q3T085|Q3T085_BOVIN	OGN protein OS=Bos taurus OX=9913 GN=OGN PE=2 SV=1	BOVIN	1			161	2	5	tr|G3N308|G3N308_BOVIN	Sosondowah ankyrin repeat domain family member D OS=Bos taurus OX=9913 GN=SOWAHD PE=4 SV=1	BOVIN	1
162	2.24	2.041	tr|A0A140T867|A0A140T867_BOVIN	Keratin, type I cytoskeletal 17 OS=Bos taurus OX=9913 GN=KRT17 PE=3 SV=1	BOVIN	1			162	2	1.721	tr|F1MR06|F1MR06_BOVIN	Sodium/potassium-transporting ATPase subunit alpha OS=Bos taurus OX=9913 GN=ATP1A3 PE=3 SV=3	BOVIN	1
163	2.21	6.299	sp|Q3SZ62|PGAM1_BOVIN	Phosphoglycerate mutase 1 OS=Bos taurus OX=9913 GN=PGAM1 PE=2 SV=3	BOVIN	1			163	2	2.287	tr|F1MNN7|F1MNN7_BOVIN	Lipopolysaccharide-binding protein OS=Bos taurus OX=9913 GN=LBP PE=4 SV=2	BOVIN	1
164	2.21	2.404	sp|P34955|A1AT_BOVIN	Alpha-1-antiproteinase OS=Bos taurus OX=9913 GN=SERPINA1 PE=1 SV=1	BOVIN	1			164	2	2.902	tr|E1BJC1|E1BJC1_BOVIN	Oxysterol-binding protein OS=Bos taurus OX=9913 GN=OSBPL11 PE=3 SV=2	BOVIN	1
165	2.18	2.822	tr|A6QNJ7|A6QNJ7_BOVIN	PGM5 protein OS=Bos taurus OX=9913 GN=PGM5 PE=2 SV=1	BOVIN	1			165	2	1.627	tr|E1BF68|E1BF68_BOVIN	DEAH-box helicase 16 OS=Bos taurus OX=9913 GN=DHX16 PE=4 SV=1	BOVIN	1
166	2.17	11.65	tr|A0A3Q1MEZ8|A0A3Q1MEZ8_BOVIN	Histone H4 OS=Bos taurus OX=9913 GN=LOC112445458 PE=3 SV=1	BOVIN	1			166	2	6.5	tr|A0A3Q1N2R6|A0A3Q1N2R6_BOVIN	Lipocln_cytosolic_FA-bd_dom domain-containing protein OS=Bos taurus OX=9913 GN=LCN1 PE=3 SV=1	BOVIN	1
167	2.37	9.341	tr|A6QLL8|A6QLL8_BOVIN	Fructose-bisphosphate aldolase OS=Bos taurus OX=9913 GN=ALDOA PE=1 SV=1	BOVIN	2			167	2	5.31	sp|P37141|GPX3_BOVIN	Glutathione peroxidase 3 OS=Bos taurus OX=9913 GN=GPX3 PE=2 SV=2	BOVIN	1
168	2.15	3.009	tr|F6Q9Q9|F6Q9Q9_BOVIN	Protein disulfide-isomerase OS=Bos taurus OX=9913 GN=P4HB PE=1 SV=1	BOVIN	1			168	2	15.65	sp|O46375|TTHY_BOVIN	Transthyretin OS=Bos taurus OX=9913 GN=TTR PE=1 SV=1	BOVIN	2
169	4.17	19.87	tr|A0A3Q1LWV8|A0A3Q1LWV8_BOVIN	Ig-like domain-containing protein OS=Bos taurus OX=9913 PE=1 SV=1	BOVIN	2			169	2	1.938	RRRRRtr|A0A452DJC2|A0A452DJC2_BOVIN	REVERSED Rho guanine nucleotide exchange factor 9 OS=Bos taurus OX=9913 GN=ARHGEF9 PE=4 SV=1	BOVIN	1
170	2.28	12.45	sp|Q5E9B7|CLIC1_BOVIN	Chloride intracellular channel protein 1 OS=Bos taurus OX=9913 GN=CLIC1 PE=2 SV=3	BOVIN	2			170	2	0.4429	RRRRRtr|A0A3Q1MGS9|A0A3Q1MGS9_BOVIN	REVERSED Paternally-expressed gene 3 protein OS=Bos taurus OX=9913 GN=PEG3 PE=4 SV=1	BOVIN	1
171	2.11	8.077	sp|P00921|CAH2_BOVIN	Carbonic anhydrase 2 OS=Bos taurus OX=9913 GN=CA2 PE=1 SV=3	BOVIN	1			171	2	11.96	tr|Q32L58|Q32L58_BOVIN	C-C motif chemokine OS=Bos taurus OX=9913 GN=LOC504773 PE=2 SV=1	BOVIN	1
172	2.09	5	tr|H9KUU8|H9KUU8_BOVIN	Ethylmalonyl-CoA decarboxylase OS=Bos taurus OX=9913 GN=ECHDC1 PE=1 SV=2	BOVIN	1			172	2	1.743	tr|A0A3Q1M616|A0A3Q1M616_BOVIN	Vitamin K-dependent protein C OS=Bos taurus OX=9913 GN=PROC PE=3 SV=1	BOVIN	1
173	2.08	4.428	tr|Q8HYJ2|Q8HYJ2_BOVIN	Tryptase OS=Bos taurus OX=9913 GN=BLT PE=2 SV=1	BOVIN	2			173	30.45	32.13	sp|Q28065|C4BPA_BOVIN	C4b-binding protein alpha chain OS=Bos taurus OX=9913 GN=C4BPA PE=2 SV=1	BOVIN	19
174	2.08	3.548	tr|Q2HJB6|Q2HJB6_BOVIN	Procollagen C-endopeptidase enhancer OS=Bos taurus OX=9913 GN=PCOLCE PE=2 SV=1	BOVIN	1			174	1.85	0.4047	tr|E1BGA4|E1BGA4_BOVIN	ASH1 like histone lysine methyltransferase OS=Bos taurus OX=9913 GN=ASH1L PE=4 SV=1	BOVIN	1
175	2.06	3.03	tr|F1MSZ6|F1MSZ6_BOVIN	Antithrombin-III OS=Bos taurus OX=9913 GN=SERPINC1 PE=3 SV=2	BOVIN	1			175	1.8	3.205	sp|P02676|FIBB_BOVIN	Fibrinogen beta chain OS=Bos taurus OX=9913 GN=FGB PE=1 SV=2	BOVIN	3
176	2.06	3.951	tr|G3MZ95|G3MZ95_BOVIN	Four and a half LIM domains 1 OS=Bos taurus OX=9913 GN=FHL1 PE=1 SV=2	BOVIN	2			176	29.59	56.65	tr|F1MNV5|F1MNV5_BOVIN	Kininogen-1 OS=Bos taurus OX=9913 GN=KNG1 PE=4 SV=2	BOVIN	46
177	2.05	11.88	tr|E1BKA1|E1BKA1_BOVIN	Protein S100 OS=Bos taurus OX=9913 GN=LOC786350 PE=3 SV=3	BOVIN	1			177	1.48	4.301	tr|A0A3Q1M3A8|A0A3Q1M3A8_BOVIN	Ig-like domain-containing protein OS=Bos taurus OX=9913 PE=4 SV=1	BOVIN	1
178	2.05	4.573	tr|A0A3Q1M564|A0A3Q1M564_BOVIN	Adiponectin OS=Bos taurus OX=9913 GN=ADIPOQ PE=4 SV=1	BOVIN	1			178	1.46	2.482	tr|A0A3Q1MMZ1|A0A3Q1MMZ1_BOVIN	WSC domain containing 2 OS=Bos taurus OX=9913 GN=WSCD2 PE=4 SV=1	BOVIN	1
179	2.03	16.13	tr|G5E5I6|G5E5I6_BOVIN	Uncharacterized protein OS=Bos taurus OX=9913 PE=4 SV=2	BOVIN	1			179	1.44	1.863	tr|Q3MHW2|Q3MHW2_BOVIN	F10 protein (Fragment) OS=Bos taurus OX=9913 GN=F10 PE=2 SV=1	BOVIN	1
180	4.06	12.65	tr|A0A3Q1LV05|A0A3Q1LV05_BOVIN	Uncharacterized protein OS=Bos taurus OX=9913 PE=3 SV=1	BOVIN	2			180	1.26	3.514	RRRRRtr|A7YY30|A7YY30_BOVIN	REVERSED MGC157043 protein OS=Bos taurus OX=9913 GN=MGC157043 PE=2 SV=1	BOVIN	1
181	4.03	3.976	sp|Q3ZCH0|GRP75_BOVIN	Stress-70 protein, mitochondrial OS=Bos taurus OX=9913 GN=HSPA9 PE=2 SV=1	BOVIN	2			181	59.2	44.05	tr|A0A3Q1MA31|A0A3Q1MA31_BOVIN	Inter-alpha-trypsin inhibitor heavy chain H4 OS=Bos taurus OX=9913 GN=ITIH4 PE=4 SV=1	BOVIN	59
182	2.02	0.308	tr|E1BGJ0|E1BGJ0_BOVIN	LDL receptor related protein 1 OS=Bos taurus OX=9913 GN=LRP1 PE=1 SV=3	BOVIN	1			182	1.24	3.955	tr|E1BJF9|E1BJF9_BOVIN	Serum amyloid A protein OS=Bos taurus OX=9913 GN=LOC104968478 PE=3 SV=2	BOVIN	1
183	2.02	1.674	tr|A0A452DJ01|A0A452DJ01_BOVIN	Calpain-1 catalytic subunit OS=Bos taurus OX=9913 GN=CAPN1 PE=3 SV=1	BOVIN	1			183	0.98	1.062	tr|F1MU34|F1MU34_BOVIN	Aminopeptidase OS=Bos taurus OX=9913 GN=ERAP1 PE=3 SV=1	BOVIN	1
184	2.02	2.094	sp|Q3B7L9|KRR1_BOVIN	KRR1 small subunit processome component homolog OS=Bos taurus OX=9913 GN=KRR1 PE=2 SV=2	BOVIN	1			184	0.98	1.664	RRRRRtr|A7MB57|A7MB57_BOVIN	REVERSED Tyrosine-protein kinase OS=Bos taurus OX=9913 GN=YES1 PE=2 SV=1	BOVIN	1
185	5.06	6.116	tr|A0A3Q1LMS5|A0A3Q1LMS5_BOVIN	Heat shock cognate 71 kDa protein OS=Bos taurus OX=9913 GN=HSPA8 PE=1 SV=1	BOVIN	3			185	0.97	2.507	tr|G3MXA1|G3MXA1_BOVIN	Mab-21 like 2 OS=Bos taurus OX=9913 GN=MAB21L2 PE=4 SV=1	BOVIN	1
186	2.02	0.7493	tr|F1MVK1|F1MVK1_BOVIN	Uncharacterized protein OS=Bos taurus OX=9913 GN=LOC107131209 PE=4 SV=3	BOVIN	1			186	0.95	12.21	tr|Q2KII3|Q2KII3_BOVIN	Hepatitis A virus cellular receptor 1 N-terminal domain containing protein OS=Bos taurus OX=9913 GN=MGC137099 PE=2 SV=1	BOVIN	1
187	2.02	1.917	tr|A0A3Q1M217|A0A3Q1M217_BOVIN	LDL receptor related protein 8 OS=Bos taurus OX=9913 GN=LRP8 PE=4 SV=1	BOVIN	2			187	9.2	29.37	tr|A0A3Q1LI44|A0A3Q1LI44_BOVIN	Ig-like domain-containing protein OS=Bos taurus OX=9913 PE=4 SV=1	BOVIN	23
188	2.02	1.856	tr|A0A3Q1NIT1|A0A3Q1NIT1_BOVIN	Annexin OS=Bos taurus OX=9913 GN=ANXA7 PE=1 SV=1	BOVIN	1			188	0.94	4.745	tr|Q1RMH5|Q1RMH5_BOVIN	C1QC protein (Fragment) OS=Bos taurus OX=9913 GN=C1QC PE=2 SV=1	BOVIN	2
189	2.02	1.585	tr|A0A3Q1MU63|A0A3Q1MU63_BOVIN	Cadherin-13 OS=Bos taurus OX=9913 GN=CDH13 PE=4 SV=1	BOVIN	1			189	0.89	1.341	RRRRRtr|F1MS92|F1MS92_BOVIN	REVERSED Zinc finger protein 432 OS=Bos taurus OX=9913 GN=ZNF432 PE=4 SV=3	BOVIN	1
190	2.02	12.38	sp|O97680|THIO_BOVIN	Thioredoxin OS=Bos taurus OX=9913 GN=TXN PE=3 SV=3	BOVIN	1			190	0.6	1.372	RRRRRtr|E1B716|E1B716_BOVIN	REVERSED SHC-transforming protein 1 OS=Bos taurus OX=9913 GN=SHC1 PE=4 SV=2	BOVIN	1
191	2.02	8.176	tr|A0A452DIU3|A0A452DIU3_BOVIN	Prostaglandin E synthase 3 OS=Bos taurus OX=9913 GN=PTGES3 PE=4 SV=1	BOVIN	1			191	4.9	35.16	tr|A0A3Q1M1Z4|A0A3Q1M1Z4_BOVIN	Ig-like domain-containing protein OS=Bos taurus OX=9913 PE=4 SV=1	BOVIN	16
192	2.01	1.371	tr|F1MPE5|F1MPE5_BOVIN	Importin 5 OS=Bos taurus OX=9913 GN=IPO5 PE=1 SV=3	BOVIN	1			192	0.54	4.491	tr|B0JYN3|B0JYN3_BOVIN	L-lactate dehydrogenase OS=Bos taurus OX=9913 GN=LDHB PE=2 SV=1	BOVIN	2
193	2.01	1.771	tr|A6QP73|A6QP73_BOVIN	RNA helicase OS=Bos taurus OX=9913 GN=DDX31 PE=2 SV=1	BOVIN	1			193	0.5	0.6977	RRRRRtr|G3MZW4|G3MZW4_BOVIN	REVERSED SH3 domain and tetratricopeptide repeats 1 OS=Bos taurus OX=9913 GN=SH3TC1 PE=4 SV=2	BOVIN	1
194	2.01	2.308	tr|F1N2L9|F1N2L9_BOVIN	4-trimethylaminobutyraldehyde dehydrogenase OS=Bos taurus OX=9913 GN=ALDH9A1 PE=3 SV=3	BOVIN	1			194	0.45	0.8629	tr|F1MIW8|F1MIW8_BOVIN	Desmoglein-1 OS=Bos taurus OX=9913 GN=DSG1 PE=4 SV=2	BOVIN	2
195	2.01	2.564	tr|A0A3Q1M1I0|A0A3Q1M1I0_BOVIN	Calcium-binding protein 39 OS=Bos taurus OX=9913 GN=CAB39 PE=4 SV=1	BOVIN	1			195	0.44	2.597	RRRRRtr|E1BBK2|E1BBK2_BOVIN	REVERSED Mast cell immunoglobulin like receptor 1 OS=Bos taurus OX=9913 GN=MILR1 PE=4 SV=3	BOVIN	1
196	2.01	19.29	tr|G3MXG6|G3MXG6_BOVIN	Ig-like domain-containing protein OS=Bos taurus OX=9913 PE=4 SV=2	BOVIN	2			196	0.43	11.21	tr|Q3ZBQ9|Q3ZBQ9_BOVIN	APOM protein OS=Bos taurus OX=9913 GN=APOM PE=2 SV=1	BOVIN	1
197	2.01	1.399	tr|F1N3P2|F1N3P2_BOVIN	Ubiquitin carboxyl-terminal hydrolase OS=Bos taurus OX=9913 GN=USP5 PE=1 SV=2	BOVIN	1			197	0.41	1.461	RRRRRtr|F1MTS9|F1MTS9_BOVIN	REVERSED Tetratricopeptide repeat domain 39B OS=Bos taurus OX=9913 GN=TTC39B PE=4 SV=2	BOVIN	1
198	4.71	7.447	tr|A0A452DJK6|A0A452DJK6_BOVIN	Serpin A3-1 OS=Bos taurus OX=9913 GN=SERPINA3-1 PE=3 SV=1	BOVIN	3			198	0.4	0.3228	tr|F1MQ85|F1MQ85_BOVIN	ATRX chromatin remodeler OS=Bos taurus OX=9913 GN=ATRX PE=4 SV=3	BOVIN	1
199	4.02	0.8151	tr|E1BE25|E1BE25_BOVIN	Filamin C OS=Bos taurus OX=9913 GN=FLNC PE=1 SV=2	BOVIN	2			199	0.36	1.642	tr|A6QP30|A6QP30_BOVIN	CPN2 protein OS=Bos taurus OX=9913 GN=CPN2 PE=2 SV=1	BOVIN	1
200	2.03	3.892	tr|A0A3Q1MU31|A0A3Q1MU31_BOVIN	Poly(rC) binding protein 2 OS=Bos taurus OX=9913 GN=PCBP2 PE=1 SV=1	BOVIN	1			200	0.36	2.768	tr|E1BNF9|E1BNF9_BOVIN	SLAM family member 9 OS=Bos taurus OX=9913 GN=SLAMF9 PE=4 SV=3	BOVIN	1
201	2.01	13.71	tr|Q3ZCD3|Q3ZCD3_BOVIN	Tax1-binding protein 3 OS=Bos taurus OX=9913 GN=TAX1BP3 PE=1 SV=1	BOVIN	1			201	0.23	0.4519	RRRRRtr|E1BKP6|E1BKP6_BOVIN	REVERSED Centrosomal protein 250 OS=Bos taurus OX=9913 GN=CEP250 PE=4 SV=3	BOVIN	1
202	2.01	1.289	tr|F1MNR3|F1MNR3_BOVIN	Calmodulin binding transcription activator 1 OS=Bos taurus OX=9913 GN=CAMTA1 PE=4 SV=3	BOVIN	1			202	0.22	1.006	tr|Q2KJH7|Q2KJH7_BOVIN	Delta-1-pyrroline-5-carboxylate synthase OS=Bos taurus OX=9913 GN=ALDH18A1 PE=2 SV=1	BOVIN	1
203	2.01	3.25	tr|E1B8H8|E1B8H8_BOVIN	SEC14 like lipid binding 3 OS=Bos taurus OX=9913 GN=SEC14L3 PE=4 SV=1	BOVIN	1			203	0.2	0.3951	RRRRRtr|A0A452DJ92|A0A452DJ92_BOVIN	REVERSED Zinc finger FYVE domain-containing protein 26 OS=Bos taurus OX=9913 GN=ZFYVE26 PE=4 SV=1	BOVIN	1
204	2	4.663	tr|A1L5B7|A1L5B7_BOVIN	SERPINE1 mRNA binding protein 1 OS=Bos taurus OX=9913 GN=SERBP1 PE=1 SV=1	BOVIN	1			204	0.19	0.2484	RRRRRtr|A0A3Q1LYH2|A0A3Q1LYH2_BOVIN	REVERSED LPS responsive beige-like anchor protein OS=Bos taurus OX=9913 GN=LRBA PE=4 SV=1	BOVIN	1
205	2	1.043	tr|E1BC46|E1BC46_BOVIN	Kinesin-like protein OS=Bos taurus OX=9913 GN=KIF18B PE=3 SV=2	BOVIN	1			205	0.19	1.36	tr|E1B9B6|E1B9B6_BOVIN	NUAK family kinase 1 OS=Bos taurus OX=9913 GN=NUAK1 PE=4 SV=1	BOVIN	1
206	2	3.944	tr|A6H6Y0|A6H6Y0_BOVIN	HNRNPD protein OS=Bos taurus OX=9913 GN=HNRNPD PE=1 SV=1	BOVIN	1			206	0.16	15.79	tr|A0A3B0J267|A0A3B0J267_BOVIN	Adiponectin A OS=Bos taurus OX=9913 GN=ADIA PE=4 SV=1	BOVIN	3
207	2	1.835	tr|G3X861|G3X861_BOVIN	Uncharacterized protein OS=Bos taurus OX=9913 PE=3 SV=2	BOVIN	1			207	0.14	0	tr|G3N1K4|G3N1K4_BOVIN	Mediator complex subunit 12 OS=Bos taurus OX=9913 GN=MED12 PE=4 SV=2	BOVIN	0
208	2	5.775	tr|F1MXR4|F1MXR4_BOVIN	Sialic acid binding Ig like lectin 15 OS=Bos taurus OX=9913 GN=SIGLEC15 PE=4 SV=2	BOVIN	1			208	0.13	0	RRRRRtr|A0A3Q1LTF5|A0A3Q1LTF5_BOVIN	REVERSED SplA/ryanodine receptor domain and SOCS box containing 2 OS=Bos taurus OX=9913 GN=SPSB2 PE=4 SV=1	BOVIN	0
209	2	1.301	tr|F1MUI0|F1MUI0_BOVIN	Huntingtin interacting protein 1 related OS=Bos taurus OX=9913 GN=HIP1R PE=1 SV=2	BOVIN	1			209	0.11	1.509	sp|A7MB27|RHG36_BOVIN	Rho GTPase-activating protein 36 OS=Bos taurus OX=9913 GN=ARHGAP36 PE=2 SV=1	BOVIN	1
210	2	2.064	tr|A6QLZ3|A6QLZ3_BOVIN	ARSB protein OS=Bos taurus OX=9913 GN=ARSB PE=2 SV=1	BOVIN	1			210	0.1	0	RRRRRtr|A0A452DJB6|A0A452DJB6_BOVIN	REVERSED Serine/threonine-protein kinase 33 OS=Bos taurus OX=9913 GN=STK33 PE=4 SV=1	BOVIN	0
211	2	5.351	tr|A0A452DK44|A0A452DK44_BOVIN	Zinc-alpha-2-glycoprotein OS=Bos taurus OX=9913 GN=AZGP1 PE=3 SV=1	BOVIN	1			211	0.08	0	RRRRRtr|E1BNA1|E1BNA1_BOVIN	REVERSED Ribosomal RNA processing 12 homolog OS=Bos taurus OX=9913 GN=RRP12 PE=4 SV=2	BOVIN	0
212	2	1.976	tr|A0A452DIF8|A0A452DIF8_BOVIN	Olfactomedin-like protein 3 OS=Bos taurus OX=9913 GN=OLFML3 PE=4 SV=1	BOVIN	1			212	0.08	0	RRRRRtr|Q9TRL6|Q9TRL6_BOVIN	REVERSED CA(2+)-dependent carbohydrate-binding protein (Fragment) OS=Bos taurus OX=9913 PE=4 SV=1	BOVIN	0
213	2	3.421	tr|V6F7X3|V6F7X3_BOVIN	Apolipoprotein A-IV OS=Bos taurus OX=9913 GN=APOA4 PE=3 SV=1	BOVIN	1			213	0.08	1.048	RRRRRtr|F1N391|F1N391_BOVIN	REVERSED Transmembrane channel-like protein OS=Bos taurus OX=9913 GN=TMC7 PE=3 SV=2	BOVIN	1
214	2	5.376	tr|Q3SYU8|Q3SYU8_BOVIN	TPD52 like 2 OS=Bos taurus OX=9913 GN=TPD52L2 PE=2 SV=1	BOVIN	1			214	0.08	0	tr|Q1KNJ0|Q1KNJ0_BOVIN	Nuclear factor of kappa light polypeptide enhancer in B-cells 1 OS=Bos taurus OX=9913 GN=NFKB1 PE=2 SV=2	BOVIN	0
215	2	5.952	tr|Q148D1|Q148D1_BOVIN	Coiled-coil domain containing 12 OS=Bos taurus OX=9913 GN=CCDC12 PE=2 SV=1	BOVIN	1			215	0.07	0	tr|E1BDC0|E1BDC0_BOVIN	HIC ZBTB transcriptional repressor 2 OS=Bos taurus OX=9913 GN=HIC2 PE=4 SV=2	BOVIN	0
216	2	1.144	tr|Q0VCZ8|Q0VCZ8_BOVIN	Acyl-CoA synthetase long-chain family member 1 OS=Bos taurus OX=9913 GN=ACSL1 PE=1 SV=1	BOVIN	1			216	0.07	0	tr|A0A3Q1MUL4|A0A3Q1MUL4_BOVIN	ADAM metallopeptidase domain 33 OS=Bos taurus OX=9913 GN=ADAM33 PE=4 SV=1	BOVIN	0
217	2	1.685	tr|Q05FF2|Q05FF2_BOVIN	Signal transducer and activator of transcription OS=Bos taurus OX=9913 GN=STAT1 PE=2 SV=1	BOVIN	1			217	0.06	0	tr|F1MAV4|F1MAV4_BOVIN	BRCA1 associated RING domain 1 OS=Bos taurus OX=9913 GN=BARD1 PE=4 SV=3	BOVIN	0
218	2	1.196	tr|M1ZMP2|M1ZMP2_BOVIN	Aldehyde oxidase 1 OS=Bos taurus OX=9913 PE=2 SV=1	BOVIN	1			218	0.06	3.061	tr|F1MCY0|F1MCY0_BOVIN	Phosphodiesterase OS=Bos taurus OX=9913 GN=PDE1C PE=3 SV=2	BOVIN	1
219	2	0.8587	tr|F1N6W9|F1N6W9_BOVIN	Collagen type XVIII alpha 1 chain OS=Bos taurus OX=9913 GN=COL18A1 PE=4 SV=3	BOVIN	1			219	0.06	0	RRRRRsp|P48034|AOXA_BOVIN	REVERSED Aldehyde oxidase 1 OS=Bos taurus OX=9913 GN=AOX1 PE=1 SV=2	BOVIN	0
220	2	0.8696	tr|F1N5U2|F1N5U2_BOVIN	Zinc finger protein 592 OS=Bos taurus OX=9913 GN=ZNF592 PE=4 SV=1	BOVIN	1			220	0.06	0	RRRRRtr|F1MYK8|F1MYK8_BOVIN	REVERSED Ankyrin repeat and fibronectin type III domain containing 1 OS=Bos taurus OX=9913 GN=ANKFN1 PE=4 SV=2	BOVIN	0
221	2	2.095	tr|F1MXP8|F1MXP8_BOVIN	Prosaposin OS=Bos taurus OX=9913 GN=PSAP PE=4 SV=3	BOVIN	1			221	0.05	0	RRRRRtr|E1BIL1|E1BIL1_BOVIN	REVERSED G protein subunit alpha 12 OS=Bos taurus OX=9913 GN=GNA12 PE=4 SV=3	BOVIN	0
222	2	0.7234	tr|F1ML90|F1ML90_BOVIN	Poly [ADP-ribose] polymerase OS=Bos taurus OX=9913 GN=PARP14 PE=4 SV=3	ADP-ribose	1
223	2	2.333	tr|F1MEN8|F1MEN8_BOVIN	Protein disulfide-isomerase A4 OS=Bos taurus OX=9913 GN=PDIA4 PE=3 SV=1	BOVIN	1
224	2	0.9328	tr|F1MD77|F1MD77_BOVIN	Laminin subunit gamma 1 OS=Bos taurus OX=9913 GN=LAMC1 PE=1 SV=2	BOVIN	1
225	2	3.911	tr|F1MCS4|F1MCS4_BOVIN	Interleukin-10 OS=Bos taurus OX=9913 GN=IL10 PE=4 SV=1	BOVIN	1
226	2	3.947	tr|E1BNE7|E1BNE7_BOVIN	Caveolae associated protein 1 OS=Bos taurus OX=9913 GN=CAVIN1 PE=1 SV=2	BOVIN	1
227	2	2.341	tr|E1BHK2|E1BHK2_BOVIN	Adducin 1 OS=Bos taurus OX=9913 GN=ADD1 PE=4 SV=2	BOVIN	1
228	2	2.277	tr|E1BDM8|E1BDM8_BOVIN	DEAD-box helicase 6 OS=Bos taurus OX=9913 GN=DDX6 PE=1 SV=1	BOVIN	1
229	2	4.573	tr|A6H7E3|A6H7E3_BOVIN	PDZ and LIM domain 1 OS=Bos taurus OX=9913 GN=PDLIM1 PE=1 SV=1	BOVIN	1
230	2	1.652	tr|A0A452DKI9|A0A452DKI9_BOVIN	Xaa-Pro aminopeptidase 1 OS=Bos taurus OX=9913 GN=XPNPEP1 PE=3 SV=1	BOVIN	1
231	2	3.041	tr|A0A3S5ZPM3|A0A3S5ZPM3_BOVIN	6-phosphogluconate dehydrogenase, decarboxylating OS=Bos taurus OX=9913 GN=PGD PE=1 SV=1	BOVIN	2
232	2	0.994	tr|A0A3Q1N1C0|A0A3Q1N1C0_BOVIN	AP-3 complex subunit beta OS=Bos taurus OX=9913 GN=AP3B1 PE=3 SV=1	BOVIN	1
233	2	0.7215	tr|A0A3Q1M284|A0A3Q1M284_BOVIN	Tectonin beta-propeller repeat containing 2 OS=Bos taurus OX=9913 GN=TECPR2 PE=4 SV=1	BOVIN	1
234	2	6.667	sp|Q5E983|EF1B_BOVIN	Elongation factor 1-beta OS=Bos taurus OX=9913 GN=EEF1B PE=2 SV=3	BOVIN	1
235	2	5.556	sp|Q3T0T7|SAR1B_BOVIN	GTP-binding protein SAR1b OS=Bos taurus OX=9913 GN=SAR1B PE=2 SV=1	BOVIN	1
236	2	5.172	sp|Q32L77|CI135_BOVIN	Protein C9orf135 homolog OS=Bos taurus OX=9913 PE=2 SV=1	BOVIN	1
237	2	5.189	sp|Q1RMR4|RAB15_BOVIN	Ras-related protein Rab-15 OS=Bos taurus OX=9913 GN=RAB15 PE=2 SV=1	BOVIN	1
238	2	1.249	sp|P41541|USO1_BOVIN	General vesicular transport factor p115 OS=Bos taurus OX=9913 GN=USO1 PE=1 SV=1	BOVIN	1
239	2	2.981	sp|P21809|PGS1_BOVIN	Biglycan OS=Bos taurus OX=9913 GN=BGN PE=1 SV=3	BOVIN	1
240	2	4.149	sp|P08166|KAD2_BOVIN	Adenylate kinase 2, mitochondrial OS=Bos taurus OX=9913 GN=AK2 PE=1 SV=2	BOVIN	2
241	2	3.333	sp|O97764|QOR_BOVIN	Zeta-crystallin OS=Bos taurus OX=9913 GN=CRYZ PE=2 SV=2	BOVIN	1
242	2	2.338	RRRRRtr|F1MI83|F1MI83_BOVIN	REVERSED Mitochondrial transcription termination factor 2 OS=Bos taurus OX=9913 GN=MTERF2 PE=4 SV=2	BOVIN	1
243	2	16.05	tr|Q862P3|Q862P3_BOVIN	Peptidyl-prolyl cis-trans isomerase (Fragment) OS=Bos taurus OX=9913 PE=2 SV=1	BOVIN	2
244	2	11.03	tr|Q862L6|Q862L6_BOVIN	Similar to ribosomal protein L12 (Fragment) OS=Bos taurus OX=9913 PE=2 SV=1	BOVIN	1
245	2	4.912	tr|Q3ZC44|Q3ZC44_BOVIN	Heterogeneous nuclear ribonucleoprotein A/B OS=Bos taurus OX=9913 GN=HNRNPAB PE=1 SV=1	BOVIN	1
246	2	2.331	tr|Q3SZ81|Q3SZ81_BOVIN	PSMC3 protein (Fragment) OS=Bos taurus OX=9913 GN=PSMC3 PE=2 SV=1	BOVIN	1
247	2	6.173	tr|Q29RH9|Q29RH9_BOVIN	Transmembrane protein 109 OS=Bos taurus OX=9913 GN=TMEM109 PE=1 SV=1	BOVIN	1
248	2	9.15	tr|Q1RMP3|Q1RMP3_BOVIN	CutA divalent cation tolerance homolog (E. coli) OS=Bos taurus OX=9913 GN=CUTA PE=2 SV=1	BOVIN	1
249	2	2.049	tr|H7BWW0|H7BWW0_BOVIN	Coronin OS=Bos taurus OX=9913 GN=CORO1B PE=1 SV=1	BOVIN	1
250	2	10.38	tr|G8JKV3|G8JKV3_BOVIN	Glutaredoxin domain-containing protein OS=Bos taurus OX=9913 PE=4 SV=1	BOVIN	1
251	2	9.231	tr|F1MH76|F1MH76_BOVIN	Uncharacterized protein OS=Bos taurus OX=9913 PE=3 SV=2	BOVIN	1
252	2	2.038	tr|B0JYP3|B0JYP3_BOVIN	Erythrocyte membrane protein band 4.2 OS=Bos taurus OX=9913 GN=EPB42 PE=2 SV=1	BOVIN	1
253	2	2.793	tr|A6QQF0|A6QQF0_BOVIN	PSAPL1 protein OS=Bos taurus OX=9913 GN=PSAPL1 PE=2 SV=1	BOVIN	1
254	2	0.8864	tr|A6QNS6|A6QNS6_BOVIN	NID1 protein OS=Bos taurus OX=9913 GN=NID1 PE=2 SV=1	BOVIN	1
255	2	3.534	tr|A6H797|A6H797_BOVIN	MLEC protein OS=Bos taurus OX=9913 GN=MLEC PE=1 SV=1	BOVIN	1
256	2	4.965	tr|A0A452DIU4|A0A452DIU4_BOVIN	Tetranectin OS=Bos taurus OX=9913 GN=CLEC3B PE=4 SV=1	BOVIN	1
257	2	4.435	tr|A0A452DIG6|A0A452DIG6_BOVIN	Eukaryotic translation initiation factor 6 OS=Bos taurus OX=9913 GN=EIF6 PE=3 SV=1	BOVIN	1
258	2	5.217	tr|A0A3Q1N2Q9|A0A3Q1N2Q9_BOVIN	Adenylate kinase isoenzyme 1 OS=Bos taurus OX=9913 GN=AK1 PE=1 SV=1	BOVIN	1
259	2	4.959	tr|A0A3Q1MF13|A0A3Q1MF13_BOVIN	NAD(P)H-hydrate epimerase OS=Bos taurus OX=9913 GN=NAXE PE=3 SV=1	BOVIN	1
260	2	10.22	tr|A0A3Q1MDR9|A0A3Q1MDR9_BOVIN	Serine/arginine-rich-splicing factor 7 OS=Bos taurus OX=9913 GN=SRSF7 PE=4 SV=1	BOVIN	1
261	2	5.137	tr|A0A3Q1MAU7|A0A3Q1MAU7_BOVIN	S-formylglutathione hydrolase OS=Bos taurus OX=9913 GN=ESD PE=1 SV=1	BOVIN	1
262	2	1.678	tr|A0A3Q1M9W1|A0A3Q1M9W1_BOVIN	Acylamino-acid-releasing enzyme OS=Bos taurus OX=9913 GN=APEH PE=4 SV=1	BOVIN	1
263	2	5.015	tr|A0A3Q1LXP4|A0A3Q1LXP4_BOVIN	Beta-2-glycoprotein 1 OS=Bos taurus OX=9913 GN=APOH PE=4 SV=1	BOVIN	1
264	2	3.096	tr|A0A3Q1LL25|A0A3Q1LL25_BOVIN	Serine/threonine-protein phosphatase 2A activator OS=Bos taurus OX=9913 GN=PTPA PE=3 SV=1	BOVIN	1
265	2	2.326	sp|Q58D62|FETUB_BOVIN	Fetuin-B OS=Bos taurus OX=9913 GN=FETUB PE=1 SV=1	BOVIN	1
266	2	17.39	sp|Q56JX6|RS28_BOVIN	40S ribosomal protein S28 OS=Bos taurus OX=9913 GN=RPS28 PE=3 SV=1	BOVIN	1
267	2	3.831	sp|Q3ZCK9|PSA4_BOVIN	Proteasome subunit alpha type-4 OS=Bos taurus OX=9913 GN=PSMA4 PE=1 SV=1	BOVIN	1
268	2	8.029	sp|Q3T114|RIDA_BOVIN	2-iminobutanoate/2-iminopropanoate deaminase OS=Bos taurus OX=9913 GN=RIDA PE=2 SV=3	BOVIN	1
269	2	14.41	sp|Q3T0F7|MTPN_BOVIN	Myotrophin OS=Bos taurus OX=9913 GN=MTPN PE=1 SV=3	BOVIN	1
270	2	5.614	sp|Q3SX44|DDAH2_BOVIN	N(G),N(G)-dimethylarginine dimethylaminohydrolase 2 OS=Bos taurus OX=9913 GN=DDAH2 PE=2 SV=1	BOVIN	1
271	2	5.66	sp|Q2KIX7|HP251_BOVIN	Protein HP-25 homolog 1 OS=Bos taurus OX=9913 PE=1 SV=1	BOVIN	1
272	2	5.65	sp|Q0P5D0|PPIH_BOVIN	Peptidyl-prolyl cis-trans isomerase H OS=Bos taurus OX=9913 GN=PPIH PE=2 SV=1	BOVIN	1
273	2	3.148	sp|P33097|AATC_BOVIN	Aspartate aminotransferase, cytoplasmic OS=Bos taurus OX=9913 GN=GOT1 PE=1 SV=3	BOVIN	1
274	2	4.598	sp|O02691|HCD2_BOVIN	3-hydroxyacyl-CoA dehydrogenase type-2 OS=Bos taurus OX=9913 GN=HSD17B10 PE=1 SV=3	BOVIN	1
275	2	3.778	sp|A5PJK0|SPB10_BOVIN	Serpin B10 OS=Bos taurus OX=9913 GN=SERPINB10 PE=2 SV=1	BOVIN	1
276	7.3	16.53	tr|A0A3Q1M032|A0A3Q1M032_BOVIN	Uncharacterized protein OS=Bos taurus OX=9913 PE=1 SV=1	BOVIN	4
277	2	2.182	tr|A2VDN7|A2VDN7_BOVIN	Heterogeneous nuclear ribonucleoprotein U OS=Bos taurus OX=9913 GN=HNRNPU PE=1 SV=1	BOVIN	1
278	2	10.57	tr|A0A3Q1LU13|A0A3Q1LU13_BOVIN	Dihydropteridine reductase OS=Bos taurus OX=9913 GN=QDPR PE=1 SV=1	BOVIN	1
279	2.16	5	tr|A0A3Q1LSZ6|A0A3Q1LSZ6_BOVIN	S-(hydroxymethyl)glutathione dehydrogenase OS=Bos taurus OX=9913 GN=ADH5 PE=3 SV=1	BOVIN	1
280	2	5.093	tr|Q0VCJ5|Q0VCJ5_BOVIN	MOB kinase activator 1A OS=Bos taurus OX=9913 GN=MOB1A PE=2 SV=1	BOVIN	1
281	2	1.982	sp|Q08DU9|HP1B3_BOVIN	Heterochromatin protein 1-binding protein 3 OS=Bos taurus OX=9913 GN=HP1BP3 PE=2 SV=1	BOVIN	1
282	2	1.626	sp|P28800|A2AP_BOVIN	Alpha-2-antiplasmin OS=Bos taurus OX=9913 GN=SERPINF2 PE=1 SV=2	BOVIN	1
283	2	1.912	tr|F1MS05|F1MS05_BOVIN	Cytoplasmic aconitate hydratase OS=Bos taurus OX=9913 GN=ACO1 PE=3 SV=2	BOVIN	1
284	2.21	2.218	tr|A0A3Q1MJT2|A0A3Q1MJT2_BOVIN	Alpha-1B-glycoprotein OS=Bos taurus OX=9913 GN=A1BG PE=1 SV=1	BOVIN	1
285	1.96	4.669	sp|P35705|PRDX3_BOVIN	Thioredoxin-dependent peroxide reductase, mitochondrial OS=Bos taurus OX=9913 GN=PRDX3 PE=1 SV=2	BOVIN	1
286	1.96	6.989	tr|F1MND1|F1MND1_BOVIN	Cell division control protein 42 homolog OS=Bos taurus OX=9913 GN=CDC42 PE=1 SV=2	BOVIN	1
287	1.96	3.341	tr|A0A3Q1M5Q1|A0A3Q1M5Q1_BOVIN	Endoplasmic reticulum resident protein 44 OS=Bos taurus OX=9913 GN=ERP44 PE=1 SV=1	BOVIN	1
288	1.91	5.167	tr|A0A452DIW4|A0A452DIW4_BOVIN	Malate dehydrogenase OS=Bos taurus OX=9913 GN=MDH1 PE=1 SV=1	BOVIN	1
289	1.9	9.167	tr|Q862R6|Q862R6_BOVIN	Similar to elongation factor 1 alpha (Fragment) OS=Bos taurus OX=9913 PE=2 SV=1	BOVIN	1
290	1.98	0.2413	tr|A0A3Q1LJL6|A0A3Q1LJL6_BOVIN	Plectin OS=Bos taurus OX=9913 GN=PLEC PE=1 SV=1	BOVIN	1
291	1.97	5.536	tr|A4IFK3|A4IFK3_BOVIN	LMOD1 protein OS=Bos taurus OX=9913 GN=LMOD1 PE=2 SV=1	BOVIN	2
292	1.85	1.632	tr|Q08E01|Q08E01_BOVIN	Adducin 3 OS=Bos taurus OX=9913 GN=ADD3 PE=2 SV=1	BOVIN	1
293	1.82	1.815	tr|F1MKH8|F1MKH8_BOVIN	72 kDa type IV collagenase OS=Bos taurus OX=9913 GN=MMP2 PE=3 SV=1	BOVIN	1
294	1.8	4.563	tr|Q0VCH0|Q0VCH0_BOVIN	Acidic (Leucine-rich) nuclear phosphoprotein 32 family, member E OS=Bos taurus OX=9913 GN=ANP32E PE=1 SV=1	BOVIN	1
295	1.9	19.46	sp|P62157|CALM_BOVIN	Calmodulin OS=Bos taurus OX=9913 GN=CALM PE=1 SV=2	BOVIN	2
296	1.77	10.96	tr|A0A3Q1N598|A0A3Q1N598_BOVIN	Uncharacterized protein OS=Bos taurus OX=9913 GN=LOC104972276 PE=4 SV=1	BOVIN	1
297	1.72	8.187	tr|G3X701|G3X701_BOVIN	Lipocln_cytosolic_FA-bd_dom domain-containing protein OS=Bos taurus OX=9913 GN=LOC100300091 PE=3 SV=2	BOVIN	1
298	1.81	8.929	tr|Q9TS96|Q9TS96_BOVIN	Thymus HYPOCHOLESTEROLEMIC factor (TPHF) (Superoxide dismutase) (SOD) (Fragments) OS=Bos taurus OX=9913 PE=4 SV=1	BOVIN	1
299	1.66	15.65	sp|O46375|TTHY_BOVIN	Transthyretin OS=Bos taurus OX=9913 GN=TTR PE=1 SV=1	BOVIN	1
300	1.64	1.446	tr|A0A3Q1M2P3|A0A3Q1M2P3_BOVIN	Alpha-1,4 glucan phosphorylase OS=Bos taurus OX=9913 GN=PYGL PE=1 SV=1	BOVIN	1
301	1.64	6.512	sp|Q5E9A1|NACA_BOVIN	Nascent polypeptide-associated complex subunit alpha OS=Bos taurus OX=9913 GN=NACA PE=1 SV=1	BOVIN	1
302	1.55	2.018	sp|Q3T0K2|TCPG_BOVIN	T-complex protein 1 subunit gamma OS=Bos taurus OX=9913 GN=CCT3 PE=1 SV=1	BOVIN	1
303	1.53	5.769	sp|Q3B7M5|LASP1_BOVIN	LIM and SH3 domain protein 1 OS=Bos taurus OX=9913 GN=LASP1 PE=2 SV=1	BOVIN	1
304	1.52	5.017	tr|A0A452DJ82|A0A452DJ82_BOVIN	Rho GDP-dissociation inhibitor 1 OS=Bos taurus OX=9913 GN=ARHGDIA PE=4 SV=1	BOVIN	1
305	1.52	10.94	tr|A0A3Q1M1Z4|A0A3Q1M1Z4_BOVIN	Ig-like domain-containing protein OS=Bos taurus OX=9913 PE=4 SV=1	BOVIN	1
306	1.83	9.396	tr|B3IVN4|B3IVN4_BOVIN	M1-type pyruvate kinase (Fragment) OS=Bos taurus OX=9913 GN=PKM PE=2 SV=1	BOVIN	1
307	1.46	5.435	tr|A4FUZ1|A4FUZ1_BOVIN	Lactoylglutathione lyase OS=Bos taurus OX=9913 GN=GLO1 PE=2 SV=1	BOVIN	1
308	1.46	16.13	tr|A0A3Q1MJV1|A0A3Q1MJV1_BOVIN	Uncharacterized protein OS=Bos taurus OX=9913 GN=LOC104970284 PE=4 SV=1	BOVIN	1
309	1.58	3.245	tr|F6Q234|F6Q234_BOVIN	Peptidase D OS=Bos taurus OX=9913 GN=PEPD PE=3 SV=1	BOVIN	1
310	1.44	4.129	tr|A0A3Q1M994|A0A3Q1M994_BOVIN	Polypyrimidine tract-binding protein 1 OS=Bos taurus OX=9913 GN=PTBP1 PE=1 SV=1	BOVIN	1
311	1.39	2.169	tr|E1BFV0|E1BFV0_BOVIN	Karyopherin subunit beta 1 OS=Bos taurus OX=9913 GN=KPNB1 PE=1 SV=2	BOVIN	1
312	1.39	4.797	tr|F1MZ46|F1MZ46_BOVIN	Acidic leucine-rich nuclear phosphoprotein 32 family member B OS=Bos taurus OX=9913 GN=ANP32B PE=4 SV=3	BOVIN	1
313	1.47	0.429	tr|F1MKE9|F1MKE9_BOVIN	Spectrin beta chain OS=Bos taurus OX=9913 GN=SPTB PE=3 SV=3	BOVIN	1
314	13.62	27.73	sp|P63258|ACTG_BOVIN	Actin, cytoplasmic 2 OS=Bos taurus OX=9913 GN=ACTG1 PE=1 SV=1	BOVIN	10
315	1.33	2.165	tr|F1N2K1|F1N2K1_BOVIN	Prenylcysteine oxidase 1 OS=Bos taurus OX=9913 GN=PCYOX1 PE=1 SV=2	BOVIN	1
316	1.33	2.155	sp|Q148H6|K1C28_BOVIN	Keratin, type I cytoskeletal 28 OS=Bos taurus OX=9913 GN=KRT28 PE=2 SV=1	BOVIN	1
317	1.33	5.714	tr|F6PZJ9|F6PZJ9_BOVIN	CD58 molecule OS=Bos taurus OX=9913 GN=CD58 PE=4 SV=1	BOVIN	1
318	1.32	3.067	tr|G3N3D4|G3N3D4_BOVIN	Potassium channel tetramerization domain containing 12 OS=Bos taurus OX=9913 GN=KCTD12 PE=1 SV=1	BOVIN	1
319	1.31	9.659	sp|P19660|CTHL2_BOVIN	Cathelicidin-2 OS=Bos taurus OX=9913 GN=CATHL2 PE=1 SV=2	BOVIN	1
320	1.32	2.759	tr|F1MJS4|F1MJS4_BOVIN	Phosphoglucomutase-1 OS=Bos taurus OX=9913 GN=PGM1 PE=3 SV=3	BOVIN	1
321	1.28	3.846	tr|A0A3Q1M2Z5|A0A3Q1M2Z5_BOVIN	Transforming growth factor beta OS=Bos taurus OX=9913 GN=TGFB2 PE=3 SV=1	BOVIN	1
322	1.25	2.709	tr|Q2KIR5|Q2KIR5_BOVIN	PCYT1A protein OS=Bos taurus OX=9913 GN=PCYT1A PE=2 SV=1	BOVIN	1
323	1.25	5.699	sp|P61585|RHOA_BOVIN	Transforming protein RhoA OS=Bos taurus OX=9913 GN=RHOA PE=1 SV=1	BOVIN	1
324	1.22	8.678	tr|A0A3Q1LR94|A0A3Q1LR94_BOVIN	Nucleoplasmin domain-containing protein OS=Bos taurus OX=9913 PE=4 SV=1	BOVIN	1
325	1.18	3.006	sp|O62768|TRXR1_BOVIN	Thioredoxin reductase 1, cytoplasmic OS=Bos taurus OX=9913 GN=TXNRD1 PE=2 SV=3	BOVIN	1
326	1.15	7.143	tr|F1MNS8|F1MNS8_BOVIN	PDGFA associated protein 1 OS=Bos taurus OX=9913 GN=PDAP1 PE=4 SV=3	BOVIN	1
327	1.14	10.26	sp|P62992|RS27A_BOVIN	Ubiquitin-40S ribosomal protein S27a OS=Bos taurus OX=9913 GN=RPS27A PE=1 SV=2	BOVIN	1
328	1.14	0.777	tr|F1MPU0|F1MPU0_BOVIN	Clathrin heavy chain OS=Bos taurus OX=9913 GN=CLTC PE=1 SV=3	BOVIN	1
329	1.14	1.742	tr|F2Z4H6|F2Z4H6_BOVIN	Tripartite motif containing 23 OS=Bos taurus OX=9913 GN=TRIM23 PE=4 SV=2	BOVIN	1
330	1.21	1.131	sp|Q2HJG5|VPS35_BOVIN	Vacuolar protein sorting-associated protein 35 OS=Bos taurus OX=9913 GN=VPS35 PE=2 SV=1	BOVIN	1
331	1.13	10.29	tr|Q3ZCG6|Q3ZCG6_BOVIN	Peptidylprolyl isomerase (Fragment) OS=Bos taurus OX=9913 GN=FKBP1A PE=2 SV=1	BOVIN	1
332	1.11	0.8065	tr|A0A3Q1ML65|A0A3Q1ML65_BOVIN	Early endosome antigen 1 OS=Bos taurus OX=9913 GN=EEA1 PE=1 SV=1	BOVIN	1
333	1.09	8.297	tr|V6F7P3|V6F7P3_BOVIN	Platelet-activating factor acetylhydrolase IB subunit beta OS=Bos taurus OX=9913 GN=PAFAH1B2 PE=4 SV=1	BOVIN	1
334	1.09	4.407	tr|A0A3Q1MTP5|A0A3Q1MTP5_BOVIN	Galectin OS=Bos taurus OX=9913 PE=4 SV=1	BOVIN	1
335	1.08	1.392	tr|A0A3Q1MMC9|A0A3Q1MMC9_BOVIN	Sorbin and SH3 domain containing 1 OS=Bos taurus OX=9913 GN=SORBS1 PE=4 SV=1	BOVIN	1
336	3.35	8.943	tr|A0A140T894|A0A140T894_BOVIN	14-3-3 protein beta/alpha OS=Bos taurus OX=9913 GN=YWHAB PE=3 SV=1	BOVIN	2
337	1.23	0	tr|F6QVC9|F6QVC9_BOVIN	Annexin OS=Bos taurus OX=9913 GN=ANXA5 PE=1 SV=1	BOVIN	0
338	1.04	3.614	tr|E5KBJ4|E5KBJ4_BOVIN	MOGAT2 OS=Bos taurus OX=9913 GN=MOGAT2 PE=2 SV=1	BOVIN	1
339	1.03	2.347	tr|G1K1S1|G1K1S1_BOVIN	Acetolactate synthase-like protein OS=Bos taurus OX=9913 GN=ILVBL PE=1 SV=1	BOVIN	1
340	1.03	5.221	sp|P04394|NDUV2_BOVIN	NADH dehydrogenase [ubiquinone] flavoprotein 2, mitochondrial OS=Bos taurus OX=9913 GN=NDUFV2 PE=1 SV=3	BOVIN	1
341	1	22.54	sp|P63212|GBG2_BOVIN	Guanine nucleotide-binding protein G(I)/G(S)/G(O) subunit gamma-2 OS=Bos taurus OX=9913 GN=GNG2 PE=1 SV=2	BOVIN	1
342	0.98	13	sp|P00974|BPT1_BOVIN	Pancreatic trypsin inhibitor OS=Bos taurus OX=9913 PE=1 SV=2	BOVIN	1
343	1.04	2.746	tr|E1BJN3|E1BJN3_BOVIN	Amine oxidase OS=Bos taurus OX=9913 GN=SAO PE=1 SV=2	BOVIN	1
344	0.98	2.09	RRRRRtr|A0A3Q1MN48|A0A3Q1MN48_BOVIN	REVERSED F-box and WD repeat domain containing 5 OS=Bos taurus OX=9913 GN=FBXW5 PE=4 SV=1	BOVIN	1
345	0.96	1.146	tr|E1BCW3|E1BCW3_BOVIN	ATP-dependent 6-phosphofructokinase OS=Bos taurus OX=9913 GN=PFKP PE=3 SV=3	BOVIN	1
346	0.95	2.029	tr|A0A3Q1M038|A0A3Q1M038_BOVIN	Nuclear pore complex protein OS=Bos taurus OX=9913 GN=NUP107 PE=3 SV=1	BOVIN	1
347	0.94	4.521	sp|P13605|FMOD_BOVIN	Fibromodulin OS=Bos taurus OX=9913 GN=FMOD PE=1 SV=2	BOVIN	1
348	0.94	8.065	sp|Q17QQ1|LTOR3_BOVIN	Ragulator complex protein LAMTOR3 OS=Bos taurus OX=9913 GN=LAMTOR3 PE=2 SV=1	BOVIN	1
349	0.93	5.348	tr|Q1RMH0|Q1RMH0_BOVIN	C11HXORF26 protein (Fragment) OS=Bos taurus OX=9913 GN=C11HXORF26 PE=2 SV=1	BOVIN	1
350	0.92	1.517	tr|A0A3Q1LRP5|A0A3Q1LRP5_BOVIN	Complement factor B OS=Bos taurus OX=9913 GN=CFB PE=1 SV=1	BOVIN	1
351	0.91	2.778	sp|P46196|MK01_BOVIN	Mitogen-activated protein kinase 1 OS=Bos taurus OX=9913 GN=MAPK1 PE=2 SV=3	BOVIN	1
352	0.95	2.239	tr|A0A3Q1LVC7|A0A3Q1LVC7_BOVIN	Ezrin OS=Bos taurus OX=9913 GN=EZR PE=1 SV=1	BOVIN	1
353	0.91	14.62	tr|F2Z4J1|F2Z4J1_BOVIN	Histone H2A OS=Bos taurus OX=9913 GN=H2AC6 PE=3 SV=1	BOVIN	1
354	0.9	10.68	tr|Q862H7|Q862H7_BOVIN	Protein S100 (Fragment) OS=Bos taurus OX=9913 GN=S100A11 PE=2 SV=1	BOVIN	1
355	0.93	5.528	sp|Q9BGI3|PRDX2_BOVIN	Peroxiredoxin-2 OS=Bos taurus OX=9913 GN=PRDX2 PE=2 SV=1	BOVIN	1
356	0.86	6.512	tr|Q3ZBG1|Q3ZBG1_BOVIN	RAB14 protein OS=Bos taurus OX=9913 GN=RAB14 PE=1 SV=2	BOVIN	1
357	0.85	2.899	tr|A0A140T8A5|A0A140T8A5_BOVIN	Isocitrate dehydrogenase [NADP] OS=Bos taurus OX=9913 GN=IDH1 PE=1 SV=1	NADP	1
358	0.84	3.73	tr|A0A3Q1MCB7|A0A3Q1MCB7_BOVIN	Dynein regulatory complex protein 1 OS=Bos taurus OX=9913 GN=DRC1 PE=4 SV=1	BOVIN	1
359	3.02	2.514	tr|F1N076|F1N076_BOVIN	Ceruloplasmin OS=Bos taurus OX=9913 GN=CP PE=1 SV=3	BOVIN	2
360	0.83	0.586	tr|F1MHF3|F1MHF3_BOVIN	Neuron navigator 2 OS=Bos taurus OX=9913 GN=NAV2 PE=4 SV=3	BOVIN	1
361	0.82	2.85	sp|Q3SZB4|ACADM_BOVIN	Medium-chain specific acyl-CoA dehydrogenase, mitochondrial OS=Bos taurus OX=9913 GN=ACADM PE=2 SV=1	BOVIN	1
362	0.8	1.613	RRRRRtr|Q0VCV5|Q0VCV5_BOVIN	REVERSED Ligand of numb-protein X 2 OS=Bos taurus OX=9913 GN=LNX2 PE=2 SV=1	BOVIN	1
363	0.8	2.56	tr|A0A452DI66|A0A452DI66_BOVIN	Prothrombin OS=Bos taurus OX=9913 GN=F2 PE=3 SV=1	BOVIN	1
364	0.8	3.534	tr|A0A3Q1LUB3|A0A3Q1LUB3_BOVIN	S-methyl-5'-thioadenosine phosphorylase OS=Bos taurus OX=9913 GN=MTAP PE=3 SV=1	BOVIN	1
365	0.83	2.584	sp|Q0P5A6|PSMD5_BOVIN	26S proteasome non-ATPase regulatory subunit 5 OS=Bos taurus OX=9913 GN=PSMD5 PE=2 SV=1	BOVIN	1
366	0.79	2.222	tr|F1MIU2|F1MIU2_BOVIN	BCL2 associated athanogene 3 OS=Bos taurus OX=9913 GN=BAG3 PE=1 SV=1	BOVIN	1
367	0.76	13.04	tr|A0A3Q1M9G8|A0A3Q1M9G8_BOVIN	Ubiquitin-like domain-containing protein OS=Bos taurus OX=9913 PE=4 SV=1	BOVIN	1
368	0.76	4.73	tr|A5D7K0|A5D7K0_BOVIN	Biliverdin reductase A OS=Bos taurus OX=9913 GN=BLVRA PE=2 SV=1	BOVIN	1
369	0.76	3.186	sp|Q29RK4|RD23B_BOVIN	UV excision repair protein RAD23 homolog B OS=Bos taurus OX=9913 GN=RAD23B PE=2 SV=1	BOVIN	1
370	0.75	3.581	tr|D3JUI8|D3JUI8_BOVIN	RNA-binding motif protein, X chromosome OS=Bos taurus OX=9913 GN=RBMX PE=1 SV=1	BOVIN	1
371	0.74	2.117	tr|E1BMD6|E1BMD6_BOVIN	Uncharacterized protein OS=Bos taurus OX=9913 GN=LPP PE=1 SV=1	BOVIN	1
372	0.72	6.25	tr|A0A3Q1LMV5|A0A3Q1LMV5_BOVIN	Glutathione S-transferase P OS=Bos taurus OX=9913 GN=GSTP1 PE=3 SV=1	BOVIN	1
373	0.66	1.243	sp|Q28141|DHX9_BOVIN	ATP-dependent RNA helicase A OS=Bos taurus OX=9913 GN=DHX9 PE=1 SV=1	BOVIN	1
374	0.66	3.226	tr|Q58DV1|Q58DV1_BOVIN	Protein XRP2 OS=Bos taurus OX=9913 GN=RP2 PE=2 SV=1	BOVIN	1
375	0.65	0.7679	tr|A0A3Q1MSI8|A0A3Q1MSI8_BOVIN	RNA exonuclease 1 homolog OS=Bos taurus OX=9913 GN=REXO1 PE=4 SV=1	BOVIN	1
376	0.63	5.789	tr|A0A3Q1MQH2|A0A3Q1MQH2_BOVIN	Actin-related protein 2/3 complex subunit 3 OS=Bos taurus OX=9913 GN=ARPC3 PE=1 SV=1	BOVIN	1
377	0.62	0.9022	tr|F1MPE1|F1MPE1_BOVIN	CD109 molecule OS=Bos taurus OX=9913 GN=CD109 PE=4 SV=3	BOVIN	1
378	0.6	3.409	sp|Q2NL24|PSMG2_BOVIN	Proteasome assembly chaperone 2 OS=Bos taurus OX=9913 GN=PSMG2 PE=2 SV=1	BOVIN	1
379	0.6	1.062	RRRRRtr|E1B847|E1B847_BOVIN	REVERSED Mitogen-activated protein kinase kinase kinase 1 OS=Bos taurus OX=9913 GN=MAP3K1 PE=4 SV=2	BOVIN	1
380	0.58	3.927	sp|P25326|CATS_BOVIN	Cathepsin S OS=Bos taurus OX=9913 GN=CTSS PE=1 SV=2	BOVIN	1
381	0.57	1.465	sp|A5PJZ5|NUP93_BOVIN	Nuclear pore complex protein Nup93 OS=Bos taurus OX=9913 GN=NUP93 PE=2 SV=1	BOVIN	1
382	0.57	3.343	tr|A0A3Q1LNX9|A0A3Q1LNX9_BOVIN	Calponin OS=Bos taurus OX=9913 PE=3 SV=1	BOVIN	1
383	0.56	0	tr|F1MLX9|F1MLX9_BOVIN	Guanine deaminase OS=Bos taurus OX=9913 GN=GDA PE=1 SV=2	BOVIN	0
384	0.56	2.29	tr|Q3ZCL1|Q3ZCL1_BOVIN	Cytochrome P450, family 4, subfamily F, polypeptide 2 OS=Bos taurus OX=9913 GN=CYP4F2 PE=2 SV=1	BOVIN	1
385	0.56	0	tr|F1N3V0|F1N3V0_BOVIN	Malic enzyme OS=Bos taurus OX=9913 GN=ME1 PE=3 SV=3	BOVIN	0
386	0.54	0	RRRRRtr|A7MBG4|A7MBG4_BOVIN	REVERSED KEAP1 protein OS=Bos taurus OX=9913 GN=KEAP1 PE=2 SV=1	BOVIN	0
387	0.53	2.809	RRRRRsp|A2VDP2|PCMD1_BOVIN	REVERSED Protein-L-isoaspartate O-methyltransferase domain-containing protein 1 OS=Bos taurus OX=9913 GN=PCMTD1 PE=2 SV=1	BOVIN	1
388	0.53	13.64	tr|F1MRS8|F1MRS8_BOVIN	Fatty acid binding protein 9 OS=Bos taurus OX=9913 GN=FABP9 PE=3 SV=2	BOVIN	1
389	0.51	0	tr|G5E519|G5E519_BOVIN	Coiled-coil domain-containing protein 39 OS=Bos taurus OX=9913 GN=CCDC39 PE=4 SV=2	BOVIN	0
390	0.5	0	RRRRRtr|A0A3Q1MKZ2|A0A3Q1MKZ2_BOVIN	REVERSED Acyl-CoA_dh_1 domain-containing protein OS=Bos taurus OX=9913 PE=4 SV=1	BOVIN	0
391	0.5	2.625	sp|Q5EA61|KCRB_BOVIN	Creatine kinase B-type OS=Bos taurus OX=9913 GN=CKB PE=1 SV=1	BOVIN	1
392	0.5	0	tr|A7E3T7|A7E3T7_BOVIN	S-adenosylmethionine synthase OS=Bos taurus OX=9913 GN=MAT2A PE=1 SV=1	BOVIN	0
393	3.4	2.102	tr|M0QVY0|M0QVY0_BOVIN	IF rod domain-containing protein OS=Bos taurus OX=9913 GN=KRT6A PE=3 SV=1	BOVIN	1
394	0.5	0	tr|F1MT41|F1MT41_BOVIN	Prostaglandin F2 receptor inhibitor OS=Bos taurus OX=9913 GN=PTGFRN PE=4 SV=2	BOVIN	0
395	0.48	0	tr|A6QLB7|A6QLB7_BOVIN	Adenylyl cyclase-associated protein OS=Bos taurus OX=9913 GN=CAP1 PE=2 SV=1	BOVIN	0
396	0.47	0	sp|Q9BGI1|PRDX5_BOVIN	Peroxiredoxin-5, mitochondrial OS=Bos taurus OX=9913 GN=PRDX5 PE=2 SV=2	BOVIN	0
397	0.46	0	tr|F1MU24|F1MU24_BOVIN	Alpha-1,4 glucan phosphorylase OS=Bos taurus OX=9913 GN=PYGB PE=3 SV=3	BOVIN	0
398	0.45	0	tr|E1BGB0|E1BGB0_BOVIN	Kinesin family member 13B OS=Bos taurus OX=9913 GN=KIF13B PE=3 SV=3	BOVIN	0
399	0.44	0	RRRRRtr|G5E5Q8|G5E5Q8_BOVIN	REVERSED SET binding factor 1 OS=Bos taurus OX=9913 GN=SBF1 PE=4 SV=2	BOVIN	0
400	0.43	0	tr|G3MZ11|G3MZ11_BOVIN	Crystallin beta-gamma domain containing 3 OS=Bos taurus OX=9913 GN=CRYBG3 PE=3 SV=2	BOVIN	0
401	0.42	0	RRRRRtr|A0A3Q1ME57|A0A3Q1ME57_BOVIN	REVERSED Patatin like phospholipase domain containing 7 OS=Bos taurus OX=9913 GN=PNPLA7 PE=4 SV=1	BOVIN	0
402	0.41	0	tr|A0A3Q1N4Y8|A0A3Q1N4Y8_BOVIN	Jumonji domain containing 8 OS=Bos taurus OX=9913 GN=JMJD8 PE=4 SV=1	BOVIN	0
403	0.41	0	tr|E1B925|E1B925_BOVIN	AT-rich interaction domain 1A OS=Bos taurus OX=9913 GN=ARID1A PE=4 SV=3	BOVIN	0
404	0.4	0	tr|A0A3Q1MCV3|A0A3Q1MCV3_BOVIN	DNA-directed RNA polymerase subunit OS=Bos taurus OX=9913 GN=POLR3A PE=3 SV=1	BOVIN	0
405	0.4	0	tr|F1MM83|F1MM83_BOVIN	6-phosphogluconolactonase OS=Bos taurus OX=9913 GN=PGLS PE=3 SV=1	BOVIN	0
406	0.39	5.128	tr|Q3ZBU0|Q3ZBU0_BOVIN	PDZ and LIM domain 5 OS=Bos taurus OX=9913 GN=PDLIM5 PE=2 SV=1	BOVIN	1
407	0.38	0	RRRRRtr|F1N724|F1N724_BOVIN	REVERSED Dynein axonemal heavy chain 11 OS=Bos taurus OX=9913 GN=DNAH11 PE=4 SV=3	BOVIN	0
408	0.38	0	tr|Q3SX47|Q3SX47_BOVIN	Heterogeneous nuclear ribonucleoprotein C (C1/C2) OS=Bos taurus OX=9913 GN=HNRPC PE=2 SV=1	BOVIN	0
409	0.8	0.6267	RRRRRtr|E1BK03|E1BK03_BOVIN	REVERSED ADAM metallopeptidase with thrombospondin type 1 motif 6 OS=Bos taurus OX=9913 GN=ADAMTS6 PE=4 SV=1	BOVIN	1
410	0.38	0	tr|F1MJ60|F1MJ60_BOVIN	ADAM metallopeptidase domain 18 OS=Bos taurus OX=9913 GN=ADAM18 PE=4 SV=3	BOVIN	0
411	0.37	0	tr|F1MEP6|F1MEP6_BOVIN	Epithelial cell adhesion molecule OS=Bos taurus OX=9913 GN=EPCAM PE=4 SV=1	BOVIN	0
412	0.37	0	sp|Q2KJA1|SH3G1_BOVIN	Endophilin-A2 OS=Bos taurus OX=9913 GN=SH3GL1 PE=2 SV=1	BOVIN	0
413	0.36	0	tr|F1MMR6|F1MMR6_BOVIN	Cathepsin D OS=Bos taurus OX=9913 GN=CTSD PE=3 SV=1	BOVIN	0
414	0.36	0	tr|Q2KJC5|Q2KJC5_BOVIN	Hydroxyacyl-Coenzyme A dehydrogenase OS=Bos taurus OX=9913 GN=HADH PE=2 SV=1	BOVIN	0
415	0.35	0	RRRRRtr|F1MNB3|F1MNB3_BOVIN	REVERSED Mitoguardin 1 OS=Bos taurus OX=9913 GN=MIGA1 PE=4 SV=3	BOVIN	0
416	0.34	0	tr|F1MYI2|F1MYI2_BOVIN	Heterogeneous nuclear ribonucleoprotein M OS=Bos taurus OX=9913 GN=HNRNPM PE=1 SV=3	BOVIN	0
417	0.33	0	tr|F1MC48|F1MC48_BOVIN	IQ motif containing GTPase activating protein 1 OS=Bos taurus OX=9913 GN=IQGAP1 PE=1 SV=2	BOVIN	0
418	0.33	0	tr|G3MWV5|G3MWV5_BOVIN	Histone cluster 1 H1 family member e OS=Bos taurus OX=9913 GN=H1-4 PE=3 SV=2	BOVIN	0
419	0.33	0	tr|Q2KIT8|Q2KIT8_BOVIN	Tissue specific transplantation antigen P35B OS=Bos taurus OX=9913 GN=TSTA3 PE=2 SV=1	BOVIN	0
420	0.33	0	tr|G5E631|G5E631_BOVIN	DEAD-box helicase 3 X-linked OS=Bos taurus OX=9913 GN=DDX3X PE=1 SV=1	BOVIN	0
421	0.33	0	tr|A0A3Q1ME83|A0A3Q1ME83_BOVIN	Uncharacterized protein OS=Bos taurus OX=9913 GN=CFAP70 PE=4 SV=1	BOVIN	0
422	0.32	0	tr|M5FKH8|M5FKH8_BOVIN	Periplakin OS=Bos taurus OX=9913 GN=PPL PE=4 SV=1	BOVIN	0
423	4.99	5.709	tr|G5E5T5|G5E5T5_BOVIN	Uncharacterized protein OS=Bos taurus OX=9913 PE=1 SV=2	BOVIN	2
424	0.31	0	sp|Q29460|PA1B3_BOVIN	Platelet-activating factor acetylhydrolase IB subunit gamma OS=Bos taurus OX=9913 GN=PAFAH1B3 PE=1 SV=1	BOVIN	0
425	2.46	4.082	sp|P63103|1433Z_BOVIN	14-3-3 protein zeta/delta OS=Bos taurus OX=9913 GN=YWHAZ PE=1 SV=1	BOVIN	1
426	0.31	0	tr|F6QQ60|F6QQ60_BOVIN	Tropomyosin 4 OS=Bos taurus OX=9913 GN=TPM4 PE=1 SV=1	BOVIN	0
427	0.3	0	tr|A5D973|A5D973_BOVIN	Alpha isoform of regulatory subunit A, protein phosphatase 2 OS=Bos taurus OX=9913 GN=PPP2R1A PE=2 SV=1	BOVIN	0
428	0.28	0	tr|A0A452DIX8|A0A452DIX8_BOVIN	UMP-CMP kinase OS=Bos taurus OX=9913 GN=CMPK1 PE=3 SV=1	BOVIN	0
429	0.27	0	sp|Q05204|LAMP1_BOVIN	Lysosome-associated membrane glycoprotein 1 OS=Bos taurus OX=9913 GN=LAMP1 PE=1 SV=2	BOVIN	0
430	2.37	2.152	sp|P02459|CO2A1_BOVIN	Collagen alpha-1(II) chain OS=Bos taurus OX=9913 GN=COL2A1 PE=1 SV=4	BOVIN	2
431	0.27	0	tr|F1MZN7|F1MZN7_BOVIN	Sorting nexin-2 OS=Bos taurus OX=9913 GN=SNX2 PE=4 SV=2	BOVIN	0
432	0.27	0	RRRRRtr|A0A3Q1LTX4|A0A3Q1LTX4_BOVIN	REVERSED Non-muscle caldesmon OS=Bos taurus OX=9913 GN=CALD1 PE=1 SV=1	BOVIN	0
433	0.27	0	tr|A0JN36|A0JN36_BOVIN	ATP-dependent DNA helicase OS=Bos taurus OX=9913 GN=RECQL PE=2 SV=1	BOVIN	0
434	0.27	0	sp|P61223|RAP1B_BOVIN	Ras-related protein Rap-1b OS=Bos taurus OX=9913 GN=RAP1B PE=2 SV=1	BOVIN	0
435	0.26	1.605	tr|G3N181|G3N181_BOVIN	TLR4 interactor with leucine rich repeats OS=Bos taurus OX=9913 GN=TRIL PE=4 SV=1	BOVIN	1
436	0.26	0	tr|A0A3Q1MAA2|A0A3Q1MAA2_BOVIN	NLR family CARD domain containing 5 OS=Bos taurus OX=9913 GN=NLRC5 PE=4 SV=1	BOVIN	0
437	0.26	0	sp|Q3ZBN5|ASPN_BOVIN	Asporin OS=Bos taurus OX=9913 GN=ASPN PE=2 SV=1	BOVIN	0
438	0.26	0	tr|A0A3Q1LW78|A0A3Q1LW78_BOVIN	Stress-induced-phosphoprotein 1 OS=Bos taurus OX=9913 GN=STIP1 PE=4 SV=1	BOVIN	0
439	0.26	0	RRRRRtr|A0A3Q1MFR5|A0A3Q1MFR5_BOVIN	REVERSED Uncharacterized protein OS=Bos taurus OX=9913 GN=LOC527981 PE=4 SV=1	BOVIN	0
440	0.26	0	tr|F2Z4D5|F2Z4D5_BOVIN	Ras-related protein Rab-11A OS=Bos taurus OX=9913 GN=RAB11A PE=4 SV=1	BOVIN	0
441	0.26	0	tr|Q3T0Y1|Q3T0Y1_BOVIN	Ubiquitin thioesterase OS=Bos taurus OX=9913 GN=OTUB1 PE=1 SV=1	BOVIN	0
442	0.26	0	tr|Q0VC98|Q0VC98_BOVIN	GA binding protein transcription factor subunit alpha OS=Bos taurus OX=9913 GN=GABPA PE=2 SV=1	BOVIN	0
443	0.25	0	tr|F1MRZ6|F1MRZ6_BOVIN	Tenascin C OS=Bos taurus OX=9913 GN=TNC PE=4 SV=3	BOVIN	0
444	0.25	0	tr|F1MHR6|F1MHR6_BOVIN	KH-type splicing regulatory protein OS=Bos taurus OX=9913 GN=KHSRP PE=1 SV=3	BOVIN	0
445	0.25	0	tr|E1BIA9|E1BIA9_BOVIN	TATA-box binding protein associated factor 3 OS=Bos taurus OX=9913 GN=TAF3 PE=4 SV=1	BOVIN	0
446	0.25	0	tr|Q2TBN0|Q2TBN0_BOVIN	Aldo-keto reductase family 1, member C3 (3-alpha hydroxysteroid dehydrogenase, type II) OS=Bos taurus OX=9913 GN=AKR1C3 PE=2 SV=1	BOVIN	0
447	3.53	3.729	sp|Q76LV1|HS90B_BOVIN	Heat shock protein HSP 90-beta OS=Bos taurus OX=9913 GN=HSP90AB1 PE=2 SV=3	BOVIN	2
448	0.38	0	RRRRRtr|F1MUM3|F1MUM3_BOVIN	REVERSED Myeloid zinc finger 1 OS=Bos taurus OX=9913 GN=MZF1 PE=4 SV=3	BOVIN	0
449	0.24	0	tr|Q2TBR1|Q2TBR1_BOVIN	5'-nucleotidase, cytosolic IB OS=Bos taurus OX=9913 GN=NT5C1B PE=2 SV=1	BOVIN	0
450	0.24	0	sp|Q5E9F9|PRS7_BOVIN	26S proteasome regulatory subunit 7 OS=Bos taurus OX=9913 GN=PSMC2 PE=2 SV=3	BOVIN	0
451	0.24	0	RRRRRtr|E1BC98|E1BC98_BOVIN	REVERSED Transcription elongation factor SPT5 OS=Bos taurus OX=9913 GN=SUPT5H PE=3 SV=3	BOVIN	0
452	2	13.24	tr|Q9TS88|Q9TS88_BOVIN	Tryptophanyl-tRNA-synthetase (Fragments) OS=Bos taurus OX=9913 PE=1 SV=1	BOVIN	1
453	0.23	0	tr|A0A3Q1M2S8|A0A3Q1M2S8_BOVIN	Terminal uridylyl transferase 4 OS=Bos taurus OX=9913 GN=TUT4 PE=4 SV=1	BOVIN	0
454	0.23	0	tr|Q3ZC53|Q3ZC53_BOVIN	RWD domain containing 1 OS=Bos taurus OX=9913 GN=RWDD1 PE=2 SV=1	BOVIN	0
455	0.23	0	tr|Q2T9Y9|Q2T9Y9_BOVIN	Interleukin enhancer binding factor 2, 45kDa OS=Bos taurus OX=9913 GN=ILF2 PE=2 SV=1	BOVIN	0
456	0.23	0	sp|P60902|S10AA_BOVIN	Protein S100-A10 OS=Bos taurus OX=9913 GN=S100A10 PE=1 SV=2	BOVIN	0
457	0.22	1.048	tr|A0A3Q1MP45|A0A3Q1MP45_BOVIN	Complement factor H OS=Bos taurus OX=9913 GN=CFH PE=4 SV=1	BOVIN	1
458	0.22	0	tr|A0A3Q1ML30|A0A3Q1ML30_BOVIN	Destrin OS=Bos taurus OX=9913 GN=DSTN PE=1 SV=1	BOVIN	0
459	0.22	0	tr|A0A3Q1LX93|A0A3Q1LX93_BOVIN	CXXC motif-containing zinc-binding protein OS=Bos taurus OX=9913 GN=CZIB PE=4 SV=1	BOVIN	0
460	0.21	0	RRRRRtr|F1MJ53|F1MJ53_BOVIN	REVERSED Kinesin family member 21A OS=Bos taurus OX=9913 GN=KIF21A PE=3 SV=3	BOVIN	0
461	0.23	0	tr|Q17QL7|Q17QL7_BOVIN	KRT15 protein OS=Bos taurus OX=9913 GN=KRT15 PE=1 SV=2	BOVIN	0
462	0.21	0	tr|G3MXB0|G3MXB0_BOVIN	Family with sequence similarity 43 member B OS=Bos taurus OX=9913 GN=FAM43B PE=4 SV=1	BOVIN	0
463	0.21	0	tr|A0A3Q1LY19|A0A3Q1LY19_BOVIN	L-lactate dehydrogenase OS=Bos taurus OX=9913 PE=3 SV=1	BOVIN	0
464	0.21	0	tr|F1N3I4|F1N3I4_BOVIN	Myoferlin OS=Bos taurus OX=9913 GN=MYOF PE=1 SV=3	BOVIN	0
465	0.21	0	sp|Q58D34|PI16_BOVIN	Peptidase inhibitor 16 OS=Bos taurus OX=9913 GN=PI16 PE=2 SV=1	BOVIN	0
466	0.2	0	sp|Q95140|RLA0_BOVIN	60S acidic ribosomal protein P0 OS=Bos taurus OX=9913 GN=RPLP0 PE=2 SV=3	BOVIN	0
467	8.45	24.14	tr|G3N1Y3|G3N1Y3_BOVIN	GLOBIN domain-containing protein OS=Bos taurus OX=9913 GN=LOC107131172 PE=3 SV=2	BOVIN	8
468	0.2	0	tr|E1BMP2|E1BMP2_BOVIN	SEC31 homolog A, COPII coat complex component OS=Bos taurus OX=9913 GN=SEC31A PE=4 SV=3	BOVIN	0
469	0.2	0	tr|E1BC89|E1BC89_BOVIN	Oxysterol-binding protein OS=Bos taurus OX=9913 GN=OSBPL5 PE=3 SV=3	BOVIN	0
470	0.2	0	tr|A0A3Q1M1C8|A0A3Q1M1C8_BOVIN	Sodium/potassium-transporting ATPase subunit alpha OS=Bos taurus OX=9913 GN=ATP12A PE=3 SV=1	BOVIN	0
471	0.2	0	sp|P11116|LEG1_BOVIN	Galectin-1 OS=Bos taurus OX=9913 GN=LGALS1 PE=1 SV=2	BOVIN	0
472	0.19	0	tr|A0A3Q1LZQ5|A0A3Q1LZQ5_BOVIN	Gamma-interferon-inducible lysosomal thiol reductase OS=Bos taurus OX=9913 GN=IFI30 PE=4 SV=1	BOVIN	0
473	0.19	0	tr|A0A3Q1MA60|A0A3Q1MA60_BOVIN	Eukaryotic translation initiation factor 3 subunit C OS=Bos taurus OX=9913 GN=EIF3CL PE=1 SV=1	BOVIN	0
474	2.28	2.273	tr|E1BER6|E1BER6_BOVIN	Collapsin response mediator protein 1 OS=Bos taurus OX=9913 GN=CRMP1 PE=4 SV=2	BOVIN	1
475	0.21	0	tr|A0A3Q1LPQ6|A0A3Q1LPQ6_BOVIN	Tropomyosin alpha-1 chain OS=Bos taurus OX=9913 GN=TPM1 PE=1 SV=1	BOVIN	0
476	0.18	0	tr|B0JYN3|B0JYN3_BOVIN	L-lactate dehydrogenase OS=Bos taurus OX=9913 GN=LDHB PE=2 SV=1	BOVIN	0
477	0.18	0	sp|Q32LE5|ASGL1_BOVIN	Isoaspartyl peptidase/L-asparaginase OS=Bos taurus OX=9913 GN=ASRGL1 PE=2 SV=1	BOVIN	0
478	0.18	0	sp|P00727|AMPL_BOVIN	Cytosol aminopeptidase OS=Bos taurus OX=9913 GN=LAP3 PE=1 SV=3	BOVIN	0
479	0.17	0	RRRRRtr|F1MMI6|F1MMI6_BOVIN	REVERSED Leucine rich repeat containing 15 OS=Bos taurus OX=9913 GN=LRRC15 PE=4 SV=2	BOVIN	0
480	0.17	0	RRRRRtr|E1B9H5|E1B9H5_BOVIN	REVERSED Transforming growth factor beta receptor 3 OS=Bos taurus OX=9913 GN=TGFBR3 PE=4 SV=3	BOVIN	0
481	0.21	0	tr|A0A3Q1M8T3|A0A3Q1M8T3_BOVIN	Zinc finger C2HC domain-containing protein 1A OS=Bos taurus OX=9913 GN=ZC2HC1A PE=4 SV=1	BOVIN	0
482	0.17	0	RRRRRtr|A8WFK5|A8WFK5_BOVIN	REVERSED C6orf173 protein OS=Bos taurus OX=9913 GN=CENPW PE=2 SV=1	BOVIN	0
483	0.17	0	tr|G5E5B0|G5E5B0_BOVIN	Fibronectin OS=Bos taurus OX=9913 GN=FN1 PE=4 SV=1	BOVIN	0
484	0.16	0	tr|F1MMK9|F1MMK9_BOVIN	Protein AMBP OS=Bos taurus OX=9913 GN=KIF12 PE=4 SV=3	BOVIN	0
485	0.16	0	RRRRRtr|F1MDD9|F1MDD9_BOVIN	REVERSED Fms related tyrosine kinase 1 OS=Bos taurus OX=9913 GN=FLT1 PE=3 SV=3	BOVIN	0
486	0.16	0	tr|B0JYN2|B0JYN2_BOVIN	GTP-binding nuclear protein Ran OS=Bos taurus OX=9913 GN=RAN PE=2 SV=1	BOVIN	0
487	0.16	0	tr|F1MSQ9|F1MSQ9_BOVIN	Thymopoietin OS=Bos taurus OX=9913 GN=TMPO PE=1 SV=1	BOVIN	0
488	5.09	5.252	tr|A0A3Q1MKC8|A0A3Q1MKC8_BOVIN	Keratin, type II cytoskeletal 7 OS=Bos taurus OX=9913 GN=KRT7 PE=1 SV=1	BOVIN	2
489	0.16	0	tr|A0A3Q1N439|A0A3Q1N439_BOVIN	Monoglyceride lipase OS=Bos taurus OX=9913 GN=MGLL PE=4 SV=1	BOVIN	0
490	0.15	0	tr|A5D7R6|A5D7R6_BOVIN	ITIH2 protein OS=Bos taurus OX=9913 GN=ITIH2 PE=1 SV=1	BOVIN	0
491	0.15	0	tr|G5E5Y4|G5E5Y4_BOVIN	Uncharacterized protein OS=Bos taurus OX=9913 PE=4 SV=2	BOVIN	0
492	0.15	0	tr|A7MBA2|A7MBA2_BOVIN	26S proteasome non-ATPase regulatory subunit 1 OS=Bos taurus OX=9913 GN=PSMD1 PE=1 SV=1	BOVIN	0
493	0.15	0	sp|P20004|ACON_BOVIN	Aconitate hydratase, mitochondrial OS=Bos taurus OX=9913 GN=ACO2 PE=1 SV=4	BOVIN	0
494	0.15	0	RRRRRtr|G3MX74|G3MX74_BOVIN	REVERSED Adhesion G protein-coupled receptor F3 OS=Bos taurus OX=9913 GN=ADGRF3 PE=3 SV=2	BOVIN	0
495	0.15	0	RRRRRtr|E1B716|E1B716_BOVIN	REVERSED SHC-transforming protein 1 OS=Bos taurus OX=9913 GN=SHC1 PE=4 SV=2	BOVIN	0
496	0.15	0	tr|Q58D44|Q58D44_BOVIN	Olfactomedin-like 1 OS=Bos taurus OX=9913 GN=OLFML1 PE=2 SV=1	BOVIN	0
497	0.15	0	tr|F1MEI0|F1MEI0_BOVIN	Fibrous sheath CABYR-binding protein OS=Bos taurus OX=9913 GN=FSCB PE=4 SV=1	BOVIN	0
498	0.15	0	tr|A0JN43|A0JN43_BOVIN	Extended synaptotagmin 1 OS=Bos taurus OX=9913 GN=ESYT1 PE=1 SV=1	BOVIN	0
499	0.15	0	RRRRRtr|A5PK31|A5PK31_BOVIN	REVERSED AP complex subunit sigma OS=Bos taurus OX=9913 GN=AP1S3 PE=2 SV=1	BOVIN	0
500	0.15	0	RRRRRtr|A0A3Q1NHQ0|A0A3Q1NHQ0_BOVIN	REVERSED Bridging integrator 1 OS=Bos taurus OX=9913 GN=BIN1 PE=4 SV=1	BOVIN	0
501	0.15	0	tr|Q3ZCJ6|Q3ZCJ6_BOVIN	Epoxide hydrolase OS=Bos taurus OX=9913 GN=EPHX1 PE=1 SV=1	BOVIN	0
502	0.15	0	tr|G3MY17|G3MY17_BOVIN	Uncharacterized protein OS=Bos taurus OX=9913 PE=4 SV=2	BOVIN	0
503	0.15	0	sp|Q3T0W4|PP1R7_BOVIN	Protein phosphatase 1 regulatory subunit 7 OS=Bos taurus OX=9913 GN=PPP1R7 PE=1 SV=1	BOVIN	0
504	0.15	0	RRRRRtr|Q2KJA9|Q2KJA9_BOVIN	REVERSED Endothelial cell adhesion molecule OS=Bos taurus OX=9913 GN=ESAM PE=2 SV=1	BOVIN	0
505	0.14	0	tr|E1BH40|E1BH40_BOVIN	MYC binding protein 2 OS=Bos taurus OX=9913 GN=MYCBP2 PE=4 SV=3	BOVIN	0
506	0.14	0	RRRRRsp|O97593|SMC1A_BOVIN	REVERSED Structural maintenance of chromosomes protein 1A OS=Bos taurus OX=9913 GN=SMC1A PE=1 SV=1	BOVIN	0
507	0.14	0	tr|F1MHR3|F1MHR3_BOVIN	Aldehyde dehydrogenase 1 family member A3 OS=Bos taurus OX=9913 GN=ALDH1A3 PE=3 SV=3	BOVIN	0
508	0.14	0	tr|Q6U8D6|Q6U8D6_BOVIN	Guanine nucleotide binding protein alpha subunit (Fragment) OS=Bos taurus OX=9913 GN=Gnas PE=2 SV=1	BOVIN	0
509	0.14	0	sp|Q0VCM0|S10AG_BOVIN	Protein S100-A16 OS=Bos taurus OX=9913 GN=S100A16 PE=3 SV=1	BOVIN	0
510	0.14	0	sp|Q02374|NDUB2_BOVIN	NADH dehydrogenase [ubiquinone] 1 beta subcomplex subunit 2, mitochondrial OS=Bos taurus OX=9913 GN=NDUFB2 PE=1 SV=1	BOVIN	0
511	0.14	0	RRRRRsp|Q2T9V5|TRM6_BOVIN	REVERSED tRNA (adenine(58)-N(1))-methyltransferase non-catalytic subunit TRM6 OS=Bos taurus OX=9913 GN=TRMT6 PE=2 SV=1	BOVIN	0
512	0.14	0	RRRRRsp|A4FUY7|MOC2B_BOVIN	REVERSED Molybdopterin synthase catalytic subunit OS=Bos taurus OX=9913 GN=MOCS2 PE=2 SV=2	BOVIN	0
513	0.16	0	RRRRRtr|G3MX58|G3MX58_BOVIN	REVERSED RAN binding protein 3 like OS=Bos taurus OX=9913 GN=RANBP3L PE=4 SV=2	BOVIN	0
514	0.14	0	RRRRRtr|E1BEI6|E1BEI6_BOVIN	REVERSED Serine-protein kinase ATM OS=Bos taurus OX=9913 GN=ATM PE=3 SV=2	BOVIN	0
515	0.13	0	tr|E1BIS6|E1BIS6_BOVIN	Synemin OS=Bos taurus OX=9913 GN=SYNM PE=1 SV=2	BOVIN	0
516	0.13	0	RRRRRtr|A0A3Q1LMS6|A0A3Q1LMS6_BOVIN	REVERSED Tudor domain-containing protein 7 OS=Bos taurus OX=9913 GN=TDRD7 PE=4 SV=1	BOVIN	0
517	0.13	0	tr|F1MTS8|F1MTS8_BOVIN	Listerin E3 ubiquitin protein ligase 1 OS=Bos taurus OX=9913 GN=LTN1 PE=4 SV=3	BOVIN	0
518	0.13	0	sp|Q9GMB8|SYSC_BOVIN	Serine--tRNA ligase, cytoplasmic OS=Bos taurus OX=9913 GN=SARS1 PE=2 SV=3	BOVIN	0
519	0.13	0	RRRRRtr|E1BEL4|E1BEL4_BOVIN	REVERSED Tyrosine-protein kinase OS=Bos taurus OX=9913 GN=JAK3 PE=3 SV=2	BOVIN	0
520	0.13	0	tr|Q3ZBS7|Q3ZBS7_BOVIN	Vitronectin OS=Bos taurus OX=9913 GN=VTN PE=1 SV=1	BOVIN	0
521	0.13	0	tr|E1BCC4|E1BCC4_BOVIN	Uncharacterized protein OS=Bos taurus OX=9913 PE=4 SV=2	BOVIN	0
522	0.13	0	sp|Q5E963|ARP5L_BOVIN	Actin-related protein 2/3 complex subunit 5-like protein OS=Bos taurus OX=9913 GN=ARPC5L PE=2 SV=1	BOVIN	0
523	0.13	0	sp|Q3T140|DLRB1_BOVIN	Dynein light chain roadblock-type 1 OS=Bos taurus OX=9913 GN=DYNLRB1 PE=3 SV=1	BOVIN	0
524	0.12	0	tr|Q0IIH5|Q0IIH5_BOVIN	Nucleobindin 2 OS=Bos taurus OX=9913 GN=NUCB2 PE=2 SV=1	BOVIN	0
525	0.12	0	tr|E1BMM0|E1BMM0_BOVIN	Nuclear cap binding protein subunit 1 OS=Bos taurus OX=9913 GN=NCBP1 PE=4 SV=3	BOVIN	0
526	0.29	0	tr|E1BGJ6|E1BGJ6_BOVIN	Dual specificity tyrosine phosphorylation regulated kinase 4 OS=Bos taurus OX=9913 GN=DYRK4 PE=4 SV=2	BOVIN	0
527	0.12	0	RRRRRtr|A0A452DIZ9|A0A452DIZ9_BOVIN	REVERSED Myosin-10 OS=Bos taurus OX=9913 GN=MYH10 PE=1 SV=1	BOVIN	0
528	0.12	0	tr|Q5E970|Q5E970_BOVIN	DEAD (Asp-Glu-Ala-Asp) box polypeptide 39 isoform 1 OS=Bos taurus OX=9913 GN=DDX39A PE=2 SV=1	BOVIN	0
529	0.12	1.092	tr|A0A3Q1N7X1|A0A3Q1N7X1_BOVIN	Ubiquitin carboxyl-terminal hydrolase OS=Bos taurus OX=9913 GN=USP4 PE=3 SV=1	BOVIN	1
530	0.12	0	RRRRRtr|Q8HZV0|Q8HZV0_BOVIN	REVERSED Lymphocyte function-associated antigen 1 (Fragment) OS=Bos taurus OX=9913 PE=2 SV=1	BOVIN	0
531	0.12	0	RRRRRtr|A0A3Q1ME11|A0A3Q1ME11_BOVIN	REVERSED Poly(A) RNA polymerase GLD2 OS=Bos taurus OX=9913 GN=TENT2 PE=4 SV=1	BOVIN	0
532	0.11	0	RRRRRtr|A0A3Q1M5E4|A0A3Q1M5E4_BOVIN	REVERSED Dynein axonemal heavy chain 17 OS=Bos taurus OX=9913 GN=DNAH17 PE=4 SV=1	BOVIN	0
533	0.11	0	RRRRRtr|F1MHH5|F1MHH5_BOVIN	REVERSED Cadherin EGF LAG seven-pass G-type receptor 3 OS=Bos taurus OX=9913 GN=CELSR3 PE=3 SV=3	BOVIN	0
534	0.11	0	tr|A0A3Q1M6N7|A0A3Q1M6N7_BOVIN	Leukotriene A(4) hydrolase OS=Bos taurus OX=9913 GN=LTA4H PE=3 SV=1	BOVIN	0
535	0.11	0	tr|Q0II27|Q0II27_BOVIN	LOC781710 protein (Fragment) OS=Bos taurus OX=9913 GN=LOC781710 PE=2 SV=1	BOVIN	0
536	0.11	0	tr|E1BE68|E1BE68_BOVIN	Phosphatidylinositol-4-phosphate 3-kinase catalytic subunit type 2 alpha OS=Bos taurus OX=9913 GN=PIK3C2A PE=3 SV=3	BOVIN	0
537	0.11	0	sp|Q3SWY2|ILK_BOVIN	Integrin-linked protein kinase OS=Bos taurus OX=9913 GN=ILK PE=2 SV=1	BOVIN	0
538	0.11	0	RRRRRtr|A0A3S5ZP41|A0A3S5ZP41_BOVIN	REVERSED Sodium/hydrogen exchanger OS=Bos taurus OX=9913 GN=SLC9A6 PE=3 SV=1	BOVIN	0
539	0.11	0	tr|F1MNM7|F1MNM7_BOVIN	Perilipin 4 OS=Bos taurus OX=9913 GN=PLIN4 PE=1 SV=3	BOVIN	0
540	0.11	0	tr|F1ML12|F1ML12_BOVIN	Glutaredoxin-3 OS=Bos taurus OX=9913 GN=GLRX3 PE=4 SV=2	BOVIN	0
541	0.11	0	RRRRRtr|E1BGW4|E1BGW4_BOVIN	REVERSED Ubiquitin specific peptidase 36 OS=Bos taurus OX=9913 GN=USP36 PE=3 SV=2	BOVIN	0
542	0.11	0	tr|A4IFK4|A4IFK4_BOVIN	SYNPO2 protein OS=Bos taurus OX=9913 GN=SYNPO2 PE=1 SV=1	BOVIN	0
543	0.11	0	tr|F1N049|F1N049_BOVIN	Actin-related protein 3 OS=Bos taurus OX=9913 GN=ACTR3 PE=1 SV=3	BOVIN	0
544	0.11	0	tr|A0A3Q1MHK6|A0A3Q1MHK6_BOVIN	Centrosomal protein 131 OS=Bos taurus OX=9913 GN=CEP131 PE=4 SV=1	BOVIN	0
545	0.11	0	tr|A0A3Q1M461|A0A3Q1M461_BOVIN	tRNA (guanine(37)-N1)-methyltransferase OS=Bos taurus OX=9913 GN=TRMT5 PE=3 SV=1	BOVIN	0
546	0.11	0	RRRRRtr|G3MYJ1|G3MYJ1_BOVIN	REVERSED Tetratricopeptide repeat and ankyrin repeat containing 1 OS=Bos taurus OX=9913 GN=TRANK1 PE=4 SV=2	BOVIN	0
547	0.11	0	RRRRRtr|A0A3Q1ML26|A0A3Q1ML26_BOVIN	REVERSED Ig-like domain-containing protein OS=Bos taurus OX=9913 PE=4 SV=1	BOVIN	0
548	0.1	0	tr|A0A3Q1N3T0|A0A3Q1N3T0_BOVIN	Uncharacterized protein OS=Bos taurus OX=9913 GN=NBAS PE=4 SV=1	BOVIN	0
549	0.1	0	RRRRRtr|E1BBQ3|E1BBQ3_BOVIN	REVERSED Elongator complex protein 1 OS=Bos taurus OX=9913 GN=ELP1 PE=4 SV=3	BOVIN	0
550	0.1	0	tr|A0A3Q1N886|A0A3Q1N886_BOVIN	Lymphoid restricted membrane protein OS=Bos taurus OX=9913 GN=LRMP PE=4 SV=1	BOVIN	0
551	0.1	0	tr|E1BFN1|E1BFN1_BOVIN	Leucine rich repeat containing 73 OS=Bos taurus OX=9913 GN=LRRC73 PE=4 SV=1	BOVIN	0
552	0.1	0	tr|A7YVI2|A7YVI2_BOVIN	IFRG15 protein OS=Bos taurus OX=9913 GN=IFRG15 PE=2 SV=1	BOVIN	0
553	0.1	0	RRRRRtr|F1MNH7|F1MNH7_BOVIN	REVERSED PVR related immunoglobulin domain containing OS=Bos taurus OX=9913 GN=PVRIG PE=4 SV=2	BOVIN	0
554	6.32	11.97	tr|A0A3Q1NKP5|A0A3Q1NKP5_BOVIN	Actin beta like 2 OS=Bos taurus OX=9913 GN=ACTBL2 PE=1 SV=1	BOVIN	3
555	0.44	0	RRRRRsp|Q3ZBH9|MCM7_BOVIN	REVERSED DNA replication licensing factor MCM7 OS=Bos taurus OX=9913 GN=MCM7 PE=2 SV=1	BOVIN	0
556	0.1	0	tr|E1BEI6|E1BEI6_BOVIN	Serine-protein kinase ATM OS=Bos taurus OX=9913 GN=ATM PE=3 SV=2	BOVIN	0
557	0.1	0	RRRRRtr|F1N740|F1N740_BOVIN	REVERSED Fraser extracellular matrix complex subunit 1 OS=Bos taurus OX=9913 GN=FRAS1 PE=4 SV=3	BOVIN	0
558	0.1	0	sp|O62654|DESM_BOVIN	Desmin OS=Bos taurus OX=9913 GN=DES PE=2 SV=3	BOVIN	0
559	0.1	0	tr|F5XVA9|F5XVA9_BOVIN	von Willebrand factor OS=Bos taurus OX=9913 GN=VWF PE=2 SV=1	BOVIN	0
560	0.1	0	tr|A0A3Q1LJD6|A0A3Q1LJD6_BOVIN	Cilia and flagella associated protein 77 OS=Bos taurus OX=9913 GN=CFAP77 PE=4 SV=1	BOVIN	0
561	0.09	0	RRRRRtr|E1B7W1|E1B7W1_BOVIN	REVERSED Thyroid hormone receptor associated protein 3 OS=Bos taurus OX=9913 GN=THRAP3 PE=1 SV=2	BOVIN	0
562	0.09	0	sp|Q0VCK0|PUR9_BOVIN	Bifunctional purine biosynthesis protein PURH OS=Bos taurus OX=9913 GN=ATIC PE=2 SV=1	BOVIN	0
563	0.09	0	RRRRRtr|E1BAM1|E1BAM1_BOVIN	REVERSED Ankyrin repeat domain 35 OS=Bos taurus OX=9913 GN=ANKRD35 PE=4 SV=1	BOVIN	0
564	0.09	0	tr|F1MX22|F1MX22_BOVIN	Uncharacterized protein OS=Bos taurus OX=9913 PE=4 SV=3	BOVIN	0
565	0.09	0	tr|F1MPX1|F1MPX1_BOVIN	Kelch like family member 6 OS=Bos taurus OX=9913 GN=KLHL6 PE=4 SV=2	BOVIN	0
566	0.09	0	tr|A0A3Q1M2H2|A0A3Q1M2H2_BOVIN	Actin-related protein 2 OS=Bos taurus OX=9913 GN=ACTR2 PE=1 SV=1	BOVIN	0
567	0.09	0	RRRRRtr|A0A3Q1LTX7|A0A3Q1LTX7_BOVIN	REVERSED LPS responsive beige-like anchor protein OS=Bos taurus OX=9913 GN=LRBA PE=4 SV=1	BOVIN	0
568	0.09	0	RRRRRtr|E1BLF4|E1BLF4_BOVIN	REVERSED Transmembrane protein 62 OS=Bos taurus OX=9913 GN=TMEM62 PE=4 SV=2	BOVIN	0
569	0.09	0	RRRRRtr|A0A3Q1MH42|A0A3Q1MH42_BOVIN	REVERSED Centrosomal protein 170B OS=Bos taurus OX=9913 GN=CEP170B PE=4 SV=1	BOVIN	0
570	0.09	0	tr|Q3SX33|Q3SX33_BOVIN	Thy-1 cell surface antigen OS=Bos taurus OX=9913 GN=THY1 PE=1 SV=1	BOVIN	0
571	0.09	0	tr|F1MNV5|F1MNV5_BOVIN	Kininogen-1 OS=Bos taurus OX=9913 GN=KNG1 PE=4 SV=2	BOVIN	0
572	0.09	0	RRRRRtr|A0A3Q1LU91|A0A3Q1LU91_BOVIN	REVERSED Glutamate-cysteine ligase catalytic subunit OS=Bos taurus OX=9913 GN=GCLC PE=1 SV=1	BOVIN	0
573	0.09	0	RRRRRtr|E1BKK3|E1BKK3_BOVIN	REVERSED Anion exchange protein OS=Bos taurus OX=9913 GN=SLC4A3 PE=3 SV=1	BOVIN	0
574	0.09	0	RRRRRsp|G3MYZ3|AFAM_BOVIN	REVERSED Afamin OS=Bos taurus OX=9913 GN=AFM PE=1 SV=1	BOVIN	0
575	0.09	0	tr|G3MWJ2|G3MWJ2_BOVIN	CDGSH iron sulfur domain 3 OS=Bos taurus OX=9913 GN=CISD3 PE=4 SV=2	BOVIN	0
576	0.09	0	tr|A0A3Q1LYV2|A0A3Q1LYV2_BOVIN	Oxysterol-binding protein OS=Bos taurus OX=9913 GN=OSBPL6 PE=3 SV=1	BOVIN	0
577	0.09	0	tr|E1BCR0|E1BCR0_BOVIN	Uncharacterized protein OS=Bos taurus OX=9913 GN=SHC4 PE=4 SV=3	BOVIN	0
578	0.09	0	tr|A6QLB2|A6QLB2_BOVIN	DDX23 protein OS=Bos taurus OX=9913 GN=DDX23 PE=2 SV=1	BOVIN	0
579	0.09	0	tr|A0A3Q1NI43|A0A3Q1NI43_BOVIN	Uncharacterized protein OS=Bos taurus OX=9913 PE=4 SV=1	BOVIN	0
580	0.09	0	tr|A0A3Q1LU50|A0A3Q1LU50_BOVIN	Protein archease OS=Bos taurus OX=9913 GN=ZBTB8OS PE=4 SV=1	BOVIN	0
581	0.09	0	RRRRRsp|O02751|CFDP2_BOVIN	REVERSED Craniofacial development protein 2 OS=Bos taurus OX=9913 GN=CFDP2 PE=1 SV=2	BOVIN	0
582	0.09	0	RRRRRtr|A0A3Q1LWC6|A0A3Q1LWC6_BOVIN	REVERSED AP complex subunit beta OS=Bos taurus OX=9913 GN=AP4B1 PE=3 SV=1	BOVIN	0
583	0.09	0	RRRRRsp|P62964|RABP1_BOVIN	REVERSED Cellular retinoic acid-binding protein 1 OS=Bos taurus OX=9913 GN=CRABP1 PE=1 SV=2	BOVIN	0
584	0.08	0	tr|E1B971|E1B971_BOVIN	Repetin OS=Bos taurus OX=9913 GN=RPTN PE=1 SV=3	BOVIN	0
585	2.11	2.786	sp|Q3SWX7|ANXA3_BOVIN	Annexin A3 OS=Bos taurus OX=9913 GN=ANXA3 PE=2 SV=3	BOVIN	1
587	0.08	0	RRRRRtr|G3MXV4|G3MXV4_BOVIN	REVERSED Uncharacterized protein OS=Bos taurus OX=9913 GN=LOC524391 PE=4 SV=2	BOVIN	0
588	0.08	0	RRRRRtr|A5D7H7|A5D7H7_BOVIN	REVERSED LOC528833 protein OS=Bos taurus OX=9913 GN=NOP9 PE=2 SV=1	BOVIN	0
589	0.08	0	RRRRRtr|A0A3Q1MI02|A0A3Q1MI02_BOVIN	REVERSED Dedicator of cytokinesis 2 OS=Bos taurus OX=9913 GN=DOCK2 PE=3 SV=1	BOVIN	0
590	0.08	0	tr|G3N136|G3N136_BOVIN	Testis specific serine kinase 2 OS=Bos taurus OX=9913 GN=TSSK2 PE=3 SV=1	BOVIN	0
591	0.08	0	tr|F1N3Q4|F1N3Q4_BOVIN	Paralemmin OS=Bos taurus OX=9913 GN=PALM PE=4 SV=2	BOVIN	0
592	0.08	0	RRRRRtr|A0A3Q1MJ11|A0A3Q1MJ11_BOVIN	REVERSED Uncharacterized protein OS=Bos taurus OX=9913 GN=LOC530599 PE=4 SV=1	BOVIN	0
593	0.08	0	tr|G3N314|G3N314_BOVIN	Dynein axonemal assembly factor 5 OS=Bos taurus OX=9913 GN=DNAAF5 PE=4 SV=2	BOVIN	0
594	0.08	0	sp|Q3T094|ETHE1_BOVIN	Persulfide dioxygenase ETHE1, mitochondrial OS=Bos taurus OX=9913 GN=ETHE1 PE=2 SV=1	BOVIN	0
595	0.08	0	RRRRRtr|F1MK70|F1MK70_BOVIN	REVERSED Uncharacterized protein OS=Bos taurus OX=9913 GN=SPATS2 PE=4 SV=2	BOVIN	0
596	0.08	0	RRRRRtr|F1MHZ3|F1MHZ3_BOVIN	REVERSED Nuclear protein, coactivator of histone transcription OS=Bos taurus OX=9913 GN=NPAT PE=4 SV=2	BOVIN	0
597	0.08	0	tr|Q8SPQ6|Q8SPQ6_BOVIN	NK receptor Ly49 OS=Bos taurus OX=9913 GN=KLRA1 PE=2 SV=1	BOVIN	0
598	0.08	0	sp|P62808|H2B1_BOVIN	Histone H2B type 1 OS=Bos taurus OX=9913 PE=1 SV=2	BOVIN	0
599	0.08	0	tr|F1MVT0|F1MVT0_BOVIN	Forkhead box C2 OS=Bos taurus OX=9913 GN=FOXC2 PE=4 SV=3	BOVIN	0
600	0.08	0	tr|E1BG98|E1BG98_BOVIN	Integrator complex subunit 6 like OS=Bos taurus OX=9913 GN=INTS6L PE=4 SV=3	BOVIN	0
601	0.08	0	sp|P33072|LYOX_BOVIN	Protein-lysine 6-oxidase OS=Bos taurus OX=9913 GN=LOX PE=1 SV=3	BOVIN	0
602	0.08	0	sp|P53619|COPD_BOVIN	Coatomer subunit delta OS=Bos taurus OX=9913 GN=ARCN1 PE=1 SV=1	BOVIN	0
603	0.08	0	sp|E1BF81|CBG_BOVIN	Corticosteroid-binding globulin OS=Bos taurus OX=9913 GN=SERPINA6 PE=3 SV=1	BOVIN	0
604	0.08	0	RRRRRtr|Q7YRA0|Q7YRA0_BOVIN	REVERSED Glutamic-pyruvate transaminase (Fragment) OS=Bos taurus OX=9913 GN=GPT PE=4 SV=1	BOVIN	0
605	0.08	0	RRRRRtr|A0A3Q1LKS6|A0A3Q1LKS6_BOVIN	REVERSED Coronin OS=Bos taurus OX=9913 GN=CORO2B PE=3 SV=1	BOVIN	0
606	0.08	0	RRRRRtr|F1MDZ7|F1MDZ7_BOVIN	REVERSED Protein Wnt OS=Bos taurus OX=9913 GN=WNT3A PE=3 SV=2	BOVIN	0
607	0.07	0	tr|A0A3Q1LUS6|A0A3Q1LUS6_BOVIN	Sorting nexin 13 OS=Bos taurus OX=9913 GN=SNX13 PE=4 SV=1	BOVIN	0
608	0.07	0	tr|F1MMS0|F1MMS0_BOVIN	BRCA1 interacting protein C-terminal helicase 1 OS=Bos taurus OX=9913 GN=BRIP1 PE=4 SV=3	BOVIN	0
609	0.07	0	tr|E1BA29|E1BA29_BOVIN	G protein subunit alpha q OS=Bos taurus OX=9913 GN=GNAQ PE=4 SV=1	BOVIN	0
610	0.06	0	tr|A0A3Q1NGS8|A0A3Q1NGS8_BOVIN	G protein subunit beta 3 OS=Bos taurus OX=9913 GN=GNB3 PE=4 SV=1	BOVIN	0
611	0.07	0	RRRRRtr|F1MW73|F1MW73_BOVIN	REVERSED KIAA1211 OS=Bos taurus OX=9913 GN=CRACD PE=4 SV=3	BOVIN	0
612	0.07	0	RRRRRtr|A6QQG1|A6QQG1_BOVIN	REVERSED SPINK5 protein OS=Bos taurus OX=9913 GN=SPINK5 PE=2 SV=1	BOVIN	0
613	0.07	0	RRRRRtr|A0A3Q1MK82|A0A3Q1MK82_BOVIN	REVERSED Uncharacterized protein OS=Bos taurus OX=9913 GN=ZNF8 PE=4 SV=1	BOVIN	0
614	0.07	0	tr|Q68V19|Q68V19_BOVIN	Multifunctional protein 2 OS=Bos taurus OX=9913 PE=2 SV=1	BOVIN	0
615	0.07	0	tr|A0A3Q1M7G2|A0A3Q1M7G2_BOVIN	P2X purinoceptor OS=Bos taurus OX=9913 GN=P2RX2 PE=3 SV=1	BOVIN	0
616	0.07	0	sp|Q2KIL5|PDIA5_BOVIN	Protein disulfide-isomerase A5 OS=Bos taurus OX=9913 GN=PDIA5 PE=2 SV=1	BOVIN	0
617	0.07	0	RRRRRtr|E1BLU4|E1BLU4_BOVIN	REVERSED Caspase 8 associated protein 2 OS=Bos taurus OX=9913 GN=CASP8AP2 PE=4 SV=1	BOVIN	0

## Sheet: S2-MsStats_Serum
R-6h PFI vsRN (1/-1)		UniProt Acession IDs	Protein names	log2FC	adj.pvalue	R-105d PFI vs RN (1/-1)		UniProt Acession IDs	Protein names	log2FC	adj.pvalue	S-6h PFI vs SN (1/-1)		UniProt Acession IDs	Protein names	log2FC	adj.pvalue	S-105d PFI vs SN (1/-1)		UniProt Acession IDs	Protein names	log2FC	adj.pvalue
	1	A2I7N1	Serpin A3-5	NA	NA		1	A2I7N1	Serpin A3-5	NA	NA		1	A2I7N1	Serpin A3-5	-1.02394	0.00214181		1	A2I7N1	Serpin A3-5	NA	NA
	2	A2I7N2	Serpin A3-6	-0.335866	4.71456e-06		2	A2I7N2	Serpin A3-6	-0.630729	0		2	A2I7N2	Serpin A3-6	0.105043	0.166845		2	A2I7N2	Serpin A3-6	-0.653636	0
	3	A6QPQ2	Serpin A3-8	0.0100319	0.910567		3	A6QPQ2	Serpin A3-8	-0.442406	4.14153e-08		3	A6QPQ2	Serpin A3-8	-0.0931953	0.295653		3	A6QPQ2	Serpin A3-8	-0.507374	6.08774e-10
	4	E1BF81	Corticosteroid-binding globulin (CBG) (Serpin A6) (Transcortin)	0.278918	0.107567		4	E1BF81	Corticosteroid-binding globulin (CBG) (Serpin A6) (Transcortin)	0.185556	0.203438		4	E1BF81	Corticosteroid-binding globulin (CBG) (Serpin A6) (Transcortin)	-0.209894	0.171016		4	E1BF81	Corticosteroid-binding globulin (CBG) (Serpin A6) (Transcortin)	-0.075147	0.680616
	5	G3MYZ3	Afamin (Alpha-albumin)	-0.0301444	0.731264		5	G3MYZ3	Afamin (Alpha-albumin)	0.117076	0.155712		5	G3MYZ3	Afamin (Alpha-albumin)	0.0515505	0.608903		5	G3MYZ3	Afamin (Alpha-albumin)	-0.0574186	0.534843
	6	O02659	Mannose-binding protein C (MBP-C) (Mannan-binding protein)	0.301893	0.508022		6	O02659	Mannose-binding protein C (MBP-C) (Mannan-binding protein)	-0.436473	0.324232		6	O02659	Mannose-binding protein C (MBP-C) (Mannan-binding protein)	1.2463	0.105457		6	O02659	Mannose-binding protein C (MBP-C) (Mannan-binding protein)	0.799689	0.264223
	7	P00735	Prothrombin (EC 3.4.21.5) (Coagulation factor II) [Cleaved into: Activation peptide fragment 1; Activation peptide fragment 2; Thrombin light chain; Thrombin heavy chain]	-0.16454	0.00135669		7	P00735	Prothrombin (EC 3.4.21.5) (Coagulation factor II) [Cleaved into: Activation peptide fragment 1; Activation peptide fragment 2; Thrombin light chain; Thrombin heavy chain]	-0.286817	8.27697e-06		7	P00735	Prothrombin (EC 3.4.21.5) (Coagulation factor II) [Cleaved into: Activation peptide fragment 1; Activation peptide fragment 2; Thrombin light chain; Thrombin heavy chain]	0.117658	0.0480869		7	P00735	Prothrombin (EC 3.4.21.5) (Coagulation factor II) [Cleaved into: Activation peptide fragment 1; Activation peptide fragment 2; Thrombin light chain; Thrombin heavy chain]	0.0270725	0.700221
	8	P01030	Complement C4 [Cleaved into: Complement C4 alpha chain; C4a anaphylatoxin; Complement C4 gamma chain] (Fragments)	-0.958196	0		8	P01030	Complement C4 [Cleaved into: Complement C4 alpha chain; C4a anaphylatoxin; Complement C4 gamma chain] (Fragments)	-0.803475	0		8	P01030	Complement C4 [Cleaved into: Complement C4 alpha chain; C4a anaphylatoxin; Complement C4 gamma chain] (Fragments)	0.00925645	0.936727		8	P01030	Complement C4 [Cleaved into: Complement C4 alpha chain; C4a anaphylatoxin; Complement C4 gamma chain] (Fragments)	-0.535858	7.40184e-10
	9	P01045	Kininogen-2 (Kininogen II) (Thiol proteinase inhibitor) [Cleaved into: Kininogen-2 heavy chain; Bradykinin (Kallidin I); Lysyl-bradykinin (Kallidin II); Kininogen-2 light chain]	-0.219737	0.00162027		9	P01045	Kininogen-2 (Kininogen II) (Thiol proteinase inhibitor) [Cleaved into: Kininogen-2 heavy chain; Bradykinin (Kallidin I); Lysyl-bradykinin (Kallidin II); Kininogen-2 light chain]	0.168237	0.0107892		9	P01045	Kininogen-2 (Kininogen II) (Thiol proteinase inhibitor) [Cleaved into: Kininogen-2 heavy chain; Bradykinin (Kallidin I); Lysyl-bradykinin (Kallidin II); Kininogen-2 light chain]	0.0171955	0.834326		9	P01045	Kininogen-2 (Kininogen II) (Thiol proteinase inhibitor) [Cleaved into: Kininogen-2 heavy chain; Bradykinin (Kallidin I); Lysyl-bradykinin (Kallidin II); Kininogen-2 light chain]	-0.277359	8.37056e-07
	10	P06868	Plasminogen (EC 3.4.21.7) [Cleaved into: Plasmin heavy chain A; Activation peptide; Plasmin heavy chain A, short form; Plasmin light chain B]	0.344926	2.31863e-11		10	P06868	Plasminogen (EC 3.4.21.7) [Cleaved into: Plasmin heavy chain A; Activation peptide; Plasmin heavy chain A, short form; Plasmin light chain B]	0.837727	0		10	P06868	Plasminogen (EC 3.4.21.7) [Cleaved into: Plasmin heavy chain A; Activation peptide; Plasmin heavy chain A, short form; Plasmin light chain B]	0.103507	0.0615123		10	P06868	Plasminogen (EC 3.4.21.7) [Cleaved into: Plasmin heavy chain A; Activation peptide; Plasmin heavy chain A, short form; Plasmin light chain B]	0.394196	0
	11	P17697	Clusterin (Glycoprotein III) (GpIII) [Cleaved into: Clusterin beta chain; Clusterin alpha chain]	-0.149215	0.141919		11	P17697	Clusterin (Glycoprotein III) (GpIII) [Cleaved into: Clusterin beta chain; Clusterin alpha chain]	-0.237408	0.026387		11	P17697	Clusterin (Glycoprotein III) (GpIII) [Cleaved into: Clusterin beta chain; Clusterin alpha chain]	0.25959	0.0432487		11	P17697	Clusterin (Glycoprotein III) (GpIII) [Cleaved into: Clusterin beta chain; Clusterin alpha chain]	-0.199398	0.0832107
	12	P23805	Conglutinin	-0.920672	6.20337e-14		12	P23805	Conglutinin	0.190074	0.0450038		12	P23805	Conglutinin	1.02206	5.59329e-11		12	P23805	Conglutinin	2.45788	0
	13	P28800	Alpha-2-antiplasmin (Alpha-2-AP) (Alpha-2-plasmin inhibitor) (Alpha-2-PI) (Serpin F2)	0.2216	0.00579613		13	P28800	Alpha-2-antiplasmin (Alpha-2-AP) (Alpha-2-plasmin inhibitor) (Alpha-2-PI) (Serpin F2)	0.0552256	0.502459		13	P28800	Alpha-2-antiplasmin (Alpha-2-AP) (Alpha-2-plasmin inhibitor) (Alpha-2-PI) (Serpin F2)	0.0397265	0.687163		13	P28800	Alpha-2-antiplasmin (Alpha-2-AP) (Alpha-2-plasmin inhibitor) (Alpha-2-PI) (Serpin F2)	0.0689617	0.453271
	14	P34955	Alpha-1-antiproteinase (Alpha-1-antitrypsin) (Alpha-1-proteinase inhibitor) (Serpin A1)	-0.047043	0.0288562		14	P34955	Alpha-1-antiproteinase (Alpha-1-antitrypsin) (Alpha-1-proteinase inhibitor) (Serpin A1)	0.034022	0.107074		14	P34955	Alpha-1-antiproteinase (Alpha-1-antitrypsin) (Alpha-1-proteinase inhibitor) (Serpin A1)	0.15802	2.09832e-13		14	P34955	Alpha-1-antiproteinase (Alpha-1-antitrypsin) (Alpha-1-proteinase inhibitor) (Serpin A1)	0.249338	0
	15	P37141	Glutathione peroxidase 3 (GPx-3) (GSHPx-3) (EC 1.11.1.9) (Plasma glutathione peroxidase) (GPx-P) (GSHPx-P)	0.802469	3.05292e-05		15	P37141	Glutathione peroxidase 3 (GPx-3) (GSHPx-3) (EC 1.11.1.9) (Plasma glutathione peroxidase) (GPx-P) (GSHPx-P)	0.815438	2.67231e-06		15	P37141	Glutathione peroxidase 3 (GPx-3) (GSHPx-3) (EC 1.11.1.9) (Plasma glutathione peroxidase) (GPx-P) (GSHPx-P)	0.37343	1.65662e-05		15	P37141	Glutathione peroxidase 3 (GPx-3) (GSHPx-3) (EC 1.11.1.9) (Plasma glutathione peroxidase) (GPx-P) (GSHPx-P)	0.0104877	0.917745
	16	P63258	Actin, cytoplasmic 2 (Gamma-actin) [Cleaved into: Actin, cytoplasmic 2, N-terminally processed]	-0.890263	2.79381e-12		16	P63258	Actin, cytoplasmic 2 (Gamma-actin) [Cleaved into: Actin, cytoplasmic 2, N-terminally processed]	-2.724	0		16	P63258	Actin, cytoplasmic 2 (Gamma-actin) [Cleaved into: Actin, cytoplasmic 2, N-terminally processed]	-0.498597	9.37473e-05		16	P63258	Actin, cytoplasmic 2 (Gamma-actin) [Cleaved into: Actin, cytoplasmic 2, N-terminally processed]	-1.41431	0
	17	P81187	Complement factor B (EC 3.4.21.47) (C3/C5 convertase) (EC-VMFB) [Cleaved into: Complement factor B Ba fragment; Complement factor B Bb fragment]	0.166082	3.40674e-07		17	P81187	Complement factor B (EC 3.4.21.47) (C3/C5 convertase) (EC-VMFB) [Cleaved into: Complement factor B Ba fragment; Complement factor B Bb fragment]	0.017902	0.601174		17	P81187	Complement factor B (EC 3.4.21.47) (C3/C5 convertase) (EC-VMFB) [Cleaved into: Complement factor B Ba fragment; Complement factor B Bb fragment]	0.238413	1.74083e-13		17	P81187	Complement factor B (EC 3.4.21.47) (C3/C5 convertase) (EC-VMFB) [Cleaved into: Complement factor B Ba fragment; Complement factor B Bb fragment]	-0.0531606	0.109458
	18	P81644	Apolipoprotein A-II (Apo-AII) (ApoA-II) (Antimicrobial peptide BAMP-1) (Apolipoprotein A2) [Cleaved into: Proapolipoprotein A-II (ProapoA-II); Truncated apolipoprotein A-II (Apolipoprotein A-II(1-76))]	-0.152803	0.00237799		18	P81644	Apolipoprotein A-II (Apo-AII) (ApoA-II) (Antimicrobial peptide BAMP-1) (Apolipoprotein A2) [Cleaved into: Proapolipoprotein A-II (ProapoA-II); Truncated apolipoprotein A-II (Apolipoprotein A-II(1-76))]	0.209047	1.30605e-05		18	P81644	Apolipoprotein A-II (Apo-AII) (ApoA-II) (Antimicrobial peptide BAMP-1) (Apolipoprotein A2) [Cleaved into: Proapolipoprotein A-II (ProapoA-II); Truncated apolipoprotein A-II (Apolipoprotein A-II(1-76))]	-0.0110687	0.863519		18	P81644	Apolipoprotein A-II (Apo-AII) (ApoA-II) (Antimicrobial peptide BAMP-1) (Apolipoprotein A2) [Cleaved into: Proapolipoprotein A-II (ProapoA-II); Truncated apolipoprotein A-II (Apolipoprotein A-II(1-76))]	0.275369	2.20387e-08
	19	Q05443	Lumican (Corneal keratan sulfate proteoglycan 37B core protein) (Keratan sulfate proteoglycan) (KSPG)	1.49015	1.76798e-11		19	Q05443	Lumican (Corneal keratan sulfate proteoglycan 37B core protein) (Keratan sulfate proteoglycan) (KSPG)	1.70187	8.71724e-13		19	Q05443	Lumican (Corneal keratan sulfate proteoglycan 37B core protein) (Keratan sulfate proteoglycan) (KSPG)	-0.420304	0.29639		19	Q05443	Lumican (Corneal keratan sulfate proteoglycan 37B core protein) (Keratan sulfate proteoglycan) (KSPG)	1.59815	2.68358e-07
	20	Q29437	Primary amine oxidase, liver isozyme (EC 1.4.3.21) (Amine oxidase [copper-containing]) (Copper amine oxidase) (Serum amine oxidase) (SAO)	-0.316363	4.73922e-05		20	Q29437	Primary amine oxidase, liver isozyme (EC 1.4.3.21) (Amine oxidase [copper-containing]) (Copper amine oxidase) (Serum amine oxidase) (SAO)	-0.124146	0.0996881		20	Q29437	Primary amine oxidase, liver isozyme (EC 1.4.3.21) (Amine oxidase [copper-containing]) (Copper amine oxidase) (Serum amine oxidase) (SAO)	0.193813	0.0184961		20	Q29437	Primary amine oxidase, liver isozyme (EC 1.4.3.21) (Amine oxidase [copper-containing]) (Copper amine oxidase) (Serum amine oxidase) (SAO)	0.108652	0.134092
	21	Q29443	Serotransferrin (Transferrin) (Beta-1 metal-binding globulin) (Siderophilin)	-0.832556	1.32339e-14		21	Q29443	Serotransferrin (Transferrin) (Beta-1 metal-binding globulin) (Siderophilin)	-1.71354	0		21	Q29443	Serotransferrin (Transferrin) (Beta-1 metal-binding globulin) (Siderophilin)	-0.449143	0.010298		21	Q29443	Serotransferrin (Transferrin) (Beta-1 metal-binding globulin) (Siderophilin)	-0.369397	0.0618088
	22	Q2KIT0	Protein HP-20 homolog	-0.200075	8.2184e-06		22	Q2KIT0	Protein HP-20 homolog	-0.208317	2.36105e-06		22	Q2KIT0	Protein HP-20 homolog	0.130217	0.00636939		22	Q2KIT0	Protein HP-20 homolog	0.290815	4.72622e-11
	23	Q2KIU3	Protein HP-25 homolog 2	-0.457958	7.60956e-08		23	Q2KIU3	Protein HP-25 homolog 2	-0.186938	0.0245557		23	Q2KIU3	Protein HP-25 homolog 2	-0.143048	0.141828		23	Q2KIU3	Protein HP-25 homolog 2	0.334331	7.26589e-05
	24	Q2KIX7	Protein HP-25 homolog 1	-0.370973	1.34285e-13		24	Q2KIX7	Protein HP-25 homolog 1	-0.309028	6.49413e-10		24	Q2KIX7	Protein HP-25 homolog 1	0.0314839	0.625476		24	Q2KIX7	Protein HP-25 homolog 1	0.297771	2.11473e-09
	25	Q2UVX4	Complement C3 [Cleaved into: Complement C3 beta chain; Complement C3 alpha chain; C3a anaphylatoxin; C3-beta-c (C3bc); Acylation stimulating protein (ASP) (C3adesArg); Complement C3b alpha' chain; Complement C3c alpha' chain fragment 1; Complement C3dg fragment; Complement C3g fragment; Complement C3d fragment; Complement C3f fragment; Complement C3c alpha' chain fragment 2]	0.0366264	0.36316		25	Q2UVX4	Complement C3 [Cleaved into: Complement C3 beta chain; Complement C3 alpha chain; C3a anaphylatoxin; C3-beta-c (C3bc); Acylation stimulating protein (ASP) (C3adesArg); Complement C3b alpha' chain; Complement C3c alpha' chain fragment 1; Complement C3dg fragment; Complement C3g fragment; Complement C3d fragment; Complement C3f fragment; Complement C3c alpha' chain fragment 2]	0.0520696	0.166574		25	Q2UVX4	Complement C3 [Cleaved into: Complement C3 beta chain; Complement C3 alpha chain; C3a anaphylatoxin; C3-beta-c (C3bc); Acylation stimulating protein (ASP) (C3adesArg); Complement C3b alpha' chain; Complement C3c alpha' chain fragment 1; Complement C3dg fragment; Complement C3g fragment; Complement C3d fragment; Complement C3f fragment; Complement C3c alpha' chain fragment 2]	0.181941	1.69407e-06		25	Q2UVX4	Complement C3 [Cleaved into: Complement C3 beta chain; Complement C3 alpha chain; C3a anaphylatoxin; C3-beta-c (C3bc); Acylation stimulating protein (ASP) (C3adesArg); Complement C3b alpha' chain; Complement C3c alpha' chain fragment 1; Complement C3dg fragment; Complement C3g fragment; Complement C3d fragment; Complement C3f fragment; Complement C3c alpha' chain fragment 2]	0.301715	0
	26	Q3MHN2	Complement component C9	0.0485165	0.285895		26	Q3MHN2	Complement component C9	-0.152824	0.000228812		26	Q3MHN2	Complement component C9	0.142923	0.000964908		26	Q3MHN2	Complement component C9	-0.207522	1.33337e-05
	27	Q3MHN5	Vitamin D-binding protein (DBP) (VDB) (Gc-globulin) (Group-specific component)	-0.336654	1.01405e-06		27	Q3MHN5	Vitamin D-binding protein (DBP) (VDB) (Gc-globulin) (Group-specific component)	-0.371597	1.32254e-07		27	Q3MHN5	Vitamin D-binding protein (DBP) (VDB) (Gc-globulin) (Group-specific component)	-0.0184965	0.847406		27	Q3MHN5	Vitamin D-binding protein (DBP) (VDB) (Gc-globulin) (Group-specific component)	0.310996	6.49903e-05
	28	Q3SZV7	Hemopexin	-0.454545	0.000751658		28	Q3SZV7	Hemopexin	0.291775	0.0175342		28	Q3SZV7	Hemopexin	0.156447	0.0579387		28	Q3SZV7	Hemopexin	-0.436842	3.89845e-08
	29	Q3T0A3	Complement factor D (EC 3.4.21.46) (Adipsin) (C3 convertase activator) (Properdin factor D)	0.163764	0.0779259		29	Q3T0A3	Complement factor D (EC 3.4.21.46) (Adipsin) (C3 convertase activator) (Properdin factor D)	-0.0103732	0.921076		29	Q3T0A3	Complement factor D (EC 3.4.21.46) (Adipsin) (C3 convertase activator) (Properdin factor D)	0.861568	0.000107756		29	Q3T0A3	Complement factor D (EC 3.4.21.46) (Adipsin) (C3 convertase activator) (Properdin factor D)	0.525647	0.00221299
	30	Q58CQ9	Pantetheinase (EC 3.5.1.92) (Pantetheine hydrolase) (Vascular non-inflammatory molecule 1) (Vanin-1)	-0.120252	0.139492		30	Q58CQ9	Pantetheinase (EC 3.5.1.92) (Pantetheine hydrolase) (Vascular non-inflammatory molecule 1) (Vanin-1)	0.0313455	0.694665		30	Q58CQ9	Pantetheinase (EC 3.5.1.92) (Pantetheine hydrolase) (Vascular non-inflammatory molecule 1) (Vanin-1)	0.0205747	0.835781		30	Q58CQ9	Pantetheinase (EC 3.5.1.92) (Pantetheine hydrolase) (Vascular non-inflammatory molecule 1) (Vanin-1)	-0.269524	0.00174247
	31	Q58D62	Fetuin-B	0.00470163	0.946023		31	Q58D62	Fetuin-B	0.10867	0.09488		31	Q58D62	Fetuin-B	0.0223701	0.806379		31	Q58D62	Fetuin-B	0.929505	0
	32	Q5E9E3	Complement C1q subcomponent subunit A	-0.306817	0.0203119		32	Q5E9E3	Complement C1q subcomponent subunit A	-0.237216	0.0223478		32	Q5E9E3	Complement C1q subcomponent subunit A	0.0797123	0.546036		32	Q5E9E3	Complement C1q subcomponent subunit A	0.419039	0.000167554
	33	Q7SIH1	Alpha-2-macroglobulin (Alpha-2-M)	0.077154	0.284334		33	Q7SIH1	Alpha-2-macroglobulin (Alpha-2-M)	-0.18075	0.00694424		33	Q7SIH1	Alpha-2-macroglobulin (Alpha-2-M)	0.150249	0.0428267		33	Q7SIH1	Alpha-2-macroglobulin (Alpha-2-M)	0.0359644	0.64649
	34	Q95121	Pigment epithelium-derived factor (PEDF) (Serpin F1)	-0.13244	0.0950586		34	Q95121	Pigment epithelium-derived factor (PEDF) (Serpin F1)	-0.568463	1.12679e-11		34	Q95121	Pigment epithelium-derived factor (PEDF) (Serpin F1)	0.150666	0.0767059		34	Q95121	Pigment epithelium-derived factor (PEDF) (Serpin F1)	-0.0347439	0.700221
	35	A0A140T843	Apolipoprotein H (Beta-2-glycoprotein 1) (Beta-2-glycoprotein I)	-0.369009	0		35	A0A140T843	Apolipoprotein H (Beta-2-glycoprotein 1) (Beta-2-glycoprotein I)	-0.589806	0		35	A0A140T843	Apolipoprotein H (Beta-2-glycoprotein 1) (Beta-2-glycoprotein I)	0.0759118	0.105457		35	A0A140T843	Apolipoprotein H (Beta-2-glycoprotein 1) (Beta-2-glycoprotein I)	-0.19307	1.33556e-05
	36	A0A140T897	Albumin	-0.242218	8.83457e-09		36	A0A140T897	Albumin	-0.326372	1.50229e-14		36	A0A140T897	Albumin	0.112778	0.0045767		36	A0A140T897	Albumin	-0.156744	8.18598e-05
	37	A0A1K0FUD3	Globin C1	-0.272919	0.0143625		37	A0A1K0FUD3	Globin C1	-1.95652	0		37	A0A1K0FUD3	Globin C1	0.028595	0.847406		37	A0A1K0FUD3	Globin C1	-1.46159	0
	38	A0A3Q1LGY9	Angiotensinogen (Serpin A8) [Cleaved into: Angiotensin-1 (Angiotensin 1-10) (Angiotensin I) (Ang I); Angiotensin-2 (Angiotensin 1-8) (Angiotensin II) (Ang II); Angiotensin-3 (Angiotensin 2-8) (Angiotensin III) (Ang III) (Des-Asp[1]-angiotensin II); Angiotensin-4 (Angiotensin 3-8) (Angiotensin IV) (Ang IV); Angiotensin 1-9; Angiotensin 1-7; Angiotensin 1-5; Angiotensin 1-4]	-0.019577	0.52949		38	A0A3Q1LGY9	Angiotensinogen (Serpin A8) [Cleaved into: Angiotensin-1 (Angiotensin 1-10) (Angiotensin I) (Ang I); Angiotensin-2 (Angiotensin 1-8) (Angiotensin II) (Ang II); Angiotensin-3 (Angiotensin 2-8) (Angiotensin III) (Ang III) (Des-Asp[1]-angiotensin II); Angiotensin-4 (Angiotensin 3-8) (Angiotensin IV) (Ang IV); Angiotensin 1-9; Angiotensin 1-7; Angiotensin 1-5; Angiotensin 1-4]	-0.446716	0		38	A0A3Q1LGY9	Angiotensinogen (Serpin A8) [Cleaved into: Angiotensin-1 (Angiotensin 1-10) (Angiotensin I) (Ang I); Angiotensin-2 (Angiotensin 1-8) (Angiotensin II) (Ang II); Angiotensin-3 (Angiotensin 2-8) (Angiotensin III) (Ang III) (Des-Asp[1]-angiotensin II); Angiotensin-4 (Angiotensin 3-8) (Angiotensin IV) (Ang IV); Angiotensin 1-9; Angiotensin 1-7; Angiotensin 1-5; Angiotensin 1-4]	0.153432	2.65268e-08		38	A0A3Q1LGY9	Angiotensinogen (Serpin A8) [Cleaved into: Angiotensin-1 (Angiotensin 1-10) (Angiotensin I) (Ang I); Angiotensin-2 (Angiotensin 1-8) (Angiotensin II) (Ang II); Angiotensin-3 (Angiotensin 2-8) (Angiotensin III) (Ang III) (Des-Asp[1]-angiotensin II); Angiotensin-4 (Angiotensin 3-8) (Angiotensin IV) (Ang IV); Angiotensin 1-9; Angiotensin 1-7; Angiotensin 1-5; Angiotensin 1-4]	-0.319697	0
	39	A0A3Q1LPG0	Uncharacterized protein	-0.31475	3.59804e-05		39	A0A3Q1LPG0	Uncharacterized protein	-0.0331567	0.694127		39	A0A3Q1LPG0	Uncharacterized protein	0.908833	0		39	A0A3Q1LPG0	Uncharacterized protein	1.13171	0
	40	A0A3Q1LQ21	Inter-alpha-trypsin inhibitor heavy chain H3	0.0803115	0.324828		40	A0A3Q1LQ21	Inter-alpha-trypsin inhibitor heavy chain H3	0.316124	6.61824e-06		40	A0A3Q1LQ21	Inter-alpha-trypsin inhibitor heavy chain H3	0.24302	0.005611		40	A0A3Q1LQ21	Inter-alpha-trypsin inhibitor heavy chain H3	0.461761	2.32251e-09
	41	A0A3Q1LUE9	Ig-like domain-containing protein	-0.246263	0.0271906		41	A0A3Q1LUE9	Ig-like domain-containing protein	-1.44802	0		41	A0A3Q1LUE9	Ig-like domain-containing protein	0.444256	0.00364264		41	A0A3Q1LUE9	Ig-like domain-containing protein	-1.17467	0
	42	A0A3Q1LW96	Inter-alpha-trypsin inhibitor heavy chain H1	-0.0281544	0.689181		42	A0A3Q1LW96	Inter-alpha-trypsin inhibitor heavy chain H1	0.0926287	0.155712		42	A0A3Q1LW96	Inter-alpha-trypsin inhibitor heavy chain H1	0.0478645	0.589218		42	A0A3Q1LW96	Inter-alpha-trypsin inhibitor heavy chain H1	0.259572	0.000189873
	43	A0A3Q1LWV4	Ig-like domain-containing protein	0.589481	0		43	A0A3Q1LWV4	Ig-like domain-containing protein	-0.219049	0.000163197		43	A0A3Q1LWV4	Ig-like domain-containing protein	0.445724	1.5594e-11		43	A0A3Q1LWV4	Ig-like domain-containing protein	0.180795	0.0100168
	44	A0A3Q1M032	Uncharacterized protein	-0.389674	0		44	A0A3Q1M032	Uncharacterized protein	-1.15929	0		44	A0A3Q1M032	Uncharacterized protein	0.158315	9.95225e-09		44	A0A3Q1M032	Uncharacterized protein	-0.677969	0
	45	A0A3Q1M0F4	BPTI/Kunitz inhibitor domain-containing protein	-0.366795	3.29689e-07		45	A0A3Q1M0F4	BPTI/Kunitz inhibitor domain-containing protein	-0.19303	0.0126896		45	A0A3Q1M0F4	BPTI/Kunitz inhibitor domain-containing protein	-0.0565395	0.436229		45	A0A3Q1M0F4	BPTI/Kunitz inhibitor domain-containing protein	-0.929269	0
	46	A0A3Q1M3L6	Uncharacterized protein	-0.191489	0		46	A0A3Q1M3L6	Uncharacterized protein	-0.893469	0		46	A0A3Q1M3L6	Uncharacterized protein	0.120662	8.36548e-11		46	A0A3Q1M3L6	Uncharacterized protein	0.250549	0
	47	A0A3Q1M564	Adiponectin	-0.101498	0.305261		47	A0A3Q1M564	Adiponectin	-0.369749	9.37927e-05		47	A0A3Q1M564	Adiponectin	0.44192	2.98249e-05		47	A0A3Q1M564	Adiponectin	-0.062375	0.622805
	48	A0A3Q1MFI7	Ig-like domain-containing protein	0.437345	0.000561908		48	A0A3Q1MFI7	Ig-like domain-containing protein	-0.574701	2.31125e-06		48	A0A3Q1MFI7	Ig-like domain-containing protein	0.475546	0.000377911		48	A0A3Q1MFI7	Ig-like domain-containing protein	0.360988	0.0112486
	49	A0A3Q1MI29	Ig-like domain-containing protein	NA	NA		49	A0A3Q1MI29	Ig-like domain-containing protein	NA	NA		49	A0A3Q1MI29	Ig-like domain-containing protein	NA	NA		49	A0A3Q1MI29	Ig-like domain-containing protein	NA	NA
	50	A0A3Q1MIN7	Ig-like domain-containing protein	0.460098	0.000217202		50	A0A3Q1MIN7	Ig-like domain-containing protein	0.294679	0.0244137		50	A0A3Q1MIN7	Ig-like domain-containing protein	0.208576	0.0779856		50	A0A3Q1MIN7	Ig-like domain-containing protein	-0.123655	0.275688
	51	A0A3Q1MJT2	Alpha-1B-glycoprotein	-0.0074144	0.863571		51	A0A3Q1MJT2	Alpha-1B-glycoprotein	0.125762	0.000596383		51	A0A3Q1MJT2	Alpha-1B-glycoprotein	0.151066	0.000107756		51	A0A3Q1MJT2	Alpha-1B-glycoprotein	0.131833	0.000619403
	52	A0A3Q1MNN6	Uncharacterized protein	0.2998	3.96985e-06		52	A0A3Q1MNN6	Uncharacterized protein	0.168965	0.0087865		52	A0A3Q1MNN6	Uncharacterized protein	0.0351724	0.710549		52	A0A3Q1MNN6	Uncharacterized protein	-0.0175633	0.843076
	53	A0A3Q1MP40	Complement component C7	0.0518573	0.465844		53	A0A3Q1MP40	Complement component C7	0.090277	0.253501		53	A0A3Q1MP40	Complement component C7	0.157442	0.027397		53	A0A3Q1MP40	Complement component C7	0.199166	0.00255254
	54	A0A3Q1MP45	Complement factor H	-0.0592612	0.218155		54	A0A3Q1MP45	Complement factor H	-0.30173	1.35723e-11		54	A0A3Q1MP45	Complement factor H	0.197987	5.53251e-05		54	A0A3Q1MP45	Complement factor H	0.00281236	0.957194
	55	A0A3Q1MSF6	Ig-like domain-containing protein	0.381263	3.53494e-05		55	A0A3Q1MSF6	Ig-like domain-containing protein	-0.0591779	0.571812		55	A0A3Q1MSF6	Ig-like domain-containing protein	0.154421	0.11598		55	A0A3Q1MSF6	Ig-like domain-containing protein	0.194962	0.029308
	56	A0A3Q1MUR2	Ig-like domain-containing protein	0.0390152	0.759741		56	A0A3Q1MUR2	Ig-like domain-containing protein	-0.46417	0.00553143		56	A0A3Q1MUR2	Ig-like domain-containing protein	0.179607	0.00239542		56	A0A3Q1MUR2	Ig-like domain-containing protein	-0.491416	2.10743e-08
	57	A0A3Q1NEQ0	Uncharacterized protein	0.519377	0.00114139		57	A0A3Q1NEQ0	Uncharacterized protein	-0.420243	0.0141588		57	A0A3Q1NEQ0	Uncharacterized protein	0.00941826	0.94511		57	A0A3Q1NEQ0	Uncharacterized protein	-0.998243	1.45032e-10
	58	A0A3Q1NH68	Uncharacterized protein	0.06282	0.237512		58	A0A3Q1NH68	Uncharacterized protein	-0.186305	0.000266162		58	A0A3Q1NH68	Uncharacterized protein	0.213065	5.92248e-05		58	A0A3Q1NH68	Uncharacterized protein	-0.241803	4.77291e-06
	59	A0A3Q1NJ24	Carboxypeptidase B2	0.00691676	0.939583		59	A0A3Q1NJ24	Carboxypeptidase B2	-0.18094	0.0201183		59	A0A3Q1NJ24	Carboxypeptidase B2	0.198862	0.00680556		59	A0A3Q1NJ24	Carboxypeptidase B2	0.0185048	0.836707
	60	A0A3Q1NJR8	Antithrombin-III (Serpin C1)	-0.756861	0		60	A0A3Q1NJR8	Antithrombin-III (Serpin C1)	-0.769496	0		60	A0A3Q1NJR8	Antithrombin-III (Serpin C1)	0.198083	0.0045767		60	A0A3Q1NJR8	Antithrombin-III (Serpin C1)	0.238677	0.000238601
	61	A0A452DIU4	Tetranectin	-0.260145	2.88699e-11		61	A0A452DIU4	Tetranectin	0.0320664	0.432632		61	A0A452DIU4	Tetranectin	0.161695	4.72712e-05		61	A0A452DIU4	Tetranectin	0.271671	1.71286e-11
	62	A0A452DJK6	Serpin A3-1	0.301789	4.38385e-10		62	A0A452DJK6	Serpin A3-1	0.276442	5.74101e-09		62	A0A452DJK6	Serpin A3-1	0.0841641	0.160753		62	A0A452DJK6	Serpin A3-1	-0.347261	1.91201e-11
	63	A0A452DK44	Zinc-alpha-2-glycoprotein	-0.118184	0.364622		63	A0A452DK44	Zinc-alpha-2-glycoprotein	-0.0580005	0.61359		63	A0A452DK44	Zinc-alpha-2-glycoprotein	0.31665	0.102326		63	A0A452DK44	Zinc-alpha-2-glycoprotein	0.425968	0.00883989
	64	A5D7Q2	Uncharacterized protein	0.615023	0.000106819		64	A5D7Q2	Uncharacterized protein	0.0577139	0.732388		64	A5D7Q2	Uncharacterized protein	0.18693	0.348626		64	A5D7Q2	Uncharacterized protein	0.351963	0.0157121
	65	A5D7R6	ITIH2 protein (Inter-alpha-trypsin inhibitor heavy chain H2)	-0.0703349	0.0609591		65	A5D7R6	ITIH2 protein (Inter-alpha-trypsin inhibitor heavy chain H2)	0.0353994	0.343369		65	A5D7R6	ITIH2 protein (Inter-alpha-trypsin inhibitor heavy chain H2)	0.0338844	0.436921		65	A5D7R6	ITIH2 protein (Inter-alpha-trypsin inhibitor heavy chain H2)	0.112302	0.00159762
	66	A5D9D2	Complement component 4 binding protein, alpha chain	-3.57882	7.35128e-09		66	A5D9D2	Complement component 4 binding protein, alpha chain	NA	NA		66	A5D9D2	Complement component 4 binding protein, alpha chain	-1.15994	9.95225e-09		66	A5D9D2	Complement component 4 binding protein, alpha chain	-0.19105	0.111326
	67	A5D9E9	Complement subcomponent C1r (EC 3.4.21.41)	-0.0942016	0.361657		67	A5D9E9	Complement subcomponent C1r (EC 3.4.21.41)	-0.290278	0.00256271		67	A5D9E9	Complement subcomponent C1r (EC 3.4.21.41)	0.0942334	0.373756		67	A5D9E9	Complement subcomponent C1r (EC 3.4.21.41)	0.0376414	0.7378
	68	A5PJ69	SERPINA10 protein (Serpin family A member 10)	0.26563	0.00102244		68	A5PJ69	SERPINA10 protein (Serpin family A member 10)	-0.457222	6.10673e-06		68	A5PJ69	SERPINA10 protein (Serpin family A member 10)	-0.0679381	0.617933		68	A5PJ69	SERPINA10 protein (Serpin family A member 10)	-0.0410828	0.738916
	69	A5PJT7	ECM1 protein	1.55802	1.91851e-05		69	A5PJT7	ECM1 protein	2.16666	9.99927e-12		69	A5PJT7	ECM1 protein	0.0158415	0.94511		69	A5PJT7	ECM1 protein	0.575577	0.00658939
	70	A6QM09	Uncharacterized protein	-0.262936	0.0602598		70	A6QM09	Uncharacterized protein	-0.281193	0.0369658		70	A6QM09	Uncharacterized protein	0.212645	0.0512802		70	A6QM09	Uncharacterized protein	0.0658188	0.587917
	71	A6QNW7	CD5 molecule like (CD5L protein)	0.108328	0.00626378		71	A6QNW7	CD5 molecule like (CD5L protein)	-0.529348	0		71	A6QNW7	CD5 molecule like (CD5L protein)	0.191559	1.68805e-06		71	A6QNW7	CD5 molecule like (CD5L protein)	-0.460378	0
	72	B0JYN6	Alpha-2-HS-glycoprotein (Fetuin-A)	0.00423312	0.976873		72	B0JYN6	Alpha-2-HS-glycoprotein (Fetuin-A)	-0.0183686	0.917145		72	B0JYN6	Alpha-2-HS-glycoprotein (Fetuin-A)	-0.199516	0.276151		72	B0JYN6	Alpha-2-HS-glycoprotein (Fetuin-A)	-0.0569419	0.739166
	73	B0JYP6	IGK protein	-0.544298	0.0195224		73	B0JYP6	IGK protein	-0.147133	0.532761		73	B0JYP6	IGK protein	-0.244226	0.29639		73	B0JYP6	IGK protein	0.000700869	0.99703
	74	B0JYQ0	ALB protein	-0.0416882	0.88217		74	B0JYQ0	ALB protein	-0.227079	0.48437		74	B0JYQ0	ALB protein	0.152233	0.645792		74	B0JYQ0	ALB protein	-0.0425785	0.913148
	75	D4QBB3	Hemoglobin beta	0.282735	0.576423		75	D4QBB3	Hemoglobin beta	-3.51781	4.99156e-13		75	D4QBB3	Hemoglobin beta	-0.460222	0.436921		75	D4QBB3	Hemoglobin beta	0.705764	0.00400654
	76	D4QBB4	Globin A1 (Hemoglobin beta)	0.51402	0.0346116		76	D4QBB4	Globin A1 (Hemoglobin beta)	1.1242	6.9084e-05		76	D4QBB4	Globin A1 (Hemoglobin beta)	0.348868	0.0579387		76	D4QBB4	Globin A1 (Hemoglobin beta)	-2.19842	2.74479e-05
	77	E1B805	Uncharacterized protein	-0.52698	7.25877e-12		77	E1B805	Uncharacterized protein	-0.768717	0		77	E1B805	Uncharacterized protein	-0.00724082	0.94511		77	E1B805	Uncharacterized protein	-0.385199	3.10304e-06
	78	E1BFL6	Uncharacterized protein	NA	NA		78	E1BFL6	Uncharacterized protein	NA	NA		78	E1BFL6	Uncharacterized protein	NA	NA		78	E1BFL6	Uncharacterized protein	NA	NA
	79	E1BH06	C4a anaphylatoxin (Complement C4 gamma chain)	-0.853482	2.22466e-05		79	E1BH06	C4a anaphylatoxin (Complement C4 gamma chain)	-1.07968	3.13366e-08		79	E1BH06	C4a anaphylatoxin (Complement C4 gamma chain)	0.756692	7.7399e-05		79	E1BH06	C4a anaphylatoxin (Complement C4 gamma chain)	0.830466	8.22859e-05
	80	E1BH94	Peptidoglycan recognition protein 2	-0.416937	0.000897466		80	E1BH94	Peptidoglycan recognition protein 2	-0.191331	0.124104		80	E1BH94	Peptidoglycan recognition protein 2	0.0904576	0.639689		80	E1BH94	Peptidoglycan recognition protein 2	0.244544	0.168159
	81	E1BJC1	Oxysterol-binding protein	-0.330266	0.0834161		81	E1BJC1	Oxysterol-binding protein	NA	NA		81	E1BJC1	Oxysterol-binding protein	-0.133578	0.499555		81	E1BJC1	Oxysterol-binding protein	0.535951	7.73404e-07
	82	E1BLD2	Integrator complex subunit 4	-0.488197	4.83023e-08		82	E1BLD2	Integrator complex subunit 4	0.0425434	0.58725		82	E1BLD2	Integrator complex subunit 4	-0.0065542	0.94511		82	E1BLD2	Integrator complex subunit 4	-0.566803	1.53947e-07
	83	E1BMJ0	Serpin family G member 1	0.696552	0		83	E1BMJ0	Serpin family G member 1	0.571968	0		83	E1BMJ0	Serpin family G member 1	0.229155	1.81461e-09		83	E1BMJ0	Serpin family G member 1	0.0437724	0.299693
	84	E1BNR0	Apolipoprotein B	0.0828863	0.0443643		84	E1BNR0	Apolipoprotein B	-0.486019	0		84	E1BNR0	Apolipoprotein B	0.0734266	0.186815		84	E1BNR0	Apolipoprotein B	-0.478375	2.1126e-14
	85	F1MBC5	Christmas factor (EC 3.4.21.22) (Coagulation factor IX) (Coagulation factor IXa heavy chain) (Coagulation factor IXa light chain)	-0.0481605	0.384477		85	F1MBC5	Christmas factor (EC 3.4.21.22) (Coagulation factor IX) (Coagulation factor IXa heavy chain) (Coagulation factor IXa light chain)	-0.460491	0		85	F1MBC5	Christmas factor (EC 3.4.21.22) (Coagulation factor IX) (Coagulation factor IXa heavy chain) (Coagulation factor IXa light chain)	-0.111827	0.113325		85	F1MBC5	Christmas factor (EC 3.4.21.22) (Coagulation factor IX) (Coagulation factor IXa heavy chain) (Coagulation factor IXa light chain)	0.246159	2.92829e-05
	86	F1MD83	C-X-C motif chemokine	0.29824	0.00371058		86	F1MD83	C-X-C motif chemokine	-0.032165	0.77795		86	F1MD83	C-X-C motif chemokine	0.288504	0.00141658		86	F1MD83	C-X-C motif chemokine	-0.344381	0.00052951
	87	F1MH27	Chitinase (EC 3.2.1.14)	NA	NA		87	F1MH27	Chitinase (EC 3.2.1.14)	NA	NA		87	F1MH27	Chitinase (EC 3.2.1.14)	NA	NA		87	F1MH27	Chitinase (EC 3.2.1.14)	NA	NA
	88	F1MH40	Uncharacterized protein	-0.517441	0.0183805		88	F1MH40	Uncharacterized protein	-0.109641	0.420011		88	F1MH40	Uncharacterized protein	0.0558376	0.441479		88	F1MH40	Uncharacterized protein	-0.415762	2.56057e-10
	89	F1MJ12	Complement C1s subcomponent	0.220436	0.14708		89	F1MJ12	Complement C1s subcomponent	0.123043	0.44671		89	F1MJ12	Complement C1s subcomponent	0.0828229	0.599837		89	F1MJ12	Complement C1s subcomponent	0.145313	0.269166
	90	F1MJK3	Uncharacterized protein	-0.0619944	0.413648		90	F1MJK3	Uncharacterized protein	-0.485382	2.26281e-08		90	F1MJK3	Uncharacterized protein	0.160805	0.0587505		90	F1MJK3	Uncharacterized protein	0.123995	0.128998
	91	F1MLW8	Uncharacterized protein	0.138958	0.536893		91	F1MLW8	Uncharacterized protein	0.332262	0.12704		91	F1MLW8	Uncharacterized protein	0.0696727	0.825193		91	F1MLW8	Uncharacterized protein	0.0711497	0.780238
	92	F1MM86	Complement component C6	0.0658684	0.348817		92	F1MM86	Complement component C6	-0.0746346	0.270986		92	F1MM86	Complement component C6	0.214629	0.00140385		92	F1MM86	Complement component C6	-0.226843	0.00138286
	93	F1MMK9	Alpha-1-microglobulin (Bikunin) (HI-30) (Inter-alpha-trypsin inhibitor light chain) (Protein AMBP) (Trypstatin)	-0.426891	8.47933e-09		93	F1MMK9	Alpha-1-microglobulin (Bikunin) (HI-30) (Inter-alpha-trypsin inhibitor light chain) (Protein AMBP) (Trypstatin)	-0.272898	0.000140157		93	F1MMK9	Alpha-1-microglobulin (Bikunin) (HI-30) (Inter-alpha-trypsin inhibitor light chain) (Protein AMBP) (Trypstatin)	-0.104481	0.188088		93	F1MMK9	Alpha-1-microglobulin (Bikunin) (HI-30) (Inter-alpha-trypsin inhibitor light chain) (Protein AMBP) (Trypstatin)	0.142746	0.0408278
	94	F1MNM2	Glycosyl-phosphatidylinositol-specific phospholipase D (EC 3.1.4.50) (Phosphatidylinositol-glycan-specific phospholipase D)	-0.0777823	0.41342		94	F1MNM2	Glycosyl-phosphatidylinositol-specific phospholipase D (EC 3.1.4.50) (Phosphatidylinositol-glycan-specific phospholipase D)	NA	NA		94	F1MNM2	Glycosyl-phosphatidylinositol-specific phospholipase D (EC 3.1.4.50) (Phosphatidylinositol-glycan-specific phospholipase D)	0.283124	0.710549		94	F1MNM2	Glycosyl-phosphatidylinositol-specific phospholipase D (EC 3.1.4.50) (Phosphatidylinositol-glycan-specific phospholipase D)	-0.151425	0.284699
	95	F1MNN7	Lipopolysaccharide-binding protein	0.109692	0.00371058		95	F1MNN7	Lipopolysaccharide-binding protein	-1.16051	0		95	F1MNN7	Lipopolysaccharide-binding protein	0.713231	0		95	F1MNN7	Lipopolysaccharide-binding protein	-0.657149	0
	96	F1MS32	Apolipoprotein D (Apo-D)	-0.439706	0.141919		96	F1MS32	Apolipoprotein D (Apo-D)	-0.441468	0.15187		96	F1MS32	Apolipoprotein D (Apo-D)	NA	NA		96	F1MS32	Apolipoprotein D (Apo-D)	NA	NA
	97	F1MTT3	Coagulation factor XII	-0.196269	0.000547256		97	F1MTT3	Coagulation factor XII	0.0872934	0.15187		97	F1MTT3	Coagulation factor XII	0.0608482	0.22124		97	F1MTT3	Coagulation factor XII	-0.130935	0.0331246
	98	F1MVK1	C4a anaphylatoxin (Complement C4 gamma chain)	0.0760905	0.269132		98	F1MVK1	C4a anaphylatoxin (Complement C4 gamma chain)	-0.491301	2.19084e-13		98	F1MVK1	C4a anaphylatoxin (Complement C4 gamma chain)	0.332084	1.36475e-06		98	F1MVK1	C4a anaphylatoxin (Complement C4 gamma chain)	-0.336077	8.84269e-06
	99	F1MY85	Complement C5a anaphylatoxin	-0.837249	2.99503e-12		99	F1MY85	Complement C5a anaphylatoxin	-1.13731	0		99	F1MY85	Complement C5a anaphylatoxin	-0.300433	0.0116915		99	F1MY85	Complement C5a anaphylatoxin	-0.416661	0.00140153
	100	F1MZ96	Uncharacterized protein	-0.520612	7.88875e-05		100	F1MZ96	Uncharacterized protein	-0.431547	0.0770532		100	F1MZ96	Uncharacterized protein	1.1564	4.89681e-11		100	F1MZ96	Uncharacterized protein	1.05673	2.29356e-08
	101	F1N076	Ceruloplasmin	0.0742963	0.149426		101	F1N076	Ceruloplasmin	-0.54152	0		101	F1N076	Ceruloplasmin	0.16847	0.00168527		101	F1N076	Ceruloplasmin	-0.326607	1.3145e-09
	102	F1N0I3	Coagulation factor V	0.124829	0.0529617		102	F1N0I3	Coagulation factor V	-0.328439	2.76246e-07		102	F1N0I3	Coagulation factor V	0.369807	6.38816e-09		102	F1N0I3	Coagulation factor V	-0.229852	0.000810083
	103	F1N102	Complement component 8 subunit beta (Complement component C8 beta chain)	-0.277082	0.0256731		103	F1N102	Complement component 8 subunit beta (Complement component C8 beta chain)	-0.538289	2.94244e-06		103	F1N102	Complement component 8 subunit beta (Complement component C8 beta chain)	0.257009	0.0321763		103	F1N102	Complement component 8 subunit beta (Complement component C8 beta chain)	-0.576846	3.6573e-05
	104	F1N1I6	Actin-depolymerizing factor (Brevin) (Gelsolin)	-0.0770765	0.188661		104	F1N1I6	Actin-depolymerizing factor (Brevin) (Gelsolin)	0.0059832	0.917145		104	F1N1I6	Actin-depolymerizing factor (Brevin) (Gelsolin)	0.0766791	0.29639		104	F1N1I6	Actin-depolymerizing factor (Brevin) (Gelsolin)	0.0984354	0.115909
	105	F1N3A1	Thrombospondin-1	-0.163717	0.00337729		105	F1N3A1	Thrombospondin-1	-0.461241	0		105	F1N3A1	Thrombospondin-1	-0.0889382	0.13727		105	F1N3A1	Thrombospondin-1	-0.40513	7.99657e-14
	106	F5XVA9	von Willebrand factor	-0.193786	0.0195224		106	F5XVA9	von Willebrand factor	-0.384342	8.08866e-06		106	F5XVA9	von Willebrand factor	-0.125225	0.176627		106	F5XVA9	von Willebrand factor	-0.713278	5.21269e-14
	107	F6Q234	Peptidase D	NA	NA		107	F6Q234	Peptidase D	-4.23262	2.76246e-07		107	F6Q234	Peptidase D	-0.910168	0.2468		107	F6Q234	Peptidase D	1.89619	4.77291e-06
	108	F6QND5	Fibrinogen alpha chain (Fibrinopeptide A)	-0.182208	0.0347193		108	F6QND5	Fibrinogen alpha chain (Fibrinopeptide A)	-0.556824	5.52268e-05		108	F6QND5	Fibrinogen alpha chain (Fibrinopeptide A)	0.0291831	0.749915		108	F6QND5	Fibrinogen alpha chain (Fibrinopeptide A)	-0.699819	5.96043e-11
	109	F6R4P6	Serpin family D member 1	0.0464742	0.30747		109	F6R4P6	Serpin family D member 1	-0.0734763	0.0873587		109	F6R4P6	Serpin family D member 1	0.0251579	0.638179		109	F6R4P6	Serpin family D member 1	0.101092	0.0177578
	110	G3MXG6	Ig-like domain-containing protein	-0.363705	0.00118357		110	G3MXG6	Ig-like domain-containing protein	-0.0331186	0.768678		110	G3MXG6	Ig-like domain-containing protein	0.0883699	0.525855		110	G3MXG6	Ig-like domain-containing protein	0.499438	4.68041e-06
	111	G3MZE0	Ig-like domain-containing protein	0.136988	0.392592		111	G3MZE0	Ig-like domain-containing protein	-0.201517	0.243065		111	G3MZE0	Ig-like domain-containing protein	0.244143	0.176627		111	G3MZE0	Ig-like domain-containing protein	-0.186052	0.269166
	112	G3N0S9	Uncharacterized protein	0.088673	0.329596		112	G3N0S9	Uncharacterized protein	-0.576297	9.99927e-12		112	G3N0S9	Uncharacterized protein	0.064664	0.525855		112	G3N0S9	Uncharacterized protein	-0.188376	0.0252181
	113	G3N0V0	Uncharacterized protein	-0.0971458	0.305261		113	G3N0V0	Uncharacterized protein	-0.499415	1.37565e-08		113	G3N0V0	Uncharacterized protein	0.227023	0.0184961		113	G3N0V0	Uncharacterized protein	-0.198966	0.0388259
	114	G3N0V2	Cytokeratin-1 (Keratin, type II cytoskeletal 1) (Keratin-1) (Type-II keratin Kb1)	-0.260815	0.207468		114	G3N0V2	Cytokeratin-1 (Keratin, type II cytoskeletal 1) (Keratin-1) (Type-II keratin Kb1)	-0.58383	0.00558751		114	G3N0V2	Cytokeratin-1 (Keratin, type II cytoskeletal 1) (Keratin-1) (Type-II keratin Kb1)	0.255318	0.525855		114	G3N0V2	Cytokeratin-1 (Keratin, type II cytoskeletal 1) (Keratin-1) (Type-II keratin Kb1)	0.215629	0.73996
	115	G3N1H5	Ig-like domain-containing protein	0.446546	2.13416e-05		115	G3N1H5	Ig-like domain-containing protein	0.125034	0.253501		115	G3N1H5	Ig-like domain-containing protein	0.0967215	0.430024		115	G3N1H5	Ig-like domain-containing protein	0.0566461	0.622805
	116	G3N1U4	Serpin A3-3	-0.135981	6.45402e-10		116	G3N1U4	Serpin A3-3	-0.535201	0		116	G3N1U4	Serpin A3-3	0.283532	0		116	G3N1U4	Serpin A3-3	-1.24767	0
	117	G3N308	Sosondowah ankyrin repeat domain family member D	NA	NA		117	G3N308	Sosondowah ankyrin repeat domain family member D	-1.10952	0.0727293		117	G3N308	Sosondowah ankyrin repeat domain family member D	NA	NA		117	G3N308	Sosondowah ankyrin repeat domain family member D	NA	NA
	118	G3N3Q3	Ig-like domain-containing protein	-0.19312	0.364118		118	G3N3Q3	Ig-like domain-containing protein	0.417156	0.0339963		118	G3N3Q3	Ig-like domain-containing protein	0.174978	0.201554		118	G3N3Q3	Ig-like domain-containing protein	0.0595291	0.681666
	119	G3X6J9	ANK_REP_REGION domain-containing protein	0.292629	0.0102416		119	G3X6J9	ANK_REP_REGION domain-containing protein	0.385652	0.000946123		119	G3X6J9	ANK_REP_REGION domain-containing protein	0.00992589	0.94511		119	G3X6J9	ANK_REP_REGION domain-containing protein	-0.107714	0.602438
	120	G3X6N3	Beta-1 metal-binding globulin (Serotransferrin) (Siderophilin)	-0.418286	0		120	G3X6N3	Beta-1 metal-binding globulin (Serotransferrin) (Siderophilin)	-0.975502	0		120	G3X6N3	Beta-1 metal-binding globulin (Serotransferrin) (Siderophilin)	0.166117	4.31897e-05		120	G3X6N3	Beta-1 metal-binding globulin (Serotransferrin) (Siderophilin)	-0.548407	0
	121	G5E5B0	Fibronectin	0.182053	0.0365575		121	G5E5B0	Fibronectin	0.544688	4.51685e-11		121	G5E5B0	Fibronectin	0.325657	0.000526875		121	G5E5B0	Fibronectin	0.732277	0
	122	G5E5T5	Uncharacterized protein	-0.771214	0		122	G5E5T5	Uncharacterized protein	-0.533658	0		122	G5E5T5	Uncharacterized protein	-0.0158164	0.843589		122	G5E5T5	Uncharacterized protein	-0.619578	0
	123	I7CT57	Gc-globulin (Group-specific component) (Vitamin D-binding protein)	-0.427302	0.00201871		123	I7CT57	Gc-globulin (Group-specific component) (Vitamin D-binding protein)	-0.794202	5.74101e-09		123	I7CT57	Gc-globulin (Group-specific component) (Vitamin D-binding protein)	0.168245	0.2468		123	I7CT57	Gc-globulin (Group-specific component) (Vitamin D-binding protein)	-0.218313	0.112127
	124	K4JDR8	Alpha-2-macroglobulin variant 5	0.126181	0		124	K4JDR8	Alpha-2-macroglobulin variant 5	-0.418484	0		124	K4JDR8	Alpha-2-macroglobulin variant 5	0.128835	6.41047e-10		124	K4JDR8	Alpha-2-macroglobulin variant 5	0.549933	0
	125	K4JDT2	Alpha-2-macroglobulin variant 20	-0.309311	0		125	K4JDT2	Alpha-2-macroglobulin variant 20	-0.34748	0		125	K4JDT2	Alpha-2-macroglobulin variant 20	0.128423	0.000103756		125	K4JDT2	Alpha-2-macroglobulin variant 20	-0.0880325	0.00569517
	126	M0QVY0	IF rod domain-containing protein	-0.488305	0		126	M0QVY0	IF rod domain-containing protein	-0.692465	0		126	M0QVY0	IF rod domain-containing protein	-1.42145	0		126	M0QVY0	IF rod domain-containing protein	-1.011	0
	127	M0QVZ6	Keratin, type II cytoskeletal 5	-0.48321	0		127	M0QVZ6	Keratin, type II cytoskeletal 5	-0.69354	0		127	M0QVZ6	Keratin, type II cytoskeletal 5	-1.41287	0		127	M0QVZ6	Keratin, type II cytoskeletal 5	-0.905858	0
	128	Q09TE3	Insulin-like growth factor binding protein acid labile subunit	-0.187618	0.0823646		128	Q09TE3	Insulin-like growth factor binding protein acid labile subunit	-0.954581	6.20311e-11		128	Q09TE3	Insulin-like growth factor binding protein acid labile subunit	0.174294	0.191178		128	Q09TE3	Insulin-like growth factor binding protein acid labile subunit	-0.175821	0.383886
	129	Q0V7N2	C3/C5 convertase (EC 3.4.21.43) (Complement C2) (Complement C2a fragment) (Complement C2b fragment)	-0.20241	0.0195224		129	Q0V7N2	C3/C5 convertase (EC 3.4.21.43) (Complement C2) (Complement C2a fragment) (Complement C2b fragment)	-0.249478	0.00499799		129	Q0V7N2	C3/C5 convertase (EC 3.4.21.43) (Complement C2) (Complement C2a fragment) (Complement C2b fragment)	0.0402267	0.683441		129	Q0V7N2	C3/C5 convertase (EC 3.4.21.43) (Complement C2) (Complement C2a fragment) (Complement C2b fragment)	-0.337144	7.26589e-05
	130	Q0VCK6	Hexosyltransferase (EC 2.4.1.-)	0.173994	0.689181		130	Q0VCK6	Hexosyltransferase (EC 2.4.1.-)	-1.27508	0.0354498		130	Q0VCK6	Hexosyltransferase (EC 2.4.1.-)	NA	NA		130	Q0VCK6	Hexosyltransferase (EC 2.4.1.-)	1.0757	0.0438631
	131	Q0ZCB4	Apolipoprotein E (Fragment)	NA	NA		131	Q0ZCB4	Apolipoprotein E (Fragment)	NA	NA		131	Q0ZCB4	Apolipoprotein E (Fragment)	NA	NA		131	Q0ZCB4	Apolipoprotein E (Fragment)	NA	NA
	132	Q148J0	Keratin 34	NA	NA		132	Q148J0	Keratin 34	NA	NA		132	Q148J0	Keratin 34	NA	NA		132	Q148J0	Keratin 34	NA	NA
	133	Q17QC8	Complement factor properdin	-0.162487	0.00579613		133	Q17QC8	Complement factor properdin	-0.680579	0		133	Q17QC8	Complement factor properdin	0.0591291	0.455195		133	Q17QC8	Complement factor properdin	-0.173636	0.0139519
	134	Q1PBC8	Monocyte differentiation antigen CD14 (Myeloid cell-specific leucine-rich glycoprotein) (Fragment)	0.194244	0.329596		134	Q1PBC8	Monocyte differentiation antigen CD14 (Myeloid cell-specific leucine-rich glycoprotein) (Fragment)	-0.0901078	0.53965		134	Q1PBC8	Monocyte differentiation antigen CD14 (Myeloid cell-specific leucine-rich glycoprotein) (Fragment)	NA	NA		134	Q1PBC8	Monocyte differentiation antigen CD14 (Myeloid cell-specific leucine-rich glycoprotein) (Fragment)	NA	NA
	135	Q1RMN8	Immunoglobulin light chain, lambda gene cluster	-0.123607	0.528824		135	Q1RMN8	Immunoglobulin light chain, lambda gene cluster	-0.182987	0.324232		135	Q1RMN8	Immunoglobulin light chain, lambda gene cluster	0.0145819	0.94511		135	Q1RMN8	Immunoglobulin light chain, lambda gene cluster	-0.242499	0.0802298
	136	Q2KIF2	Leucine-rich alpha-2-glycoprotein 1	-0.00886142	0.817398		136	Q2KIF2	Leucine-rich alpha-2-glycoprotein 1	-0.373525	0		136	Q2KIF2	Leucine-rich alpha-2-glycoprotein 1	0.155697	9.29096e-06		136	Q2KIF2	Leucine-rich alpha-2-glycoprotein 1	-0.2251	6.70068e-11
	137	Q2KIH2	ApoN protein (Apolipoprotein N)	-0.204951	0.054636		137	Q2KIH2	ApoN protein (Apolipoprotein N)	-0.135985	0.192843		137	Q2KIH2	ApoN protein (Apolipoprotein N)	-0.0729044	0.545087		137	Q2KIH2	ApoN protein (Apolipoprotein N)	-0.425286	5.19222e-06
	138	Q2KIH5	Complement component 8, alpha polypeptide	-0.0582417	0.576423		138	Q2KIH5	Complement component 8, alpha polypeptide	-0.326447	0.000315116		138	Q2KIH5	Complement component 8, alpha polypeptide	0.345832	0.000282675		138	Q2KIH5	Complement component 8, alpha polypeptide	-0.0190512	0.843076
	139	Q2KIW1	Paraoxonase 1	0.0573886	0.432297		139	Q2KIW1	Paraoxonase 1	-0.158422	0.0244137		139	Q2KIW1	Paraoxonase 1	0.367394	2.74348e-07		139	Q2KIW1	Paraoxonase 1	-0.0819952	0.310338
	140	Q2TBQ1	Coagulation factor XIII B chain (Coagulation factor XIII, B polypeptide)	0.050495	0.588544		140	Q2TBQ1	Coagulation factor XIII B chain (Coagulation factor XIII, B polypeptide)	-0.208021	0.0387066		140	Q2TBQ1	Coagulation factor XIII B chain (Coagulation factor XIII, B polypeptide)	0.532661	3.54139e-07		140	Q2TBQ1	Coagulation factor XIII B chain (Coagulation factor XIII, B polypeptide)	0.366307	0.000519884
	141	Q32L14	Retinol-binding protein	-0.1483	0.000872878		141	Q32L14	Retinol-binding protein	-0.111678	0.0164304		141	Q32L14	Retinol-binding protein	-0.166229	0.000282675		141	Q32L14	Retinol-binding protein	-0.0597645	0.220122
	142	Q32PA1	CD59 glycoprotein (MAC-inhibitory protein) (Membrane attack complex inhibition factor) (Protectin)	-0.581699	9.28797e-05		142	Q32PA1	CD59 glycoprotein (MAC-inhibitory protein) (Membrane attack complex inhibition factor) (Protectin)	-0.243074	0.0727293		142	Q32PA1	CD59 glycoprotein (MAC-inhibitory protein) (Membrane attack complex inhibition factor) (Protectin)	0.208581	0.302662		142	Q32PA1	CD59 glycoprotein (MAC-inhibitory protein) (Membrane attack complex inhibition factor) (Protectin)	0.0677042	0.735463
	143	Q32PI4	Complement factor I	0.89333	4.43211e-09		143	Q32PI4	Complement factor I	0.639007	5.29259e-05		143	Q32PI4	Complement factor I	0.0729401	0.525855		143	Q32PI4	Complement factor I	0.342317	0.00119295
	144	Q32T06	Endopin 2C	-0.204977	0.00371377		144	Q32T06	Endopin 2C	-0.714019	1.32753e-08		144	Q32T06	Endopin 2C	NA	NA		144	Q32T06	Endopin 2C	-1.26972	2.52789e-15
	145	Q3MHH8	Alpha-amylase (EC 3.2.1.1)	0.0325758	0.70372		145	Q3MHH8	Alpha-amylase (EC 3.2.1.1)	-0.309567	0.000147714		145	Q3MHH8	Alpha-amylase (EC 3.2.1.1)	0.152389	0.176627		145	Q3MHH8	Alpha-amylase (EC 3.2.1.1)	0.105105	0.27587
	146	Q3SYR0	Serpin peptidase inhibitor, clade A (Alpha-1 antiproteinase, antitrypsin), member 7 (Thyroxine-binding globulin)	-0.19723	0.000814031		146	Q3SYR0	Serpin peptidase inhibitor, clade A (Alpha-1 antiproteinase, antitrypsin), member 7 (Thyroxine-binding globulin)	-0.0581364	0.355407		146	Q3SYR0	Serpin peptidase inhibitor, clade A (Alpha-1 antiproteinase, antitrypsin), member 7 (Thyroxine-binding globulin)	0.0757316	0.29639		146	Q3SYR0	Serpin peptidase inhibitor, clade A (Alpha-1 antiproteinase, antitrypsin), member 7 (Thyroxine-binding globulin)	-0.0440873	0.506482
	147	Q3SYR8	Immunoglobulin J chain (Joining chain of multimeric IgA and IgM)	-0.121903	0.00965981		147	Q3SYR8	Immunoglobulin J chain (Joining chain of multimeric IgA and IgM)	-0.741786	0		147	Q3SYR8	Immunoglobulin J chain (Joining chain of multimeric IgA and IgM)	0.144256	0.00239542		147	Q3SYR8	Immunoglobulin J chain (Joining chain of multimeric IgA and IgM)	-0.411933	0
	148	Q3T101	IGL@ protein	0.078833	0.588544		148	Q3T101	IGL@ protein	-0.0346634	0.796418		148	Q3T101	IGL@ protein	0.00965783	0.94511		148	Q3T101	IGL@ protein	0.111947	0.449463
	149	Q3ZBS7	Vitronectin	0.208486	0.00156321		149	Q3ZBS7	Vitronectin	0.317788	1.13539e-06		149	Q3ZBS7	Vitronectin	0.0877804	0.260471		149	Q3ZBS7	Vitronectin	0.166706	0.0136704
	150	Q5EA67	Inter-alpha (Globulin) inhibitor H4 (Plasma Kallikrein-sensitive glycoprotein)	-0.229465	6.44973e-08		150	Q5EA67	Inter-alpha (Globulin) inhibitor H4 (Plasma Kallikrein-sensitive glycoprotein)	-0.598639	0		150	Q5EA67	Inter-alpha (Globulin) inhibitor H4 (Plasma Kallikrein-sensitive glycoprotein)	0.132914	0.00175621		150	Q5EA67	Inter-alpha (Globulin) inhibitor H4 (Plasma Kallikrein-sensitive glycoprotein)	-0.292321	5.94771e-09
	151	Q5GN72	Alpha-1-acid glycoprotein	-0.391894	0		151	Q5GN72	Alpha-1-acid glycoprotein	-0.172565	2.51948e-05		151	Q5GN72	Alpha-1-acid glycoprotein	-0.00295811	0.948029		151	Q5GN72	Alpha-1-acid glycoprotein	0.066123	0.186911
	152	Q5J801	Endopin 2B	0.275252	5.3695e-08		152	Q5J801	Endopin 2B	0.0033337	0.947102		152	Q5J801	Endopin 2B	0.230606	3.64196e-05		152	Q5J801	Endopin 2B	0.0927924	0.0988561
	153	Q6T182	Sex hormone-binding globulin (Fragment)	-0.0341181	0.388644		153	Q6T182	Sex hormone-binding globulin (Fragment)	-0.413744	0		153	Q6T182	Sex hormone-binding globulin (Fragment)	0.0655344	0.11598		153	Q6T182	Sex hormone-binding globulin (Fragment)	-0.153289	5.33064e-05
	154	Q9BGU1	Histidine-rich glycoprotein	0.169804	0.00355936		154	Q9BGU1	Histidine-rich glycoprotein	0.673048	0		154	Q9BGU1	Histidine-rich glycoprotein	-0.029908	0.683441		154	Q9BGU1	Histidine-rich glycoprotein	0.441523	4.86853e-15
	155	V6F7X3	Apolipoprotein A-IV	-0.0460619	0.457979		155	V6F7X3	Apolipoprotein A-IV	0.281137	4.02384e-07		155	V6F7X3	Apolipoprotein A-IV	0.234576	0.000312527		155	V6F7X3	Apolipoprotein A-IV	0.814428	0
	156	V6F9A2	Apolipoprotein A-I preproprotein	-0.0647887	0.00940052		156	V6F9A2	Apolipoprotein A-I preproprotein	-0.0819254	0.000687224		156	V6F9A2	Apolipoprotein A-I preproprotein	0.143167	2.92977e-08		156	V6F9A2	Apolipoprotein A-I preproprotein	0.0796035	0.0017683
	157	V6F9A3	Apolipoprotein C-III (Apolipoprotein C3)	0.341369	0.00013897		157	V6F9A3	Apolipoprotein C-III (Apolipoprotein C3)	0.303816	0.000329029		157	V6F9A3	Apolipoprotein C-III (Apolipoprotein C3)	0.106965	0.290103		157	V6F9A3	Apolipoprotein C-III (Apolipoprotein C3)	0.578795	7.37182e-12

## Sheet: S3-MsStats_Skin
R-6h PFI vsRN (1/-1)		UniProt Acession IDs	Protein	log2FC	adj.pvalue	R-105d PFI vs RN (1/-1)		UniProt Acession IDs	Protein	log2FC	adj.pvalue	S-6h PFI vs SN (1/-1)		UniProt Acession IDs	Protein	log2FC	adj.pvalue	S-105d PFI vs SN (1/-1)		UniProt Acession IDs	Protein	log2FC	adj.pvalue	TSvsTSN(1/-1)		UniProt Acession IDs	Protein	log2FC	adj.pvalue	TSvsTS6(1/-1)		UniProt Acession IDs	Protein	log2FC	adj.pvalue
	1	A2I7N2	Serpin A3-6	-3.24654	0		1	A2I7N2	Serpin A3-6	-2.43379	0		1	A2I7N2	Serpin A3-6	0.812755	0.000329567		1	A2I7N2	Serpin A3-6	-0.484797	6.40837e-05		1	A2I7N2	Serpin A3-6	-0.916041	7.07764e-09		1	A2I7N2	Serpin A3-6	-0.431245	0.00219629
	2	A5D7D1	Alpha-actinin-4 (Non-muscle alpha-actinin 4)	-0.64412	1.34139e-06		2	A5D7D1	Alpha-actinin-4 (Non-muscle alpha-actinin 4)	0.485525	5.78885e-09		2	A5D7D1	Alpha-actinin-4 (Non-muscle alpha-actinin 4)	1.12964	0		2	A5D7D1	Alpha-actinin-4 (Non-muscle alpha-actinin 4)	0.110645	0.232015		2	A5D7D1	Alpha-actinin-4 (Non-muscle alpha-actinin 4)	0.456943	1.76112e-08		2	A5D7D1	Alpha-actinin-4 (Non-muscle alpha-actinin 4)	0.346299	1.05569e-05
	3	A5PJK0	Serpin B10	NA	NA		3	A5PJK0	Serpin B10	NA	NA		3	A5PJK0	Serpin B10	NA	NA		3	A5PJK0	Serpin B10	0.111242	0.486595		3	A5PJK0	Serpin B10	-1.14172	0.00042758		3	A5PJK0	Serpin B10	-1.25296	7.76132e-06
	4	A7MBJ5	Cullin-associated NEDD8-dissociated protein 1 (Cullin-associated and neddylation-dissociated protein 1)	0.522877	0.00694886		4	A7MBJ5	Cullin-associated NEDD8-dissociated protein 1 (Cullin-associated and neddylation-dissociated protein 1)	NA	NA		4	A7MBJ5	Cullin-associated NEDD8-dissociated protein 1 (Cullin-associated and neddylation-dissociated protein 1)	NA	NA		4	A7MBJ5	Cullin-associated NEDD8-dissociated protein 1 (Cullin-associated and neddylation-dissociated protein 1)	-0.144696	0.464835		4	A7MBJ5	Cullin-associated NEDD8-dissociated protein 1 (Cullin-associated and neddylation-dissociated protein 1)	0.758372	0.00199182		4	A7MBJ5	Cullin-associated NEDD8-dissociated protein 1 (Cullin-associated and neddylation-dissociated protein 1)	0.903068	0.000354135
	5	O02691	3-hydroxyacyl-CoA dehydrogenase type-2 (EC 1.1.1.35) (17-beta-hydroxysteroid dehydrogenase 10) (17-beta-HSD 10) (EC 1.1.1.51) (3-hydroxy-2-methylbutyryl-CoA dehydrogenase) (EC 1.1.1.178) (3-hydroxyacyl-CoA dehydrogenase type II) (Mitochondrial ribonuclease P protein 2) (Mitochondrial RNase P protein 2) (Type II HADH)	NA	NA		5	O02691	3-hydroxyacyl-CoA dehydrogenase type-2 (EC 1.1.1.35) (17-beta-hydroxysteroid dehydrogenase 10) (17-beta-HSD 10) (EC 1.1.1.51) (3-hydroxy-2-methylbutyryl-CoA dehydrogenase) (EC 1.1.1.178) (3-hydroxyacyl-CoA dehydrogenase type II) (Mitochondrial ribonuclease P protein 2) (Mitochondrial RNase P protein 2) (Type II HADH)	NA	NA		5	O02691	3-hydroxyacyl-CoA dehydrogenase type-2 (EC 1.1.1.35) (17-beta-hydroxysteroid dehydrogenase 10) (17-beta-HSD 10) (EC 1.1.1.51) (3-hydroxy-2-methylbutyryl-CoA dehydrogenase) (EC 1.1.1.178) (3-hydroxyacyl-CoA dehydrogenase type II) (Mitochondrial ribonuclease P protein 2) (Mitochondrial RNase P protein 2) (Type II HADH)	NA	NA		5	O02691	3-hydroxyacyl-CoA dehydrogenase type-2 (EC 1.1.1.35) (17-beta-hydroxysteroid dehydrogenase 10) (17-beta-HSD 10) (EC 1.1.1.51) (3-hydroxy-2-methylbutyryl-CoA dehydrogenase) (EC 1.1.1.178) (3-hydroxyacyl-CoA dehydrogenase type II) (Mitochondrial ribonuclease P protein 2) (Mitochondrial RNase P protein 2) (Type II HADH)	NA	NA		5	O02691	3-hydroxyacyl-CoA dehydrogenase type-2 (EC 1.1.1.35) (17-beta-hydroxysteroid dehydrogenase 10) (17-beta-HSD 10) (EC 1.1.1.51) (3-hydroxy-2-methylbutyryl-CoA dehydrogenase) (EC 1.1.1.178) (3-hydroxyacyl-CoA dehydrogenase type II) (Mitochondrial ribonuclease P protein 2) (Mitochondrial RNase P protein 2) (Type II HADH)	NA	NA		5	O02691	3-hydroxyacyl-CoA dehydrogenase type-2 (EC 1.1.1.35) (17-beta-hydroxysteroid dehydrogenase 10) (17-beta-HSD 10) (EC 1.1.1.51) (3-hydroxy-2-methylbutyryl-CoA dehydrogenase) (EC 1.1.1.178) (3-hydroxyacyl-CoA dehydrogenase type II) (Mitochondrial ribonuclease P protein 2) (Mitochondrial RNase P protein 2) (Type II HADH)	NA	NA
	6	O46375	Transthyretin (Prealbumin)	NA	NA		6	O46375	Transthyretin (Prealbumin)	NA	NA		6	O46375	Transthyretin (Prealbumin)	2.60046	6.86289e-07		6	O46375	Transthyretin (Prealbumin)	-0.0145834	0.96585		6	O46375	Transthyretin (Prealbumin)	NA	NA		6	O46375	Transthyretin (Prealbumin)	NA	NA
	7	O77834	Peroxiredoxin-6 (EC 1.11.1.27) (1-Cys peroxiredoxin) (1-Cys PRX) (Acidic calcium-independent phospholipase A2) (aiPLA2) (EC 3.1.1.4) (Antioxidant protein 2) (Ciliary body glutathione peroxidase) (Glutathione-dependent peroxiredoxin) (Non-selenium glutathione peroxidase) (NSGPx) (PHGPx)	0.141163	0.00212881		7	O77834	Peroxiredoxin-6 (EC 1.11.1.27) (1-Cys peroxiredoxin) (1-Cys PRX) (Acidic calcium-independent phospholipase A2) (aiPLA2) (EC 3.1.1.4) (Antioxidant protein 2) (Ciliary body glutathione peroxidase) (Glutathione-dependent peroxiredoxin) (Non-selenium glutathione peroxidase) (NSGPx) (PHGPx)	0.122405	0.0062695		7	O77834	Peroxiredoxin-6 (EC 1.11.1.27) (1-Cys peroxiredoxin) (1-Cys PRX) (Acidic calcium-independent phospholipase A2) (aiPLA2) (EC 3.1.1.4) (Antioxidant protein 2) (Ciliary body glutathione peroxidase) (Glutathione-dependent peroxiredoxin) (Non-selenium glutathione peroxidase) (NSGPx) (PHGPx)	-0.0187582	0.679279		7	O77834	Peroxiredoxin-6 (EC 1.11.1.27) (1-Cys peroxiredoxin) (1-Cys PRX) (Acidic calcium-independent phospholipase A2) (aiPLA2) (EC 3.1.1.4) (Antioxidant protein 2) (Ciliary body glutathione peroxidase) (Glutathione-dependent peroxiredoxin) (Non-selenium glutathione peroxidase) (NSGPx) (PHGPx)	0.10959	0.0227318		7	O77834	Peroxiredoxin-6 (EC 1.11.1.27) (1-Cys peroxiredoxin) (1-Cys PRX) (Acidic calcium-independent phospholipase A2) (aiPLA2) (EC 3.1.1.4) (Antioxidant protein 2) (Ciliary body glutathione peroxidase) (Glutathione-dependent peroxiredoxin) (Non-selenium glutathione peroxidase) (NSGPx) (PHGPx)	0.0817858	0.0814396		7	O77834	Peroxiredoxin-6 (EC 1.11.1.27) (1-Cys peroxiredoxin) (1-Cys PRX) (Acidic calcium-independent phospholipase A2) (aiPLA2) (EC 3.1.1.4) (Antioxidant protein 2) (Ciliary body glutathione peroxidase) (Glutathione-dependent peroxiredoxin) (Non-selenium glutathione peroxidase) (NSGPx) (PHGPx)	-0.0278044	0.586587
	8	O97680	Thioredoxin (Trx)	0.17203	0.00463931		8	O97680	Thioredoxin (Trx)	0.303856	2.1001e-06		8	O97680	Thioredoxin (Trx)	0.131826	0.0381194		8	O97680	Thioredoxin (Trx)	0.0416375	0.528045		8	O97680	Thioredoxin (Trx)	0.442406	9.23261e-13		8	O97680	Thioredoxin (Trx)	0.400769	4.57672e-11
	9	O97764	Zeta-crystallin	-0.401077	0.0925196		9	O97764	Zeta-crystallin	-0.696642	0.00429369		9	O97764	Zeta-crystallin	-0.295565	0.0535399		9	O97764	Zeta-crystallin	NA	NA		9	O97764	Zeta-crystallin	-0.100946	0.605962		9	O97764	Zeta-crystallin	NA	NA
	10	P00921	Carbonic anhydrase 2 (EC 4.2.1.1) (Carbonate dehydratase II) (Carbonic anhydrase II) (CA-II)	-0.173012	1.28409e-08		10	P00921	Carbonic anhydrase 2 (EC 4.2.1.1) (Carbonate dehydratase II) (Carbonic anhydrase II) (CA-II)	-1.37424	0		10	P00921	Carbonic anhydrase 2 (EC 4.2.1.1) (Carbonate dehydratase II) (Carbonic anhydrase II) (CA-II)	-1.20123	0		10	P00921	Carbonic anhydrase 2 (EC 4.2.1.1) (Carbonate dehydratase II) (Carbonic anhydrase II) (CA-II)	-0.419956	0		10	P00921	Carbonic anhydrase 2 (EC 4.2.1.1) (Carbonate dehydratase II) (Carbonic anhydrase II) (CA-II)	-1.93064	0		10	P00921	Carbonic anhydrase 2 (EC 4.2.1.1) (Carbonate dehydratase II) (Carbonic anhydrase II) (CA-II)	-1.51069	0
	11	P02453	Collagen alpha-1(I) chain (Alpha-1 type I collagen)	0.167637	3.67299e-05		11	P02453	Collagen alpha-1(I) chain (Alpha-1 type I collagen)	0.310235	0		11	P02453	Collagen alpha-1(I) chain (Alpha-1 type I collagen)	0.142598	0.000232161		11	P02453	Collagen alpha-1(I) chain (Alpha-1 type I collagen)	0.694733	0		11	P02453	Collagen alpha-1(I) chain (Alpha-1 type I collagen)	-0.160652	0.00121373		11	P02453	Collagen alpha-1(I) chain (Alpha-1 type I collagen)	-0.855384	0
	12	P02465	Collagen alpha-2(I) chain (Alpha-2 type I collagen)	-0.000803919	0.991087		12	P02465	Collagen alpha-2(I) chain (Alpha-2 type I collagen)	0.263294	0.000388551		12	P02465	Collagen alpha-2(I) chain (Alpha-2 type I collagen)	0.264098	0.000481831		12	P02465	Collagen alpha-2(I) chain (Alpha-2 type I collagen)	0.529218	9.56122e-07		12	P02465	Collagen alpha-2(I) chain (Alpha-2 type I collagen)	0.006608	0.958327		12	P02465	Collagen alpha-2(I) chain (Alpha-2 type I collagen)	-0.52261	1.17653e-11
	13	P02584	Profilin-1 (Profilin I)	0.115277	0.0986889		13	P02584	Profilin-1 (Profilin I)	-0.25413	0.000205844		13	P02584	Profilin-1 (Profilin I)	-0.369407	5.8994e-08		13	P02584	Profilin-1 (Profilin I)	0.0715362	0.268894		13	P02584	Profilin-1 (Profilin I)	-0.0174993	0.807059		13	P02584	Profilin-1 (Profilin I)	-0.0890355	0.170963
	14	P04272	Annexin A2 (Annexin II) (Annexin-2) (Calpactin I heavy chain) (Calpactin-1 heavy chain) (Chromobindin-8) (Lipocortin II) (Placental anticoagulant protein IV) (PAP-IV) (Protein I) (p36)	0.549362	0		14	P04272	Annexin A2 (Annexin II) (Annexin-2) (Calpactin I heavy chain) (Calpactin-1 heavy chain) (Chromobindin-8) (Lipocortin II) (Placental anticoagulant protein IV) (PAP-IV) (Protein I) (p36)	0.887687	0		14	P04272	Annexin A2 (Annexin II) (Annexin-2) (Calpactin I heavy chain) (Calpactin-1 heavy chain) (Chromobindin-8) (Lipocortin II) (Placental anticoagulant protein IV) (PAP-IV) (Protein I) (p36)	0.338325	0		14	P04272	Annexin A2 (Annexin II) (Annexin-2) (Calpactin I heavy chain) (Calpactin-1 heavy chain) (Chromobindin-8) (Lipocortin II) (Placental anticoagulant protein IV) (PAP-IV) (Protein I) (p36)	0.0811938	0.0321659		14	P04272	Annexin A2 (Annexin II) (Annexin-2) (Calpactin I heavy chain) (Calpactin-1 heavy chain) (Chromobindin-8) (Lipocortin II) (Placental anticoagulant protein IV) (PAP-IV) (Protein I) (p36)	0.479885	0		14	P04272	Annexin A2 (Annexin II) (Annexin-2) (Calpactin I heavy chain) (Calpactin-1 heavy chain) (Chromobindin-8) (Lipocortin II) (Placental anticoagulant protein IV) (PAP-IV) (Protein I) (p36)	0.398691	0
	15	P08166	Adenylate kinase 2, mitochondrial (AK 2) (EC 2.7.4.3) (ATP-AMP transphosphorylase 2) (ATP:AMP phosphotransferase) (Adenylate monophosphate kinase) [Cleaved into: Adenylate kinase 2, mitochondrial, N-terminally processed]	NA	NA		15	P08166	Adenylate kinase 2, mitochondrial (AK 2) (EC 2.7.4.3) (ATP-AMP transphosphorylase 2) (ATP:AMP phosphotransferase) (Adenylate monophosphate kinase) [Cleaved into: Adenylate kinase 2, mitochondrial, N-terminally processed]	NA	NA		15	P08166	Adenylate kinase 2, mitochondrial (AK 2) (EC 2.7.4.3) (ATP-AMP transphosphorylase 2) (ATP:AMP phosphotransferase) (Adenylate monophosphate kinase) [Cleaved into: Adenylate kinase 2, mitochondrial, N-terminally processed]	NA	NA		15	P08166	Adenylate kinase 2, mitochondrial (AK 2) (EC 2.7.4.3) (ATP-AMP transphosphorylase 2) (ATP:AMP phosphotransferase) (Adenylate monophosphate kinase) [Cleaved into: Adenylate kinase 2, mitochondrial, N-terminally processed]	NA	NA		15	P08166	Adenylate kinase 2, mitochondrial (AK 2) (EC 2.7.4.3) (ATP-AMP transphosphorylase 2) (ATP:AMP phosphotransferase) (Adenylate monophosphate kinase) [Cleaved into: Adenylate kinase 2, mitochondrial, N-terminally processed]	NA	NA		15	P08166	Adenylate kinase 2, mitochondrial (AK 2) (EC 2.7.4.3) (ATP-AMP transphosphorylase 2) (ATP:AMP phosphotransferase) (Adenylate monophosphate kinase) [Cleaved into: Adenylate kinase 2, mitochondrial, N-terminally processed]	0.231556	0.574832
	16	P10096	Glyceraldehyde-3-phosphate dehydrogenase (GAPDH) (EC 1.2.1.12) (Peptidyl-cysteine S-nitrosylase GAPDH) (EC 2.6.99.-)	0.830352	0		16	P10096	Glyceraldehyde-3-phosphate dehydrogenase (GAPDH) (EC 1.2.1.12) (Peptidyl-cysteine S-nitrosylase GAPDH) (EC 2.6.99.-)	0.837378	0		16	P10096	Glyceraldehyde-3-phosphate dehydrogenase (GAPDH) (EC 1.2.1.12) (Peptidyl-cysteine S-nitrosylase GAPDH) (EC 2.6.99.-)	0.00702565	0.903735		16	P10096	Glyceraldehyde-3-phosphate dehydrogenase (GAPDH) (EC 1.2.1.12) (Peptidyl-cysteine S-nitrosylase GAPDH) (EC 2.6.99.-)	0.361729	9.62697e-10		16	P10096	Glyceraldehyde-3-phosphate dehydrogenase (GAPDH) (EC 1.2.1.12) (Peptidyl-cysteine S-nitrosylase GAPDH) (EC 2.6.99.-)	0.753315	0		16	P10096	Glyceraldehyde-3-phosphate dehydrogenase (GAPDH) (EC 1.2.1.12) (Peptidyl-cysteine S-nitrosylase GAPDH) (EC 2.6.99.-)	0.391587	1.58848e-11
	17	P13696	Phosphatidylethanolamine-binding protein 1 (PEBP-1) (Basic cytosolic 21 kDa protein) (HCNPpp) [Cleaved into: Hippocampal cholinergic neurostimulating peptide (HCNP)]	-0.071757	0.0323819		17	P13696	Phosphatidylethanolamine-binding protein 1 (PEBP-1) (Basic cytosolic 21 kDa protein) (HCNPpp) [Cleaved into: Hippocampal cholinergic neurostimulating peptide (HCNP)]	0.171536	2.16978e-09		17	P13696	Phosphatidylethanolamine-binding protein 1 (PEBP-1) (Basic cytosolic 21 kDa protein) (HCNPpp) [Cleaved into: Hippocampal cholinergic neurostimulating peptide (HCNP)]	0.243293	1.12953e-14		17	P13696	Phosphatidylethanolamine-binding protein 1 (PEBP-1) (Basic cytosolic 21 kDa protein) (HCNPpp) [Cleaved into: Hippocampal cholinergic neurostimulating peptide (HCNP)]	0.102246	0.00105384		17	P13696	Phosphatidylethanolamine-binding protein 1 (PEBP-1) (Basic cytosolic 21 kDa protein) (HCNPpp) [Cleaved into: Hippocampal cholinergic neurostimulating peptide (HCNP)]	0.138987	2.51455e-06		17	P13696	Phosphatidylethanolamine-binding protein 1 (PEBP-1) (Basic cytosolic 21 kDa protein) (HCNPpp) [Cleaved into: Hippocampal cholinergic neurostimulating peptide (HCNP)]	0.0367403	0.228488
	18	P20000	Aldehyde dehydrogenase, mitochondrial (EC 1.2.1.3) (ALDH class 2) (ALDH-E2) (ALDHI)	0.766996	0		18	P20000	Aldehyde dehydrogenase, mitochondrial (EC 1.2.1.3) (ALDH class 2) (ALDH-E2) (ALDHI)	0.67668	0		18	P20000	Aldehyde dehydrogenase, mitochondrial (EC 1.2.1.3) (ALDH class 2) (ALDH-E2) (ALDHI)	-0.0903159	0.0330373		18	P20000	Aldehyde dehydrogenase, mitochondrial (EC 1.2.1.3) (ALDH class 2) (ALDH-E2) (ALDHI)	0.331039	7.19396e-07		18	P20000	Aldehyde dehydrogenase, mitochondrial (EC 1.2.1.3) (ALDH class 2) (ALDH-E2) (ALDHI)	0.0132258	0.872284		18	P20000	Aldehyde dehydrogenase, mitochondrial (EC 1.2.1.3) (ALDH class 2) (ALDH-E2) (ALDHI)	-0.317813	9.1086e-09
	19	P21793	Decorin (Bone proteoglycan II) (PG-S2)	0.81892	0		19	P21793	Decorin (Bone proteoglycan II) (PG-S2)	1.2297	0		19	P21793	Decorin (Bone proteoglycan II) (PG-S2)	0.410775	1.21605e-14		19	P21793	Decorin (Bone proteoglycan II) (PG-S2)	0.34824	2.06497e-09		19	P21793	Decorin (Bone proteoglycan II) (PG-S2)	0.750144	0		19	P21793	Decorin (Bone proteoglycan II) (PG-S2)	0.401904	1.17439e-13
	20	P21809	Biglycan (Bone/cartilage proteoglycan I) (Leucine-rich PG I) (PG-S1)	-0.0869441	0.452489		20	P21809	Biglycan (Bone/cartilage proteoglycan I) (Leucine-rich PG I) (PG-S1)	1.15071	0		20	P21809	Biglycan (Bone/cartilage proteoglycan I) (Leucine-rich PG I) (PG-S1)	1.23765	0		20	P21809	Biglycan (Bone/cartilage proteoglycan I) (Leucine-rich PG I) (PG-S1)	0.388118	6.689e-08		20	P21809	Biglycan (Bone/cartilage proteoglycan I) (Leucine-rich PG I) (PG-S1)	0.276207	3.83297e-05		20	P21809	Biglycan (Bone/cartilage proteoglycan I) (Leucine-rich PG I) (PG-S1)	-0.111911	0.074763
	21	P28800	Alpha-2-antiplasmin (Alpha-2-AP) (Alpha-2-plasmin inhibitor) (Alpha-2-PI) (Serpin F2)	-0.54305	4.73133e-05		21	P28800	Alpha-2-antiplasmin (Alpha-2-AP) (Alpha-2-plasmin inhibitor) (Alpha-2-PI) (Serpin F2)	0.194715	0.0746818		21	P28800	Alpha-2-antiplasmin (Alpha-2-AP) (Alpha-2-plasmin inhibitor) (Alpha-2-PI) (Serpin F2)	0.737765	2.92625e-06		21	P28800	Alpha-2-antiplasmin (Alpha-2-AP) (Alpha-2-plasmin inhibitor) (Alpha-2-PI) (Serpin F2)	-0.00110628	0.987924		21	P28800	Alpha-2-antiplasmin (Alpha-2-AP) (Alpha-2-plasmin inhibitor) (Alpha-2-PI) (Serpin F2)	-0.0733881	0.230295		21	P28800	Alpha-2-antiplasmin (Alpha-2-AP) (Alpha-2-plasmin inhibitor) (Alpha-2-PI) (Serpin F2)	-0.0722819	0.313074
	22	P33097	Aspartate aminotransferase, cytoplasmic (cAspAT) (EC 2.6.1.1) (EC 2.6.1.3) (Cysteine aminotransferase, cytoplasmic) (Cysteine transaminase, cytoplasmic) (cCAT) (Glutamate oxaloacetate transaminase 1) (Transaminase A)	NA	NA		22	P33097	Aspartate aminotransferase, cytoplasmic (cAspAT) (EC 2.6.1.1) (EC 2.6.1.3) (Cysteine aminotransferase, cytoplasmic) (Cysteine transaminase, cytoplasmic) (cCAT) (Glutamate oxaloacetate transaminase 1) (Transaminase A)	NA	NA		22	P33097	Aspartate aminotransferase, cytoplasmic (cAspAT) (EC 2.6.1.1) (EC 2.6.1.3) (Cysteine aminotransferase, cytoplasmic) (Cysteine transaminase, cytoplasmic) (cCAT) (Glutamate oxaloacetate transaminase 1) (Transaminase A)	NA	NA		22	P33097	Aspartate aminotransferase, cytoplasmic (cAspAT) (EC 2.6.1.1) (EC 2.6.1.3) (Cysteine aminotransferase, cytoplasmic) (Cysteine transaminase, cytoplasmic) (cCAT) (Glutamate oxaloacetate transaminase 1) (Transaminase A)	1.31107	9.56122e-07		22	P33097	Aspartate aminotransferase, cytoplasmic (cAspAT) (EC 2.6.1.1) (EC 2.6.1.3) (Cysteine aminotransferase, cytoplasmic) (Cysteine transaminase, cytoplasmic) (cCAT) (Glutamate oxaloacetate transaminase 1) (Transaminase A)	NA	NA		22	P33097	Aspartate aminotransferase, cytoplasmic (cAspAT) (EC 2.6.1.1) (EC 2.6.1.3) (Cysteine aminotransferase, cytoplasmic) (Cysteine transaminase, cytoplasmic) (cCAT) (Glutamate oxaloacetate transaminase 1) (Transaminase A)	NA	NA
	23	P34955	Alpha-1-antiproteinase (Alpha-1-antitrypsin) (Alpha-1-proteinase inhibitor) (Serpin A1)	-0.107547	9.794e-05		23	P34955	Alpha-1-antiproteinase (Alpha-1-antitrypsin) (Alpha-1-proteinase inhibitor) (Serpin A1)	-0.12965	6.57247e-06		23	P34955	Alpha-1-antiproteinase (Alpha-1-antitrypsin) (Alpha-1-proteinase inhibitor) (Serpin A1)	-0.0221022	0.409367		23	P34955	Alpha-1-antiproteinase (Alpha-1-antitrypsin) (Alpha-1-proteinase inhibitor) (Serpin A1)	-0.0971813	0.000415331		23	P34955	Alpha-1-antiproteinase (Alpha-1-antitrypsin) (Alpha-1-proteinase inhibitor) (Serpin A1)	0.0669183	0.00925695		23	P34955	Alpha-1-antiproteinase (Alpha-1-antitrypsin) (Alpha-1-proteinase inhibitor) (Serpin A1)	0.1641	2.02793e-09
	24	P35466	Protein S100-A4 (Metastasin) (Placental calcium-binding protein homolog) (S100 calcium-binding protein A4)	0.451575	6.97275e-11		24	P35466	Protein S100-A4 (Metastasin) (Placental calcium-binding protein homolog) (S100 calcium-binding protein A4)	0.621408	0		24	P35466	Protein S100-A4 (Metastasin) (Placental calcium-binding protein homolog) (S100 calcium-binding protein A4)	0.169833	0.000613999		24	P35466	Protein S100-A4 (Metastasin) (Placental calcium-binding protein homolog) (S100 calcium-binding protein A4)	0.0465116	0.464835		24	P35466	Protein S100-A4 (Metastasin) (Placental calcium-binding protein homolog) (S100 calcium-binding protein A4)	0.102183	0.064804		24	P35466	Protein S100-A4 (Metastasin) (Placental calcium-binding protein homolog) (S100 calcium-binding protein A4)	0.0556711	0.372003
	25	P35705	Thioredoxin-dependent peroxide reductase, mitochondrial (EC 1.11.1.24) (Antioxidant protein 1) (AOP-1) (Peroxiredoxin-3) (Protein SP-22) (Thioredoxin-dependent peroxiredoxin 3)	0.014629	0.845881		25	P35705	Thioredoxin-dependent peroxide reductase, mitochondrial (EC 1.11.1.24) (Antioxidant protein 1) (AOP-1) (Peroxiredoxin-3) (Protein SP-22) (Thioredoxin-dependent peroxiredoxin 3)	-0.0215553	0.773332		25	P35705	Thioredoxin-dependent peroxide reductase, mitochondrial (EC 1.11.1.24) (Antioxidant protein 1) (AOP-1) (Peroxiredoxin-3) (Protein SP-22) (Thioredoxin-dependent peroxiredoxin 3)	-0.0361843	0.57629		25	P35705	Thioredoxin-dependent peroxide reductase, mitochondrial (EC 1.11.1.24) (Antioxidant protein 1) (AOP-1) (Peroxiredoxin-3) (Protein SP-22) (Thioredoxin-dependent peroxiredoxin 3)	0.16075	0.00350845		25	P35705	Thioredoxin-dependent peroxide reductase, mitochondrial (EC 1.11.1.24) (Antioxidant protein 1) (AOP-1) (Peroxiredoxin-3) (Protein SP-22) (Thioredoxin-dependent peroxiredoxin 3)	-0.0210187	0.746261		25	P35705	Thioredoxin-dependent peroxide reductase, mitochondrial (EC 1.11.1.24) (Antioxidant protein 1) (AOP-1) (Peroxiredoxin-3) (Protein SP-22) (Thioredoxin-dependent peroxiredoxin 3)	-0.181769	0.000685136
	26	P41541	General vesicular transport factor p115 (Protein USO1 homolog) (Transcytosis-associated protein) (TAP) (Vesicle-docking protein)	-0.498009	0.00503721		26	P41541	General vesicular transport factor p115 (Protein USO1 homolog) (Transcytosis-associated protein) (TAP) (Vesicle-docking protein)	-0.293771	0.0551199		26	P41541	General vesicular transport factor p115 (Protein USO1 homolog) (Transcytosis-associated protein) (TAP) (Vesicle-docking protein)	0.204238	0.176311		26	P41541	General vesicular transport factor p115 (Protein USO1 homolog) (Transcytosis-associated protein) (TAP) (Vesicle-docking protein)	0.00930545	0.97042		26	P41541	General vesicular transport factor p115 (Protein USO1 homolog) (Transcytosis-associated protein) (TAP) (Vesicle-docking protein)	0.0815568	0.744471		26	P41541	General vesicular transport factor p115 (Protein USO1 homolog) (Transcytosis-associated protein) (TAP) (Vesicle-docking protein)	0.0722514	0.715817
	27	P48616	Vimentin	0.17607	5.47485e-05		27	P48616	Vimentin	0.264034	9.63329e-12		27	P48616	Vimentin	0.0879631	0.0349476		27	P48616	Vimentin	0.199132	6.84235e-07		27	P48616	Vimentin	0.150313	0.000273718		27	P48616	Vimentin	-0.0488183	0.275467
	28	P55052	Fatty acid-binding protein 5 (Differentiation-associated lipid-binding protein LP2) (Epidermal-type fatty acid-binding protein) (E-FABP) (Fatty acid-binding protein, epidermal)	NA	NA		28	P55052	Fatty acid-binding protein 5 (Differentiation-associated lipid-binding protein LP2) (Epidermal-type fatty acid-binding protein) (E-FABP) (Fatty acid-binding protein, epidermal)	NA	NA		28	P55052	Fatty acid-binding protein 5 (Differentiation-associated lipid-binding protein LP2) (Epidermal-type fatty acid-binding protein) (E-FABP) (Fatty acid-binding protein, epidermal)	NA	NA		28	P55052	Fatty acid-binding protein 5 (Differentiation-associated lipid-binding protein LP2) (Epidermal-type fatty acid-binding protein) (E-FABP) (Fatty acid-binding protein, epidermal)	NA	NA		28	P55052	Fatty acid-binding protein 5 (Differentiation-associated lipid-binding protein LP2) (Epidermal-type fatty acid-binding protein) (E-FABP) (Fatty acid-binding protein, epidermal)	NA	NA		28	P55052	Fatty acid-binding protein 5 (Differentiation-associated lipid-binding protein LP2) (Epidermal-type fatty acid-binding protein) (E-FABP) (Fatty acid-binding protein, epidermal)	NA	NA
	29	P60712	Actin, cytoplasmic 1 (Beta-actin) [Cleaved into: Actin, cytoplasmic 1, N-terminally processed]	-0.0139254	0.861072		29	P60712	Actin, cytoplasmic 1 (Beta-actin) [Cleaved into: Actin, cytoplasmic 1, N-terminally processed]	0.88009	0		29	P60712	Actin, cytoplasmic 1 (Beta-actin) [Cleaved into: Actin, cytoplasmic 1, N-terminally processed]	0.894015	0		29	P60712	Actin, cytoplasmic 1 (Beta-actin) [Cleaved into: Actin, cytoplasmic 1, N-terminally processed]	0.266207	4.10557e-06		29	P60712	Actin, cytoplasmic 1 (Beta-actin) [Cleaved into: Actin, cytoplasmic 1, N-terminally processed]	0.539313	0		29	P60712	Actin, cytoplasmic 1 (Beta-actin) [Cleaved into: Actin, cytoplasmic 1, N-terminally processed]	0.273106	2.06625e-07
	30	P62157	Calmodulin (CaM)	-0.0279897	0.711137		30	P62157	Calmodulin (CaM)	-0.174971	0.00705511		30	P62157	Calmodulin (CaM)	-0.146982	0.0152621		30	P62157	Calmodulin (CaM)	-0.111661	0.080973		30	P62157	Calmodulin (CaM)	0.271509	4.80572e-07		30	P62157	Calmodulin (CaM)	0.38317	1.22863e-08
	31	P62935	Peptidyl-prolyl cis-trans isomerase A (PPIase A) (EC 5.2.1.8) (Cyclophilin A) (Cyclosporin A-binding protein) (Rotamase A) [Cleaved into: Peptidyl-prolyl cis-trans isomerase A, N-terminally processed]	-0.0626386	0.21431		31	P62935	Peptidyl-prolyl cis-trans isomerase A (PPIase A) (EC 5.2.1.8) (Cyclophilin A) (Cyclosporin A-binding protein) (Rotamase A) [Cleaved into: Peptidyl-prolyl cis-trans isomerase A, N-terminally processed]	-0.116806	0.0172521		31	P62935	Peptidyl-prolyl cis-trans isomerase A (PPIase A) (EC 5.2.1.8) (Cyclophilin A) (Cyclosporin A-binding protein) (Rotamase A) [Cleaved into: Peptidyl-prolyl cis-trans isomerase A, N-terminally processed]	-0.0541674	0.275513		31	P62935	Peptidyl-prolyl cis-trans isomerase A (PPIase A) (EC 5.2.1.8) (Cyclophilin A) (Cyclosporin A-binding protein) (Rotamase A) [Cleaved into: Peptidyl-prolyl cis-trans isomerase A, N-terminally processed]	0.216965	0.000168987		31	P62935	Peptidyl-prolyl cis-trans isomerase A (PPIase A) (EC 5.2.1.8) (Cyclophilin A) (Cyclosporin A-binding protein) (Rotamase A) [Cleaved into: Peptidyl-prolyl cis-trans isomerase A, N-terminally processed]	0.229024	9.39657e-06		31	P62935	Peptidyl-prolyl cis-trans isomerase A (PPIase A) (EC 5.2.1.8) (Cyclophilin A) (Cyclosporin A-binding protein) (Rotamase A) [Cleaved into: Peptidyl-prolyl cis-trans isomerase A, N-terminally processed]	0.0120596	0.838764
	32	P81644	Apolipoprotein A-II (Apo-AII) (ApoA-II) (Antimicrobial peptide BAMP-1) (Apolipoprotein A2) [Cleaved into: Proapolipoprotein A-II (ProapoA-II); Truncated apolipoprotein A-II (Apolipoprotein A-II(1-76))]	-0.245338	1.00289e-07		32	P81644	Apolipoprotein A-II (Apo-AII) (ApoA-II) (Antimicrobial peptide BAMP-1) (Apolipoprotein A2) [Cleaved into: Proapolipoprotein A-II (ProapoA-II); Truncated apolipoprotein A-II (Apolipoprotein A-II(1-76))]	-0.258975	1.6703e-08		32	P81644	Apolipoprotein A-II (Apo-AII) (ApoA-II) (Antimicrobial peptide BAMP-1) (Apolipoprotein A2) [Cleaved into: Proapolipoprotein A-II (ProapoA-II); Truncated apolipoprotein A-II (Apolipoprotein A-II(1-76))]	-0.0136371	0.771716		32	P81644	Apolipoprotein A-II (Apo-AII) (ApoA-II) (Antimicrobial peptide BAMP-1) (Apolipoprotein A2) [Cleaved into: Proapolipoprotein A-II (ProapoA-II); Truncated apolipoprotein A-II (Apolipoprotein A-II(1-76))]	-0.196595	2.57752e-05		32	P81644	Apolipoprotein A-II (Apo-AII) (ApoA-II) (Antimicrobial peptide BAMP-1) (Apolipoprotein A2) [Cleaved into: Proapolipoprotein A-II (ProapoA-II); Truncated apolipoprotein A-II (Apolipoprotein A-II(1-76))]	-0.0282351	0.584156		32	P81644	Apolipoprotein A-II (Apo-AII) (ApoA-II) (Antimicrobial peptide BAMP-1) (Apolipoprotein A2) [Cleaved into: Proapolipoprotein A-II (ProapoA-II); Truncated apolipoprotein A-II (Apolipoprotein A-II(1-76))]	0.16836	0.000264629
	33	Q05443	Lumican (Corneal keratan sulfate proteoglycan 37B core protein) (Keratan sulfate proteoglycan) (KSPG)	0.533335	0		33	Q05443	Lumican (Corneal keratan sulfate proteoglycan 37B core protein) (Keratan sulfate proteoglycan) (KSPG)	0.762338	0		33	Q05443	Lumican (Corneal keratan sulfate proteoglycan 37B core protein) (Keratan sulfate proteoglycan) (KSPG)	0.229003	5.72407e-06		33	Q05443	Lumican (Corneal keratan sulfate proteoglycan 37B core protein) (Keratan sulfate proteoglycan) (KSPG)	0.256408	1.79135e-06		33	Q05443	Lumican (Corneal keratan sulfate proteoglycan 37B core protein) (Keratan sulfate proteoglycan) (KSPG)	0.565629	0		33	Q05443	Lumican (Corneal keratan sulfate proteoglycan 37B core protein) (Keratan sulfate proteoglycan) (KSPG)	0.309221	2.21785e-09
	34	Q08DU9	Heterochromatin protein 1-binding protein 3	0.370304	0.177292		34	Q08DU9	Heterochromatin protein 1-binding protein 3	0.32574	0.185898		34	Q08DU9	Heterochromatin protein 1-binding protein 3	-0.0445634	0.854533		34	Q08DU9	Heterochromatin protein 1-binding protein 3	-0.424659	0.396468		34	Q08DU9	Heterochromatin protein 1-binding protein 3	0.752279	0.0727185		34	Q08DU9	Heterochromatin protein 1-binding protein 3	1.17694	0.000415354
	35	Q0P5D0	Peptidyl-prolyl cis-trans isomerase H (PPIase H) (EC 5.2.1.8) (Rotamase H)	0.468637	0.510501		35	Q0P5D0	Peptidyl-prolyl cis-trans isomerase H (PPIase H) (EC 5.2.1.8) (Rotamase H)	-0.167393	0.86694		35	Q0P5D0	Peptidyl-prolyl cis-trans isomerase H (PPIase H) (EC 5.2.1.8) (Rotamase H)	-0.636031	0.380176		35	Q0P5D0	Peptidyl-prolyl cis-trans isomerase H (PPIase H) (EC 5.2.1.8) (Rotamase H)	2.31545	0.00630176		35	Q0P5D0	Peptidyl-prolyl cis-trans isomerase H (PPIase H) (EC 5.2.1.8) (Rotamase H)	NA	NA		35	Q0P5D0	Peptidyl-prolyl cis-trans isomerase H (PPIase H) (EC 5.2.1.8) (Rotamase H)	NA	NA
	36	Q0VCX2	Endoplasmic reticulum chaperone BiP (EC 3.6.4.10) (78 kDa glucose-regulated protein) (GRP-78) (Binding-immunoglobulin protein) (BiP) (Heat shock protein 70 family protein 5) (HSP70 family protein 5) (Heat shock protein family A member 5) (Immunoglobulin heavy chain-binding protein)	0.84887	0.2765		36	Q0VCX2	Endoplasmic reticulum chaperone BiP (EC 3.6.4.10) (78 kDa glucose-regulated protein) (GRP-78) (Binding-immunoglobulin protein) (BiP) (Heat shock protein 70 family protein 5) (HSP70 family protein 5) (Heat shock protein family A member 5) (Immunoglobulin heavy chain-binding protein)	-0.71892	1.62128e-15		36	Q0VCX2	Endoplasmic reticulum chaperone BiP (EC 3.6.4.10) (78 kDa glucose-regulated protein) (GRP-78) (Binding-immunoglobulin protein) (BiP) (Heat shock protein 70 family protein 5) (HSP70 family protein 5) (Heat shock protein family A member 5) (Immunoglobulin heavy chain-binding protein)	-1.56779	0.0357653		36	Q0VCX2	Endoplasmic reticulum chaperone BiP (EC 3.6.4.10) (78 kDa glucose-regulated protein) (GRP-78) (Binding-immunoglobulin protein) (BiP) (Heat shock protein 70 family protein 5) (HSP70 family protein 5) (Heat shock protein family A member 5) (Immunoglobulin heavy chain-binding protein)	-0.240091	3.55705e-06		36	Q0VCX2	Endoplasmic reticulum chaperone BiP (EC 3.6.4.10) (78 kDa glucose-regulated protein) (GRP-78) (Binding-immunoglobulin protein) (BiP) (Heat shock protein 70 family protein 5) (HSP70 family protein 5) (Heat shock protein family A member 5) (Immunoglobulin heavy chain-binding protein)	-0.252265	1.31306e-06		36	Q0VCX2	Endoplasmic reticulum chaperone BiP (EC 3.6.4.10) (78 kDa glucose-regulated protein) (GRP-78) (Binding-immunoglobulin protein) (BiP) (Heat shock protein 70 family protein 5) (HSP70 family protein 5) (Heat shock protein family A member 5) (Immunoglobulin heavy chain-binding protein)	-0.0121736	0.737844
	37	Q1RMR4	Ras-related protein Rab-15	0.296049	5.88946e-07		37	Q1RMR4	Ras-related protein Rab-15	0.13217	0.0172521		37	Q1RMR4	Ras-related protein Rab-15	-0.163879	0.00334648		37	Q1RMR4	Ras-related protein Rab-15	0.187585	0.00283092		37	Q1RMR4	Ras-related protein Rab-15	0.204674	0.000568196		37	Q1RMR4	Ras-related protein Rab-15	0.0170888	0.800838
	38	Q2HJ38	Calponin-1 (Basic calponin) (Calponin H1, smooth muscle)	0.136214	0.157241		38	Q2HJ38	Calponin-1 (Basic calponin) (Calponin H1, smooth muscle)	0.847465	0		38	Q2HJ38	Calponin-1 (Basic calponin) (Calponin H1, smooth muscle)	0.711251	0		38	Q2HJ38	Calponin-1 (Basic calponin) (Calponin H1, smooth muscle)	0.369929	1.2644e-05		38	Q2HJ38	Calponin-1 (Basic calponin) (Calponin H1, smooth muscle)	0.670691	0		38	Q2HJ38	Calponin-1 (Basic calponin) (Calponin H1, smooth muscle)	0.300762	9.77262e-07
	39	Q2KIU3	Protein HP-25 homolog 2	0.316673	0.000663139		39	Q2KIU3	Protein HP-25 homolog 2	0.302961	0.00152415		39	Q2KIU3	Protein HP-25 homolog 2	-0.0137121	0.860813		39	Q2KIU3	Protein HP-25 homolog 2	-0.123609	0.179331		39	Q2KIU3	Protein HP-25 homolog 2	-0.736585	4.30489e-12		39	Q2KIU3	Protein HP-25 homolog 2	-0.612976	4.56478e-08
	40	Q2KIX7	Protein HP-25 homolog 1	0.219633	0.00230328		40	Q2KIX7	Protein HP-25 homolog 1	0.00292161	0.970266		40	Q2KIX7	Protein HP-25 homolog 1	-0.216712	0.00395265		40	Q2KIX7	Protein HP-25 homolog 1	0.0361723	0.671147		40	Q2KIX7	Protein HP-25 homolog 1	-0.0184224	0.835942		40	Q2KIX7	Protein HP-25 homolog 1	-0.0545947	0.544123
	41	Q2KJD0	Tubulin beta-5 chain	0.283379	0.000305861		41	Q2KJD0	Tubulin beta-5 chain	0.795062	0		41	Q2KJD0	Tubulin beta-5 chain	0.511683	3.24221e-13		41	Q2KJD0	Tubulin beta-5 chain	-0.00978798	0.927958		41	Q2KJD0	Tubulin beta-5 chain	0.130821	0.121612		41	Q2KJD0	Tubulin beta-5 chain	0.140609	0.0671252
	42	Q2KJH6	Serpin H1 (Collagen-binding protein) (Colligin)	-0.689629	0.0011736		42	Q2KJH6	Serpin H1 (Collagen-binding protein) (Colligin)	-1.18966	4.2516e-07		42	Q2KJH6	Serpin H1 (Collagen-binding protein) (Colligin)	-0.500036	0.0588923		42	Q2KJH6	Serpin H1 (Collagen-binding protein) (Colligin)	-0.794036	2.30525e-07		42	Q2KJH6	Serpin H1 (Collagen-binding protein) (Colligin)	-1.59764	2.03796e-11		42	Q2KJH6	Serpin H1 (Collagen-binding protein) (Colligin)	-0.803608	0.000520517
	43	Q32L77	Protein C9orf135 homolog	NA	NA		43	Q32L77	Protein C9orf135 homolog	NA	NA		43	Q32L77	Protein C9orf135 homolog	NA	NA		43	Q32L77	Protein C9orf135 homolog	NA	NA		43	Q32L77	Protein C9orf135 homolog	NA	NA		43	Q32L77	Protein C9orf135 homolog	NA	NA
	44	Q32LG3	Malate dehydrogenase, mitochondrial (EC 1.1.1.37)	0.166092	0.582517		44	Q32LG3	Malate dehydrogenase, mitochondrial (EC 1.1.1.37)	-0.216309	0.297034		44	Q32LG3	Malate dehydrogenase, mitochondrial (EC 1.1.1.37)	-0.382402	0.149837		44	Q32LG3	Malate dehydrogenase, mitochondrial (EC 1.1.1.37)	0.333625	0.0555323		44	Q32LG3	Malate dehydrogenase, mitochondrial (EC 1.1.1.37)	0.576174	0.000198641		44	Q32LG3	Malate dehydrogenase, mitochondrial (EC 1.1.1.37)	0.242549	0.0985921
	45	Q3B7L9	KRR1 small subunit processome component homolog (KRR-R motif-containing protein 1)	NA	NA		45	Q3B7L9	KRR1 small subunit processome component homolog (KRR-R motif-containing protein 1)	0.4152	0.0507394		45	Q3B7L9	KRR1 small subunit processome component homolog (KRR-R motif-containing protein 1)	NA	NA		45	Q3B7L9	KRR1 small subunit processome component homolog (KRR-R motif-containing protein 1)	0.673409	0.0304603		45	Q3B7L9	KRR1 small subunit processome component homolog (KRR-R motif-containing protein 1)	-0.298797	0.290015		45	Q3B7L9	KRR1 small subunit processome component homolog (KRR-R motif-containing protein 1)	-0.972206	7.79985e-06
	46	Q3B7M5	LIM and SH3 domain protein 1 (LASP-1)	0.0797878	0.879711		46	Q3B7M5	LIM and SH3 domain protein 1 (LASP-1)	-0.305213	0.482398		46	Q3B7M5	LIM and SH3 domain protein 1 (LASP-1)	-0.385001	0.198006		46	Q3B7M5	LIM and SH3 domain protein 1 (LASP-1)	NA	NA		46	Q3B7M5	LIM and SH3 domain protein 1 (LASP-1)	NA	NA		46	Q3B7M5	LIM and SH3 domain protein 1 (LASP-1)	NA	NA
	47	Q3MHL4	Adenosylhomocysteinase (AdoHcyase) (EC 3.3.1.1) (S-adenosyl-L-homocysteine hydrolase)	0.476385	2.90398e-10		47	Q3MHL4	Adenosylhomocysteinase (AdoHcyase) (EC 3.3.1.1) (S-adenosyl-L-homocysteine hydrolase)	0.329979	3.07046e-06		47	Q3MHL4	Adenosylhomocysteinase (AdoHcyase) (EC 3.3.1.1) (S-adenosyl-L-homocysteine hydrolase)	-0.146406	0.0532648		47	Q3MHL4	Adenosylhomocysteinase (AdoHcyase) (EC 3.3.1.1) (S-adenosyl-L-homocysteine hydrolase)	0.124911	0.0942754		47	Q3MHL4	Adenosylhomocysteinase (AdoHcyase) (EC 3.3.1.1) (S-adenosyl-L-homocysteine hydrolase)	0.447411	8.52511e-11		47	Q3MHL4	Adenosylhomocysteinase (AdoHcyase) (EC 3.3.1.1) (S-adenosyl-L-homocysteine hydrolase)	0.3225	5.99489e-06
	48	Q3MHM5	Tubulin beta-4B chain (Tubulin beta-2C chain)	0.293214	0.0112604		48	Q3MHM5	Tubulin beta-4B chain (Tubulin beta-2C chain)	1.13064	0		48	Q3MHM5	Tubulin beta-4B chain (Tubulin beta-2C chain)	0.837426	0		48	Q3MHM5	Tubulin beta-4B chain (Tubulin beta-2C chain)	0.106194	0.28464		48	Q3MHM5	Tubulin beta-4B chain (Tubulin beta-2C chain)	0.247871	0.0036462		48	Q3MHM5	Tubulin beta-4B chain (Tubulin beta-2C chain)	0.141677	0.126026
	49	Q3MHY1	Cysteine and glycine-rich protein 1 (Cysteine-rich protein 1) (CRP1)	0.267233	0.0035417		49	Q3MHY1	Cysteine and glycine-rich protein 1 (Cysteine-rich protein 1) (CRP1)	0.448959	9.30979e-08		49	Q3MHY1	Cysteine and glycine-rich protein 1 (Cysteine-rich protein 1) (CRP1)	0.181726	0.0291237		49	Q3MHY1	Cysteine and glycine-rich protein 1 (Cysteine-rich protein 1) (CRP1)	0.393198	2.07353e-05		49	Q3MHY1	Cysteine and glycine-rich protein 1 (Cysteine-rich protein 1) (CRP1)	0.295814	0.000983535		49	Q3MHY1	Cysteine and glycine-rich protein 1 (Cysteine-rich protein 1) (CRP1)	-0.0973834	0.254516
	50	Q3SX44	N(G),N(G)-dimethylarginine dimethylaminohydrolase 2 (DDAH-2) (Dimethylarginine dimethylaminohydrolase 2) (EC 3.5.3.18) (DDAHII) (Dimethylargininase-2)	-0.054772	0.738051		50	Q3SX44	N(G),N(G)-dimethylarginine dimethylaminohydrolase 2 (DDAH-2) (Dimethylarginine dimethylaminohydrolase 2) (EC 3.5.3.18) (DDAHII) (Dimethylargininase-2)	-0.204828	0.148074		50	Q3SX44	N(G),N(G)-dimethylarginine dimethylaminohydrolase 2 (DDAH-2) (Dimethylarginine dimethylaminohydrolase 2) (EC 3.5.3.18) (DDAHII) (Dimethylargininase-2)	-0.150056	0.298135		50	Q3SX44	N(G),N(G)-dimethylarginine dimethylaminohydrolase 2 (DDAH-2) (Dimethylarginine dimethylaminohydrolase 2) (EC 3.5.3.18) (DDAHII) (Dimethylargininase-2)	0.139424	0.361671		50	Q3SX44	N(G),N(G)-dimethylarginine dimethylaminohydrolase 2 (DDAH-2) (Dimethylarginine dimethylaminohydrolase 2) (EC 3.5.3.18) (DDAHII) (Dimethylargininase-2)	0.0264571	0.914842		50	Q3SX44	N(G),N(G)-dimethylarginine dimethylaminohydrolase 2 (DDAH-2) (Dimethylarginine dimethylaminohydrolase 2) (EC 3.5.3.18) (DDAHII) (Dimethylargininase-2)	-0.112967	0.590742
	51	Q3SYU2	Elongation factor 2 (EF-2)	0.382343	4.48993e-06		51	Q3SYU2	Elongation factor 2 (EF-2)	0.0339379	0.73868		51	Q3SYU2	Elongation factor 2 (EF-2)	-0.348406	2.41931e-05		51	Q3SYU2	Elongation factor 2 (EF-2)	-0.0195841	0.821607		51	Q3SYU2	Elongation factor 2 (EF-2)	0.0230231	0.797479		51	Q3SYU2	Elongation factor 2 (EF-2)	0.0426073	0.625471
	52	Q3SZ62	Phosphoglycerate mutase 1 (EC 5.4.2.11) (EC 5.4.2.4) (BPG-dependent PGAM 1) (Phosphoglycerate mutase isozyme B) (PGAM-B)	NA	NA		52	Q3SZ62	Phosphoglycerate mutase 1 (EC 5.4.2.11) (EC 5.4.2.4) (BPG-dependent PGAM 1) (Phosphoglycerate mutase isozyme B) (PGAM-B)	0.0194856	0.948728		52	Q3SZ62	Phosphoglycerate mutase 1 (EC 5.4.2.11) (EC 5.4.2.4) (BPG-dependent PGAM 1) (Phosphoglycerate mutase isozyme B) (PGAM-B)	NA	NA		52	Q3SZ62	Phosphoglycerate mutase 1 (EC 5.4.2.11) (EC 5.4.2.4) (BPG-dependent PGAM 1) (Phosphoglycerate mutase isozyme B) (PGAM-B)	0.906339	0.0122992		52	Q3SZ62	Phosphoglycerate mutase 1 (EC 5.4.2.11) (EC 5.4.2.4) (BPG-dependent PGAM 1) (Phosphoglycerate mutase isozyme B) (PGAM-B)	0.746848	0.0835068		52	Q3SZ62	Phosphoglycerate mutase 1 (EC 5.4.2.11) (EC 5.4.2.4) (BPG-dependent PGAM 1) (Phosphoglycerate mutase isozyme B) (PGAM-B)	-0.159491	0.684018
	53	Q3SZC4	NSFL1 cofactor p47 (p97 cofactor p47)	0.0163231	0.953932		53	Q3SZC4	NSFL1 cofactor p47 (p97 cofactor p47)	0.0231189	0.937901		53	Q3SZC4	NSFL1 cofactor p47 (p97 cofactor p47)	0.00679586	0.969952		53	Q3SZC4	NSFL1 cofactor p47 (p97 cofactor p47)	0.263094	0.315389		53	Q3SZC4	NSFL1 cofactor p47 (p97 cofactor p47)	-0.984258	4.45228e-05		53	Q3SZC4	NSFL1 cofactor p47 (p97 cofactor p47)	-1.24735	6.55939e-07
	54	Q3T0F7	Myotrophin	3.67297	1.99673e-11		54	Q3T0F7	Myotrophin	3.55961	5.40716e-11		54	Q3T0F7	Myotrophin	-0.113358	0.567896		54	Q3T0F7	Myotrophin	NA	NA		54	Q3T0F7	Myotrophin	NA	NA		54	Q3T0F7	Myotrophin	-0.282486	0.00517625
	55	Q3T0K2	T-complex protein 1 subunit gamma (TCP-1-gamma) (CCT-gamma)	NA	NA		55	Q3T0K2	T-complex protein 1 subunit gamma (TCP-1-gamma) (CCT-gamma)	NA	NA		55	Q3T0K2	T-complex protein 1 subunit gamma (TCP-1-gamma) (CCT-gamma)	NA	NA		55	Q3T0K2	T-complex protein 1 subunit gamma (TCP-1-gamma) (CCT-gamma)	NA	NA		55	Q3T0K2	T-complex protein 1 subunit gamma (TCP-1-gamma) (CCT-gamma)	NA	NA		55	Q3T0K2	T-complex protein 1 subunit gamma (TCP-1-gamma) (CCT-gamma)	NA	NA
	56	Q3T0T7	GTP-binding protein SAR1b	NA	NA		56	Q3T0T7	GTP-binding protein SAR1b	NA	NA		56	Q3T0T7	GTP-binding protein SAR1b	NA	NA		56	Q3T0T7	GTP-binding protein SAR1b	NA	NA		56	Q3T0T7	GTP-binding protein SAR1b	NA	NA		56	Q3T0T7	GTP-binding protein SAR1b	NA	NA
	57	Q3T114	2-iminobutanoate/2-iminopropanoate deaminase (EC 3.5.99.10) (Translation inhibitor L-PSP ribonuclease) (EC 3.1.-.-)	NA	NA		57	Q3T114	2-iminobutanoate/2-iminopropanoate deaminase (EC 3.5.99.10) (Translation inhibitor L-PSP ribonuclease) (EC 3.1.-.-)	NA	NA		57	Q3T114	2-iminobutanoate/2-iminopropanoate deaminase (EC 3.5.99.10) (Translation inhibitor L-PSP ribonuclease) (EC 3.1.-.-)	NA	NA		57	Q3T114	2-iminobutanoate/2-iminopropanoate deaminase (EC 3.5.99.10) (Translation inhibitor L-PSP ribonuclease) (EC 3.1.-.-)	NA	NA		57	Q3T114	2-iminobutanoate/2-iminopropanoate deaminase (EC 3.5.99.10) (Translation inhibitor L-PSP ribonuclease) (EC 3.1.-.-)	NA	NA		57	Q3T114	2-iminobutanoate/2-iminopropanoate deaminase (EC 3.5.99.10) (Translation inhibitor L-PSP ribonuclease) (EC 3.1.-.-)	NA	NA
	58	Q3ZCH0	Stress-70 protein, mitochondrial (75 kDa glucose-regulated protein) (GRP-75) (Heat shock 70 kDa protein 9)	-0.508755	6.47457e-06		58	Q3ZCH0	Stress-70 protein, mitochondrial (75 kDa glucose-regulated protein) (GRP-75) (Heat shock 70 kDa protein 9)	0.185658	0.00110202		58	Q3ZCH0	Stress-70 protein, mitochondrial (75 kDa glucose-regulated protein) (GRP-75) (Heat shock 70 kDa protein 9)	0.694412	1.36679e-09		58	Q3ZCH0	Stress-70 protein, mitochondrial (75 kDa glucose-regulated protein) (GRP-75) (Heat shock 70 kDa protein 9)	0.324135	1.68733e-08		58	Q3ZCH0	Stress-70 protein, mitochondrial (75 kDa glucose-regulated protein) (GRP-75) (Heat shock 70 kDa protein 9)	0.309657	3.79903e-09		58	Q3ZCH0	Stress-70 protein, mitochondrial (75 kDa glucose-regulated protein) (GRP-75) (Heat shock 70 kDa protein 9)	-0.0144775	0.791428
	59	Q3ZCK9	Proteasome subunit alpha type-4 (EC 3.4.25.1)	NA	NA		59	Q3ZCK9	Proteasome subunit alpha type-4 (EC 3.4.25.1)	NA	NA		59	Q3ZCK9	Proteasome subunit alpha type-4 (EC 3.4.25.1)	NA	NA		59	Q3ZCK9	Proteasome subunit alpha type-4 (EC 3.4.25.1)	NA	NA		59	Q3ZCK9	Proteasome subunit alpha type-4 (EC 3.4.25.1)	NA	NA		59	Q3ZCK9	Proteasome subunit alpha type-4 (EC 3.4.25.1)	NA	NA
	60	Q3ZCL8	SH3 domain-binding glutamic acid-rich-like protein 3	-0.30367	1.90161e-09		60	Q3ZCL8	SH3 domain-binding glutamic acid-rich-like protein 3	-0.126124	0.00513374		60	Q3ZCL8	SH3 domain-binding glutamic acid-rich-like protein 3	0.177546	0.00012901		60	Q3ZCL8	SH3 domain-binding glutamic acid-rich-like protein 3	0.0654476	0.163864		60	Q3ZCL8	SH3 domain-binding glutamic acid-rich-like protein 3	-0.00593069	0.909094		60	Q3ZCL8	SH3 domain-binding glutamic acid-rich-like protein 3	-0.0713783	0.138272
	61	Q56JX6	40S ribosomal protein S28	-0.289474	5.24198e-06		61	Q56JX6	40S ribosomal protein S28	0.032149	0.653114		61	Q56JX6	40S ribosomal protein S28	0.321623	1.65723e-06		61	Q56JX6	40S ribosomal protein S28	0.672676	4.82137e-11		61	Q56JX6	40S ribosomal protein S28	0.511074	6.72606e-08		61	Q56JX6	40S ribosomal protein S28	-0.161602	0.0376202
	62	Q58D62	Fetuin-B	NA	NA		62	Q58D62	Fetuin-B	NA	NA		62	Q58D62	Fetuin-B	-0.770312	0.00917391		62	Q58D62	Fetuin-B	NA	NA		62	Q58D62	Fetuin-B	NA	NA		62	Q58D62	Fetuin-B	3.24135	7.32969e-05
	63	Q5E946	Parkinson disease protein 7 homolog (Maillard deglycase) (Parkinsonism-associated deglycase) (Protein DJ-1) (DJ-1) (Protein/nucleic acid deglycase DJ-1) (EC 3.1.2.-) (EC 3.5.1.-) (EC 3.5.1.124)	0.411013	3.90305e-14		63	Q5E946	Parkinson disease protein 7 homolog (Maillard deglycase) (Parkinsonism-associated deglycase) (Protein DJ-1) (DJ-1) (Protein/nucleic acid deglycase DJ-1) (EC 3.1.2.-) (EC 3.5.1.-) (EC 3.5.1.124)	0.567826	0		63	Q5E946	Parkinson disease protein 7 homolog (Maillard deglycase) (Parkinsonism-associated deglycase) (Protein DJ-1) (DJ-1) (Protein/nucleic acid deglycase DJ-1) (EC 3.1.2.-) (EC 3.5.1.-) (EC 3.5.1.124)	0.156813	4.70391e-05		63	Q5E946	Parkinson disease protein 7 homolog (Maillard deglycase) (Parkinsonism-associated deglycase) (Protein DJ-1) (DJ-1) (Protein/nucleic acid deglycase DJ-1) (EC 3.1.2.-) (EC 3.5.1.-) (EC 3.5.1.124)	0.208206	0.00132956		63	Q5E946	Parkinson disease protein 7 homolog (Maillard deglycase) (Parkinsonism-associated deglycase) (Protein DJ-1) (DJ-1) (Protein/nucleic acid deglycase DJ-1) (EC 3.1.2.-) (EC 3.5.1.-) (EC 3.5.1.124)	0.290737	1.70839e-10		63	Q5E946	Parkinson disease protein 7 homolog (Maillard deglycase) (Parkinsonism-associated deglycase) (Protein DJ-1) (DJ-1) (Protein/nucleic acid deglycase DJ-1) (EC 3.1.2.-) (EC 3.5.1.-) (EC 3.5.1.124)	0.082531	0.168662
	64	Q5E947	Peroxiredoxin-1 (EC 1.11.1.24) (Thioredoxin-dependent peroxiredoxin 1)	0.429135	9.86016e-10		64	Q5E947	Peroxiredoxin-1 (EC 1.11.1.24) (Thioredoxin-dependent peroxiredoxin 1)	0.0564858	0.502248		64	Q5E947	Peroxiredoxin-1 (EC 1.11.1.24) (Thioredoxin-dependent peroxiredoxin 1)	-0.372649	3.0633e-08		64	Q5E947	Peroxiredoxin-1 (EC 1.11.1.24) (Thioredoxin-dependent peroxiredoxin 1)	0.25809	0.000242929		64	Q5E947	Peroxiredoxin-1 (EC 1.11.1.24) (Thioredoxin-dependent peroxiredoxin 1)	0.168163	0.0193944		64	Q5E947	Peroxiredoxin-1 (EC 1.11.1.24) (Thioredoxin-dependent peroxiredoxin 1)	-0.0899268	0.136124
	65	Q5E983	Elongation factor 1-beta (EF-1-beta)	0.0266266	0.91418		65	Q5E983	Elongation factor 1-beta (EF-1-beta)	0.174792	0.403735		65	Q5E983	Elongation factor 1-beta (EF-1-beta)	0.148166	0.24378		65	Q5E983	Elongation factor 1-beta (EF-1-beta)	-0.00791068	0.97042		65	Q5E983	Elongation factor 1-beta (EF-1-beta)	-0.334271	0.0567338		65	Q5E983	Elongation factor 1-beta (EF-1-beta)	-0.32636	0.0106378
	66	Q5E9A1	Nascent polypeptide-associated complex subunit alpha (NAC-alpha) (Alpha-NAC)	NA	NA		66	Q5E9A1	Nascent polypeptide-associated complex subunit alpha (NAC-alpha) (Alpha-NAC)	NA	NA		66	Q5E9A1	Nascent polypeptide-associated complex subunit alpha (NAC-alpha) (Alpha-NAC)	NA	NA		66	Q5E9A1	Nascent polypeptide-associated complex subunit alpha (NAC-alpha) (Alpha-NAC)	NA	NA		66	Q5E9A1	Nascent polypeptide-associated complex subunit alpha (NAC-alpha) (Alpha-NAC)	NA	NA		66	Q5E9A1	Nascent polypeptide-associated complex subunit alpha (NAC-alpha) (Alpha-NAC)	NA	NA
	67	Q5E9B5	Actin, gamma-enteric smooth muscle (Gamma-2-actin) (Smooth muscle gamma-actin) [Cleaved into: Actin, gamma-enteric smooth muscle, intermediate form]	-0.377946	0.000881582		67	Q5E9B5	Actin, gamma-enteric smooth muscle (Gamma-2-actin) (Smooth muscle gamma-actin) [Cleaved into: Actin, gamma-enteric smooth muscle, intermediate form]	0.701159	7.65722e-11		67	Q5E9B5	Actin, gamma-enteric smooth muscle (Gamma-2-actin) (Smooth muscle gamma-actin) [Cleaved into: Actin, gamma-enteric smooth muscle, intermediate form]	1.0791	0		67	Q5E9B5	Actin, gamma-enteric smooth muscle (Gamma-2-actin) (Smooth muscle gamma-actin) [Cleaved into: Actin, gamma-enteric smooth muscle, intermediate form]	0.225871	0.00630176		67	Q5E9B5	Actin, gamma-enteric smooth muscle (Gamma-2-actin) (Smooth muscle gamma-actin) [Cleaved into: Actin, gamma-enteric smooth muscle, intermediate form]	0.450551	3.98637e-08		67	Q5E9B5	Actin, gamma-enteric smooth muscle (Gamma-2-actin) (Smooth muscle gamma-actin) [Cleaved into: Actin, gamma-enteric smooth muscle, intermediate form]	0.22468	0.0105109
	68	Q5E9B7	Chloride intracellular channel protein 1	NA	NA		68	Q5E9B7	Chloride intracellular channel protein 1	-0.12912	0.54512		68	Q5E9B7	Chloride intracellular channel protein 1	NA	NA		68	Q5E9B7	Chloride intracellular channel protein 1	0.123908	0.391771		68	Q5E9B7	Chloride intracellular channel protein 1	0.0601715	0.629219		68	Q5E9B7	Chloride intracellular channel protein 1	-0.0637364	0.543244
	69	Q5E9F5	Transgelin-2	0.0555146	0.405369		69	Q5E9F5	Transgelin-2	0.220173	1.66788e-05		69	Q5E9F5	Transgelin-2	0.164659	0.00527467		69	Q5E9F5	Transgelin-2	0.279085	1.31766e-07		69	Q5E9F5	Transgelin-2	-0.0294873	0.633398		69	Q5E9F5	Transgelin-2	-0.308572	3.79991e-09
	70	Q5E9I6	ADP-ribosylation factor 3	0.0503852	0.200151		70	Q5E9I6	ADP-ribosylation factor 3	0.237385	3.82337e-11		70	Q5E9I6	ADP-ribosylation factor 3	0.187	2.88625e-07		70	Q5E9I6	ADP-ribosylation factor 3	0.370158	0		70	Q5E9I6	ADP-ribosylation factor 3	0.213026	5.07342e-10		70	Q5E9I6	ADP-ribosylation factor 3	-0.157132	6.14281e-07
	71	Q76LV2	Heat shock protein HSP 90-alpha	0.297673	0.00503721		71	Q76LV2	Heat shock protein HSP 90-alpha	-0.148913	0.139758		71	Q76LV2	Heat shock protein HSP 90-alpha	-0.446586	1.12881e-05		71	Q76LV2	Heat shock protein HSP 90-alpha	0.0876247	0.416523		71	Q76LV2	Heat shock protein HSP 90-alpha	-0.0555674	0.629219		71	Q76LV2	Heat shock protein HSP 90-alpha	-0.143192	0.0996343
	72	Q7SIH1	Alpha-2-macroglobulin (Alpha-2-M)	-0.0620955	0.275614		72	Q7SIH1	Alpha-2-macroglobulin (Alpha-2-M)	-0.533169	0		72	Q7SIH1	Alpha-2-macroglobulin (Alpha-2-M)	-0.471074	0		72	Q7SIH1	Alpha-2-macroglobulin (Alpha-2-M)	-0.181773	0.00172422		72	Q7SIH1	Alpha-2-macroglobulin (Alpha-2-M)	-0.638516	0		72	Q7SIH1	Alpha-2-macroglobulin (Alpha-2-M)	-0.456743	0
	73	Q95121	Pigment epithelium-derived factor (PEDF) (Serpin F1)	0.326861	9.67474e-08		73	Q95121	Pigment epithelium-derived factor (PEDF) (Serpin F1)	0.0656529	0.335318		73	Q95121	Pigment epithelium-derived factor (PEDF) (Serpin F1)	-0.261208	3.85347e-05		73	Q95121	Pigment epithelium-derived factor (PEDF) (Serpin F1)	0.17678	0.00680831		73	Q95121	Pigment epithelium-derived factor (PEDF) (Serpin F1)	-0.435145	1.06812e-09		73	Q95121	Pigment epithelium-derived factor (PEDF) (Serpin F1)	-0.611925	0
	74	Q95M18	Endoplasmin (94 kDa glucose-regulated protein) (GRP-94) (Heat shock protein 90 kDa beta member 1)	-0.353885	0.00792987		74	Q95M18	Endoplasmin (94 kDa glucose-regulated protein) (GRP-94) (Heat shock protein 90 kDa beta member 1)	-0.0494621	0.720363		74	Q95M18	Endoplasmin (94 kDa glucose-regulated protein) (GRP-94) (Heat shock protein 90 kDa beta member 1)	0.304423	0.0159332		74	Q95M18	Endoplasmin (94 kDa glucose-regulated protein) (GRP-94) (Heat shock protein 90 kDa beta member 1)	0.159571	0.235107		74	Q95M18	Endoplasmin (94 kDa glucose-regulated protein) (GRP-94) (Heat shock protein 90 kDa beta member 1)	0.175007	0.126316		74	Q95M18	Endoplasmin (94 kDa glucose-regulated protein) (GRP-94) (Heat shock protein 90 kDa beta member 1)	0.015436	0.889581
	75	A0A0F6QNP7	Complement component 3	0.128803	0.00349228		75	A0A0F6QNP7	Complement component 3	0.140537	0.000723082		75	A0A0F6QNP7	Complement component 3	0.0117344	0.786023		75	A0A0F6QNP7	Complement component 3	-0.149246	0.000145443		75	A0A0F6QNP7	Complement component 3	0.12766	0.000524338		75	A0A0F6QNP7	Complement component 3	0.276906	3.11751e-13
	76	A0A140T867	Keratin, type I cytoskeletal 17	0.337301	0		76	A0A140T867	Keratin, type I cytoskeletal 17	0.299113	0		76	A0A140T867	Keratin, type I cytoskeletal 17	-0.0381875	0.102465		76	A0A140T867	Keratin, type I cytoskeletal 17	0.186727	1.62851e-09		76	A0A140T867	Keratin, type I cytoskeletal 17	0.403214	0		76	A0A140T867	Keratin, type I cytoskeletal 17	0.216487	9.66406e-14
	77	A0A140T897	Serum albumin	-0.6556	0		77	A0A140T897	Serum albumin	-0.0808051	0.148074		77	A0A140T897	Serum albumin	0.574795	0		77	A0A140T897	Serum albumin	-0.155883	0.0011639		77	A0A140T897	Serum albumin	-0.293207	1.56936e-08		77	A0A140T897	Serum albumin	-0.137324	0.00275657
	78	A0A1K0FUD3	Globin C1	-0.20942	0.00519682		78	A0A1K0FUD3	Globin C1	-1.28217	0		78	A0A1K0FUD3	Globin C1	-1.07275	0		78	A0A1K0FUD3	Globin C1	-0.502493	7.01661e-15		78	A0A1K0FUD3	Globin C1	-2.31144	0		78	A0A1K0FUD3	Globin C1	-1.80895	0
	79	A0A3Q1LGU7	Lipocln_cytosolic_FA-bd_dom domain-containing protein	-0.518853	2.30838e-12		79	A0A3Q1LGU7	Lipocln_cytosolic_FA-bd_dom domain-containing protein	-0.190065	0.0076972		79	A0A3Q1LGU7	Lipocln_cytosolic_FA-bd_dom domain-containing protein	0.328788	3.49774e-05		79	A0A3Q1LGU7	Lipocln_cytosolic_FA-bd_dom domain-containing protein	-1.52846	0		79	A0A3Q1LGU7	Lipocln_cytosolic_FA-bd_dom domain-containing protein	0.31972	4.65502e-13		79	A0A3Q1LGU7	Lipocln_cytosolic_FA-bd_dom domain-containing protein	1.84818	0
	80	A0A3Q1LJL6	Plectin	NA	NA		80	A0A3Q1LJL6	Plectin	NA	NA		80	A0A3Q1LJL6	Plectin	NA	NA		80	A0A3Q1LJL6	Plectin	NA	NA		80	A0A3Q1LJL6	Plectin	NA	NA		80	A0A3Q1LJL6	Plectin	NA	NA
	81	A0A3Q1LKR8	Ubiquitin-like modifier-activating enzyme 1	-0.4576	0.121124		81	A0A3Q1LKR8	Ubiquitin-like modifier-activating enzyme 1	-0.114742	0.652091		81	A0A3Q1LKR8	Ubiquitin-like modifier-activating enzyme 1	0.342858	0.217432		81	A0A3Q1LKR8	Ubiquitin-like modifier-activating enzyme 1	0.12234	0.576734		81	A0A3Q1LKR8	Ubiquitin-like modifier-activating enzyme 1	-0.108425	0.545327		81	A0A3Q1LKR8	Ubiquitin-like modifier-activating enzyme 1	-0.230765	0.267945
	82	A0A3Q1LL25	Serine/threonine-protein phosphatase 2A activator (EC 5.2.1.8) (Phosphotyrosyl phosphatase activator)	0.558108	0.128486		82	A0A3Q1LL25	Serine/threonine-protein phosphatase 2A activator (EC 5.2.1.8) (Phosphotyrosyl phosphatase activator)	0.0292807	0.895974		82	A0A3Q1LL25	Serine/threonine-protein phosphatase 2A activator (EC 5.2.1.8) (Phosphotyrosyl phosphatase activator)	-0.528827	0.135616		82	A0A3Q1LL25	Serine/threonine-protein phosphatase 2A activator (EC 5.2.1.8) (Phosphotyrosyl phosphatase activator)	0.402253	0.464835		82	A0A3Q1LL25	Serine/threonine-protein phosphatase 2A activator (EC 5.2.1.8) (Phosphotyrosyl phosphatase activator)	-0.531024	0.0916332		82	A0A3Q1LL25	Serine/threonine-protein phosphatase 2A activator (EC 5.2.1.8) (Phosphotyrosyl phosphatase activator)	-0.933277	0.0497955
	83	A0A3Q1LMS5	Heat shock cognate 71 kDa protein	-0.131764	0.483116		83	A0A3Q1LMS5	Heat shock cognate 71 kDa protein	0.0111008	0.905948		83	A0A3Q1LMS5	Heat shock cognate 71 kDa protein	0.142864	0.422844		83	A0A3Q1LMS5	Heat shock cognate 71 kDa protein	-0.408034	6.8302e-05		83	A0A3Q1LMS5	Heat shock cognate 71 kDa protein	-0.802672	2.61899e-10		83	A0A3Q1LMS5	Heat shock cognate 71 kDa protein	-0.394638	0.000277554
	84	A0A3Q1LR93	Ceruloplasmin	-0.0335592	0.809108		84	A0A3Q1LR93	Ceruloplasmin	-0.567918	0.00541326		84	A0A3Q1LR93	Ceruloplasmin	-0.534358	0.00999241		84	A0A3Q1LR93	Ceruloplasmin	0.523939	0.000969322		84	A0A3Q1LR93	Ceruloplasmin	-0.595716	0.00427875		84	A0A3Q1LR93	Ceruloplasmin	-1.11966	2.9512e-08
	85	A0A3Q1LSZ6	S-(hydroxymethyl)glutathione dehydrogenase (EC 1.1.1.284)	NA	NA		85	A0A3Q1LSZ6	S-(hydroxymethyl)glutathione dehydrogenase (EC 1.1.1.284)	0.250413	0.158559		85	A0A3Q1LSZ6	S-(hydroxymethyl)glutathione dehydrogenase (EC 1.1.1.284)	NA	NA		85	A0A3Q1LSZ6	S-(hydroxymethyl)glutathione dehydrogenase (EC 1.1.1.284)	NA	NA		85	A0A3Q1LSZ6	S-(hydroxymethyl)glutathione dehydrogenase (EC 1.1.1.284)	3.02143	3.20577e-15		85	A0A3Q1LSZ6	S-(hydroxymethyl)glutathione dehydrogenase (EC 1.1.1.284)	NA	NA
	86	A0A3Q1LU13	Dihydropteridine reductase	NA	NA		86	A0A3Q1LU13	Dihydropteridine reductase	NA	NA		86	A0A3Q1LU13	Dihydropteridine reductase	1.67091	7.32738e-05		86	A0A3Q1LU13	Dihydropteridine reductase	-1.24399	7.21133e-06		86	A0A3Q1LU13	Dihydropteridine reductase	-1.19005	3.25769e-06		86	A0A3Q1LU13	Dihydropteridine reductase	0.0539395	0.838764
	87	A0A3Q1LV05	Uncharacterized protein	0.160485	0.0231945		87	A0A3Q1LV05	Uncharacterized protein	-0.107501	0.138581		87	A0A3Q1LV05	Uncharacterized protein	-0.267986	3.04707e-05		87	A0A3Q1LV05	Uncharacterized protein	-0.0111043	0.901113		87	A0A3Q1LV05	Uncharacterized protein	-0.412642	1.6148e-08		87	A0A3Q1LV05	Uncharacterized protein	-0.401537	8.42041e-11
	88	A0A3Q1LV73	AHNAK nucleoprotein 2	0.708962	2.28434e-07		88	A0A3Q1LV73	AHNAK nucleoprotein 2	1.10799	1.41907e-12		88	A0A3Q1LV73	AHNAK nucleoprotein 2	0.399032	9.72241e-06		88	A0A3Q1LV73	AHNAK nucleoprotein 2	-0.167841	0.0384786		88	A0A3Q1LV73	AHNAK nucleoprotein 2	0.02762	0.744564		88	A0A3Q1LV73	AHNAK nucleoprotein 2	0.195461	0.00194346
	89	A0A3Q1LWV8	Ig-like domain-containing protein	0.0651972	0.475944		89	A0A3Q1LWV8	Ig-like domain-containing protein	-0.666661	2.04281e-13		89	A0A3Q1LWV8	Ig-like domain-containing protein	-0.731858	1.38489e-12		89	A0A3Q1LWV8	Ig-like domain-containing protein	-0.624708	7.21133e-06		89	A0A3Q1LWV8	Ig-like domain-containing protein	-0.380999	0.00216113		89	A0A3Q1LWV8	Ig-like domain-containing protein	0.243709	0.0297406
	90	A0A3Q1LXP4	Beta-2-glycoprotein 1	0.55552	0.000461943		90	A0A3Q1LXP4	Beta-2-glycoprotein 1	0.493392	0.00705511		90	A0A3Q1LXP4	Beta-2-glycoprotein 1	-0.062128	0.724635		90	A0A3Q1LXP4	Beta-2-glycoprotein 1	0.778819	5.1629e-07		90	A0A3Q1LXP4	Beta-2-glycoprotein 1	1.02257	4.18453e-11		90	A0A3Q1LXP4	Beta-2-glycoprotein 1	0.243747	0.0371427
	91	A0A3Q1M032	Uncharacterized protein	0.17954	0.00449278		91	A0A3Q1M032	Uncharacterized protein	-0.976728	0		91	A0A3Q1M032	Uncharacterized protein	-1.15627	0		91	A0A3Q1M032	Uncharacterized protein	-0.177141	0.000161331		91	A0A3Q1M032	Uncharacterized protein	-0.871692	0		91	A0A3Q1M032	Uncharacterized protein	-0.694551	0
	92	A0A3Q1M1I0	Calcium-binding protein 39	NA	NA		92	A0A3Q1M1I0	Calcium-binding protein 39	NA	NA		92	A0A3Q1M1I0	Calcium-binding protein 39	NA	NA		92	A0A3Q1M1I0	Calcium-binding protein 39	NA	NA		92	A0A3Q1M1I0	Calcium-binding protein 39	NA	NA		92	A0A3Q1M1I0	Calcium-binding protein 39	NA	NA
	93	A0A3Q1M1M7	Junction plakoglobin	0.103023	0.807764		93	A0A3Q1M1M7	Junction plakoglobin	0.427648	0.240615		93	A0A3Q1M1M7	Junction plakoglobin	0.324625	0.198006		93	A0A3Q1M1M7	Junction plakoglobin	-0.57742	0.104444		93	A0A3Q1M1M7	Junction plakoglobin	NA	NA		93	A0A3Q1M1M7	Junction plakoglobin	NA	NA
	94	A0A3Q1M1Z4	Ig-like domain-containing protein	-0.00658908	0.904691		94	A0A3Q1M1Z4	Ig-like domain-containing protein	-0.552664	0		94	A0A3Q1M1Z4	Ig-like domain-containing protein	-0.546075	0		94	A0A3Q1M1Z4	Ig-like domain-containing protein	-0.0626439	0.223529		94	A0A3Q1M1Z4	Ig-like domain-containing protein	-0.202768	3.19174e-05		94	A0A3Q1M1Z4	Ig-like domain-containing protein	-0.140124	0.00517625
	95	A0A3Q1M217	LDL receptor related protein 8	NA	NA		95	A0A3Q1M217	LDL receptor related protein 8	NA	NA		95	A0A3Q1M217	LDL receptor related protein 8	NA	NA		95	A0A3Q1M217	LDL receptor related protein 8	NA	NA		95	A0A3Q1M217	LDL receptor related protein 8	NA	NA		95	A0A3Q1M217	LDL receptor related protein 8	NA	NA
	96	A0A3Q1M284	Tectonin beta-propeller repeat containing 2	0.167605	0.727887		96	A0A3Q1M284	Tectonin beta-propeller repeat containing 2	-0.0537556	0.910474		96	A0A3Q1M284	Tectonin beta-propeller repeat containing 2	-0.221361	0.441842		96	A0A3Q1M284	Tectonin beta-propeller repeat containing 2	NA	NA		96	A0A3Q1M284	Tectonin beta-propeller repeat containing 2	NA	NA		96	A0A3Q1M284	Tectonin beta-propeller repeat containing 2	-0.129776	0.742948
	97	A0A3Q1M2P3	Alpha-1,4 glucan phosphorylase (EC 2.4.1.1)	0.191069	0.0377583		97	A0A3Q1M2P3	Alpha-1,4 glucan phosphorylase (EC 2.4.1.1)	0.293217	0.000212847		97	A0A3Q1M2P3	Alpha-1,4 glucan phosphorylase (EC 2.4.1.1)	0.102148	0.220943		97	A0A3Q1M2P3	Alpha-1,4 glucan phosphorylase (EC 2.4.1.1)	-0.0493791	0.519069		97	A0A3Q1M2P3	Alpha-1,4 glucan phosphorylase (EC 2.4.1.1)	-0.0486641	0.558526		97	A0A3Q1M2P3	Alpha-1,4 glucan phosphorylase (EC 2.4.1.1)	0.000714938	0.990813
	98	A0A3Q1M3L6	Uncharacterized protein	-0.10694	0.121124		98	A0A3Q1M3L6	Uncharacterized protein	-0.229005	3.87804e-05		98	A0A3Q1M3L6	Uncharacterized protein	-0.122065	0.077433		98	A0A3Q1M3L6	Uncharacterized protein	-0.175815	0.000634747		98	A0A3Q1M3L6	Uncharacterized protein	-0.157721	0.00144439		98	A0A3Q1M3L6	Uncharacterized protein	0.0180948	0.766693
	99	A0A3Q1M564	Adiponectin	0.0208972	0.796079		99	A0A3Q1M564	Adiponectin	-0.0452461	0.504578		99	A0A3Q1M564	Adiponectin	-0.0661433	0.312099		99	A0A3Q1M564	Adiponectin	0.184499	0.00240233		99	A0A3Q1M564	Adiponectin	-0.0725925	0.261493		99	A0A3Q1M564	Adiponectin	-0.257091	1.98482e-06
	100	A0A3Q1M5Q1	Endoplasmic reticulum resident protein 44	NA	NA		100	A0A3Q1M5Q1	Endoplasmic reticulum resident protein 44	NA	NA		100	A0A3Q1M5Q1	Endoplasmic reticulum resident protein 44	NA	NA		100	A0A3Q1M5Q1	Endoplasmic reticulum resident protein 44	NA	NA		100	A0A3Q1M5Q1	Endoplasmic reticulum resident protein 44	NA	NA		100	A0A3Q1M5Q1	Endoplasmic reticulum resident protein 44	NA	NA
	101	A0A3Q1M7S1	Fibrillin-1	NA	NA		101	A0A3Q1M7S1	Fibrillin-1	NA	NA		101	A0A3Q1M7S1	Fibrillin-1	1.06526	2.53846e-07		101	A0A3Q1M7S1	Fibrillin-1	1.39518	7.2525e-09		101	A0A3Q1M7S1	Fibrillin-1	1.77242	2.88907e-07		101	A0A3Q1M7S1	Fibrillin-1	0.377244	0.240251
	102	A0A3Q1M8H9	Calpain small subunit 1	-1.83241	0.0164115		102	A0A3Q1M8H9	Calpain small subunit 1	0.0503655	0.910474		102	A0A3Q1M8H9	Calpain small subunit 1	1.88277	0.014971		102	A0A3Q1M8H9	Calpain small subunit 1	0.612869	0.24734		102	A0A3Q1M8H9	Calpain small subunit 1	-0.487768	0.276287		102	A0A3Q1M8H9	Calpain small subunit 1	-1.10064	0.0106378
	103	A0A3Q1M9W1	Acylamino-acid-releasing enzyme	NA	NA		103	A0A3Q1M9W1	Acylamino-acid-releasing enzyme	NA	NA		103	A0A3Q1M9W1	Acylamino-acid-releasing enzyme	NA	NA		103	A0A3Q1M9W1	Acylamino-acid-releasing enzyme	NA	NA		103	A0A3Q1M9W1	Acylamino-acid-releasing enzyme	NA	NA		103	A0A3Q1M9W1	Acylamino-acid-releasing enzyme	NA	NA
	104	A0A3Q1MAU7	S-formylglutathione hydrolase (EC 3.1.2.12)	NA	NA		104	A0A3Q1MAU7	S-formylglutathione hydrolase (EC 3.1.2.12)	NA	NA		104	A0A3Q1MAU7	S-formylglutathione hydrolase (EC 3.1.2.12)	NA	NA		104	A0A3Q1MAU7	S-formylglutathione hydrolase (EC 3.1.2.12)	-0.56151	0.000711613		104	A0A3Q1MAU7	S-formylglutathione hydrolase (EC 3.1.2.12)	NA	NA		104	A0A3Q1MAU7	S-formylglutathione hydrolase (EC 3.1.2.12)	NA	NA
	105	A0A3Q1MAV9	Collagen type VI alpha 5 chain	1.03168	1.56941e-05		105	A0A3Q1MAV9	Collagen type VI alpha 5 chain	1.80548	5.10703e-14		105	A0A3Q1MAV9	Collagen type VI alpha 5 chain	0.773799	1.41098e-07		105	A0A3Q1MAV9	Collagen type VI alpha 5 chain	1.50552	5.78898e-06		105	A0A3Q1MAV9	Collagen type VI alpha 5 chain	1.76509	5.25985e-08		105	A0A3Q1MAV9	Collagen type VI alpha 5 chain	0.259566	0.0298771
	106	A0A3Q1MDR9	Serine/arginine-rich-splicing factor 7	-1.58964	0.00503721		106	A0A3Q1MDR9	Serine/arginine-rich-splicing factor 7	-0.0870834	0.764354		106	A0A3Q1MDR9	Serine/arginine-rich-splicing factor 7	1.50256	0.00538005		106	A0A3Q1MDR9	Serine/arginine-rich-splicing factor 7	-0.365929	0.16831		106	A0A3Q1MDR9	Serine/arginine-rich-splicing factor 7	0.00708409	0.976607		106	A0A3Q1MDR9	Serine/arginine-rich-splicing factor 7	0.373013	0.0946849
	107	A0A3Q1MEZ8	Histone H4	0.327131	1.36764e-09		107	A0A3Q1MEZ8	Histone H4	1.92402	0		107	A0A3Q1MEZ8	Histone H4	1.59689	0		107	A0A3Q1MEZ8	Histone H4	0.673541	0		107	A0A3Q1MEZ8	Histone H4	1.46965	0		107	A0A3Q1MEZ8	Histone H4	0.796106	0
	108	A0A3Q1MF13	NAD(P)H-hydrate epimerase (EC 5.1.99.6) (Apolipoprotein A-I-binding protein) (AI-BP) (NAD(P)HX epimerase)	0.396343	1.26988e-05		108	A0A3Q1MF13	NAD(P)H-hydrate epimerase (EC 5.1.99.6) (Apolipoprotein A-I-binding protein) (AI-BP) (NAD(P)HX epimerase)	0.709191	2.87069e-12		108	A0A3Q1MF13	NAD(P)H-hydrate epimerase (EC 5.1.99.6) (Apolipoprotein A-I-binding protein) (AI-BP) (NAD(P)HX epimerase)	0.312848	0.00120789		108	A0A3Q1MF13	NAD(P)H-hydrate epimerase (EC 5.1.99.6) (Apolipoprotein A-I-binding protein) (AI-BP) (NAD(P)HX epimerase)	0.551445	0		108	A0A3Q1MF13	NAD(P)H-hydrate epimerase (EC 5.1.99.6) (Apolipoprotein A-I-binding protein) (AI-BP) (NAD(P)HX epimerase)	0.208796	0.000272822		108	A0A3Q1MF13	NAD(P)H-hydrate epimerase (EC 5.1.99.6) (Apolipoprotein A-I-binding protein) (AI-BP) (NAD(P)HX epimerase)	-0.342649	1.99425e-07
	109	A0A3Q1MG04	Fibrinogen beta chain	-0.559939	0		109	A0A3Q1MG04	Fibrinogen beta chain	0.114085	0.019728		109	A0A3Q1MG04	Fibrinogen beta chain	0.674024	0		109	A0A3Q1MG04	Fibrinogen beta chain	-0.165232	0.0219292		109	A0A3Q1MG04	Fibrinogen beta chain	0.289959	2.28163e-07		109	A0A3Q1MG04	Fibrinogen beta chain	0.455191	1.98675e-12
	110	A0A3Q1MH50	Lipocln_cytosolic_FA-bd_dom domain-containing protein	-0.174867	0.0284765		110	A0A3Q1MH50	Lipocln_cytosolic_FA-bd_dom domain-containing protein	0.56292	0		110	A0A3Q1MH50	Lipocln_cytosolic_FA-bd_dom domain-containing protein	0.737787	0		110	A0A3Q1MH50	Lipocln_cytosolic_FA-bd_dom domain-containing protein	1.99153	0		110	A0A3Q1MH50	Lipocln_cytosolic_FA-bd_dom domain-containing protein	1.96718	0		110	A0A3Q1MH50	Lipocln_cytosolic_FA-bd_dom domain-containing protein	-0.0243458	0.861549
	111	A0A3Q1MHG7	Annexin	0.651256	0		111	A0A3Q1MHG7	Annexin	0.700399	0		111	A0A3Q1MHG7	Annexin	0.0491434	0.407928		111	A0A3Q1MHG7	Annexin	0.200923	0.00172471		111	A0A3Q1MHG7	Annexin	0.723041	0		111	A0A3Q1MHG7	Annexin	0.522118	0
	112	A0A3Q1MIY9	Septin-6	0.644799	0		112	A0A3Q1MIY9	Septin-6	0.625015	0		112	A0A3Q1MIY9	Septin-6	-0.0197842	0.605695		112	A0A3Q1MIY9	Septin-6	0.171686	0.00144715		112	A0A3Q1MIY9	Septin-6	0.527523	0		112	A0A3Q1MIY9	Septin-6	0.355837	4.73399e-13
	113	A0A3Q1MME4	Heterogeneous nuclear ribonucleoproteins A2/B1	-0.425768	2.34526e-06		113	A0A3Q1MME4	Heterogeneous nuclear ribonucleoproteins A2/B1	-0.219729	0.00263423		113	A0A3Q1MME4	Heterogeneous nuclear ribonucleoproteins A2/B1	0.206039	0.014971		113	A0A3Q1MME4	Heterogeneous nuclear ribonucleoproteins A2/B1	-0.0283091	0.884245		113	A0A3Q1MME4	Heterogeneous nuclear ribonucleoproteins A2/B1	NA	NA		113	A0A3Q1MME4	Heterogeneous nuclear ribonucleoproteins A2/B1	NA	NA
	114	A0A3Q1MNN6	Uncharacterized protein	-0.662471	5.63951e-13		114	A0A3Q1MNN6	Uncharacterized protein	-0.440419	0.000126489		114	A0A3Q1MNN6	Uncharacterized protein	0.222052	0.0773872		114	A0A3Q1MNN6	Uncharacterized protein	0.442014	0.00227006		114	A0A3Q1MNN6	Uncharacterized protein	0.285415	0.0803524		114	A0A3Q1MNN6	Uncharacterized protein	-0.1566	0.311577
	115	A0A3Q1MP67	14-3-3 protein epsilon	-0.363577	0		115	A0A3Q1MP67	14-3-3 protein epsilon	0.0350945	0.206484		115	A0A3Q1MP67	14-3-3 protein epsilon	0.398672	0		115	A0A3Q1MP67	14-3-3 protein epsilon	0.154926	1.84356e-08		115	A0A3Q1MP67	14-3-3 protein epsilon	-0.00389361	0.909094		115	A0A3Q1MP67	14-3-3 protein epsilon	-0.15882	3.53837e-09
	116	A0A3Q1MPS4	Alpha-actinin-1	0.245512	0.471317		116	A0A3Q1MPS4	Alpha-actinin-1	0.797227	0.00599113		116	A0A3Q1MPS4	Alpha-actinin-1	0.551715	0.000616631		116	A0A3Q1MPS4	Alpha-actinin-1	0.121849	0.431515		116	A0A3Q1MPS4	Alpha-actinin-1	-1.01013	0.000855211		116	A0A3Q1MPS4	Alpha-actinin-1	-1.13198	0.00036634
	117	A0A3Q1MQ68	Dihydropyrimidinase-related protein 2	0.0107834	0.953932		117	A0A3Q1MQ68	Dihydropyrimidinase-related protein 2	-0.0656914	0.673798		117	A0A3Q1MQ68	Dihydropyrimidinase-related protein 2	-0.0764748	0.468494		117	A0A3Q1MQ68	Dihydropyrimidinase-related protein 2	-0.154925	0.584671		117	A0A3Q1MQ68	Dihydropyrimidinase-related protein 2	-0.0282654	0.928489		117	A0A3Q1MQ68	Dihydropyrimidinase-related protein 2	0.126659	0.551406
	118	A0A3Q1MR92	Stathmin	0.744316	0.0108612		118	A0A3Q1MR92	Stathmin	-0.515024	0.0264927		118	A0A3Q1MR92	Stathmin	-1.25934	8.55589e-08		118	A0A3Q1MR92	Stathmin	NA	NA		118	A0A3Q1MR92	Stathmin	NA	NA		118	A0A3Q1MR92	Stathmin	-1.40194	1.03923e-05
	119	A0A3Q1MT60	Macrophage migration inhibitory factor	0.0868909	0.0508228		119	A0A3Q1MT60	Macrophage migration inhibitory factor	0.0675339	0.141689		119	A0A3Q1MT60	Macrophage migration inhibitory factor	-0.0193569	0.671794		119	A0A3Q1MT60	Macrophage migration inhibitory factor	0.139231	0.00159551		119	A0A3Q1MT60	Macrophage migration inhibitory factor	0.0641503	0.167175		119	A0A3Q1MT60	Macrophage migration inhibitory factor	-0.0750806	0.103896
	120	A0A3Q1MTA5	Annexin	-0.731536	5.61352e-06		120	A0A3Q1MTA5	Annexin	0.142494	0.00179747		120	A0A3Q1MTA5	Annexin	0.87403	7.56824e-08		120	A0A3Q1MTA5	Annexin	0.110382	0.0158019		120	A0A3Q1MTA5	Annexin	0.211044	1.52067e-06		120	A0A3Q1MTA5	Annexin	0.100662	0.0112292
	121	A0A3Q1MU31	Poly(rC) binding protein 2	0.40602	0.031325		121	A0A3Q1MU31	Poly(rC) binding protein 2	NA	NA		121	A0A3Q1MU31	Poly(rC) binding protein 2	NA	NA		121	A0A3Q1MU31	Poly(rC) binding protein 2	0.619983	0.000775968		121	A0A3Q1MU31	Poly(rC) binding protein 2	0.679024	0.004987		121	A0A3Q1MU31	Poly(rC) binding protein 2	0.0590403	0.77307
	122	A0A3Q1MU63	Cadherin-13	NA	NA		122	A0A3Q1MU63	Cadherin-13	NA	NA		122	A0A3Q1MU63	Cadherin-13	0.748957	0.00203101		122	A0A3Q1MU63	Cadherin-13	NA	NA		122	A0A3Q1MU63	Cadherin-13	NA	NA		122	A0A3Q1MU63	Cadherin-13	0.0850326	0.718604
	123	A0A3Q1N2Q9	Adenylate kinase isoenzyme 1 (AK 1) (EC 2.7.4.3) (EC 2.7.4.6) (ATP-AMP transphosphorylase 1) (ATP:AMP phosphotransferase) (Adenylate monophosphate kinase) (Myokinase)	0.118809	0.384155		123	A0A3Q1N2Q9	Adenylate kinase isoenzyme 1 (AK 1) (EC 2.7.4.3) (EC 2.7.4.6) (ATP-AMP transphosphorylase 1) (ATP:AMP phosphotransferase) (Adenylate monophosphate kinase) (Myokinase)	NA	NA		123	A0A3Q1N2Q9	Adenylate kinase isoenzyme 1 (AK 1) (EC 2.7.4.3) (EC 2.7.4.6) (ATP-AMP transphosphorylase 1) (ATP:AMP phosphotransferase) (Adenylate monophosphate kinase) (Myokinase)	NA	NA		123	A0A3Q1N2Q9	Adenylate kinase isoenzyme 1 (AK 1) (EC 2.7.4.3) (EC 2.7.4.6) (ATP-AMP transphosphorylase 1) (ATP:AMP phosphotransferase) (Adenylate monophosphate kinase) (Myokinase)	-0.200763	0.163864		123	A0A3Q1N2Q9	Adenylate kinase isoenzyme 1 (AK 1) (EC 2.7.4.3) (EC 2.7.4.6) (ATP-AMP transphosphorylase 1) (ATP:AMP phosphotransferase) (Adenylate monophosphate kinase) (Myokinase)	NA	NA		123	A0A3Q1N2Q9	Adenylate kinase isoenzyme 1 (AK 1) (EC 2.7.4.3) (EC 2.7.4.6) (ATP-AMP transphosphorylase 1) (ATP:AMP phosphotransferase) (Adenylate monophosphate kinase) (Myokinase)	NA	NA
	124	A0A3Q1N308	Methanethiol oxidase	0.101564	0.224485		124	A0A3Q1N308	Methanethiol oxidase	0.316434	4.37206e-05		124	A0A3Q1N308	Methanethiol oxidase	0.21487	0.0009644		124	A0A3Q1N308	Methanethiol oxidase	0.179657	0.0144799		124	A0A3Q1N308	Methanethiol oxidase	0.646194	0		124	A0A3Q1N308	Methanethiol oxidase	0.466537	4.64417e-12
	125	A0A3Q1N598	Uncharacterized protein	-0.419658	1.23525e-13		125	A0A3Q1N598	Uncharacterized protein	-0.256005	1.90303e-07		125	A0A3Q1N598	Uncharacterized protein	0.163653	0.00254922		125	A0A3Q1N598	Uncharacterized protein	0.182849	0.00142978		125	A0A3Q1N598	Uncharacterized protein	0.347727	2.78636e-10		125	A0A3Q1N598	Uncharacterized protein	0.164878	0.000798292
	126	A0A3Q1N703	Annexin	0.262853	6.3526e-07		126	A0A3Q1N703	Annexin	0.14703	0.00408351		126	A0A3Q1N703	Annexin	-0.115823	0.00538005		126	A0A3Q1N703	Annexin	0.231202	1.75434e-07		126	A0A3Q1N703	Annexin	0.0971906	0.0181085		126	A0A3Q1N703	Annexin	-0.134012	0.00175484
	127	A0A3Q1N8Q5	10 kDa heat shock protein, mitochondrial	0.331735	3.23124e-13		127	A0A3Q1N8Q5	10 kDa heat shock protein, mitochondrial	0.0698316	0.120981		127	A0A3Q1N8Q5	10 kDa heat shock protein, mitochondrial	-0.261903	3.00721e-09		127	A0A3Q1N8Q5	10 kDa heat shock protein, mitochondrial	0.223853	1.56232e-06		127	A0A3Q1N8Q5	10 kDa heat shock protein, mitochondrial	-0.013243	0.800867		127	A0A3Q1N8Q5	10 kDa heat shock protein, mitochondrial	-0.237096	1.04439e-08
	128	A0A3Q1N9S5	Heterogeneous nuclear ribonucleoprotein K	-0.321401	8.70475e-09		128	A0A3Q1N9S5	Heterogeneous nuclear ribonucleoprotein K	0.29026	1.62128e-15		128	A0A3Q1N9S5	Heterogeneous nuclear ribonucleoprotein K	0.611661	0		128	A0A3Q1N9S5	Heterogeneous nuclear ribonucleoprotein K	0.0813938	0.0173347		128	A0A3Q1N9S5	Heterogeneous nuclear ribonucleoprotein K	-0.0181412	0.633398		128	A0A3Q1N9S5	Heterogeneous nuclear ribonucleoprotein K	-0.0995349	0.00313826
	129	A0A3Q1NIT1	Annexin	1.15345	5.43527e-09		129	A0A3Q1NIT1	Annexin	0.53136	0.00629911		129	A0A3Q1NIT1	Annexin	-0.622088	0.000276861		129	A0A3Q1NIT1	Annexin	0.115255	0.565783		129	A0A3Q1NIT1	Annexin	0.163245	0.268357		129	A0A3Q1NIT1	Annexin	0.0479892	0.80964
	130	A0A3Q1NLS8	Serpin family B member 5	-0.040269	0.613021		130	A0A3Q1NLS8	Serpin family B member 5	0.25735	0.000887047		130	A0A3Q1NLS8	Serpin family B member 5	0.297619	0.000230518		130	A0A3Q1NLS8	Serpin family B member 5	0.135244	0.0227318		130	A0A3Q1NLS8	Serpin family B member 5	0.133739	0.0209654		130	A0A3Q1NLS8	Serpin family B member 5	-0.00150588	0.981233
	131	A0A3Q1NNJ3	Flavin reductase (NADPH)	-0.251946	2.63456e-13		131	A0A3Q1NNJ3	Flavin reductase (NADPH)	-1.0711	0		131	A0A3Q1NNJ3	Flavin reductase (NADPH)	-0.819156	0		131	A0A3Q1NNJ3	Flavin reductase (NADPH)	-0.331243	0		131	A0A3Q1NNJ3	Flavin reductase (NADPH)	-1.28486	0		131	A0A3Q1NNJ3	Flavin reductase (NADPH)	-0.953621	0
	132	A0A3Q8WRY3	Protein S100 (S100 calcium-binding protein)	0.957126	9.16005e-05		132	A0A3Q8WRY3	Protein S100 (S100 calcium-binding protein)	-0.290251	0.21761		132	A0A3Q8WRY3	Protein S100 (S100 calcium-binding protein)	-1.24738	2.92625e-06		132	A0A3Q8WRY3	Protein S100 (S100 calcium-binding protein)	-0.00797145	0.97042		132	A0A3Q8WRY3	Protein S100 (S100 calcium-binding protein)	0.103039	0.610174		132	A0A3Q8WRY3	Protein S100 (S100 calcium-binding protein)	0.111011	0.492945
	133	A0A3S5ZPM3	6-phosphogluconate dehydrogenase, decarboxylating (EC 1.1.1.44)	-0.037069	0.669941		133	A0A3S5ZPM3	6-phosphogluconate dehydrogenase, decarboxylating (EC 1.1.1.44)	0.515991	7.79721e-13		133	A0A3S5ZPM3	6-phosphogluconate dehydrogenase, decarboxylating (EC 1.1.1.44)	0.55306	0		133	A0A3S5ZPM3	6-phosphogluconate dehydrogenase, decarboxylating (EC 1.1.1.44)	0.209941	0.00144847		133	A0A3S5ZPM3	6-phosphogluconate dehydrogenase, decarboxylating (EC 1.1.1.44)	0.4037	1.64536e-10		133	A0A3S5ZPM3	6-phosphogluconate dehydrogenase, decarboxylating (EC 1.1.1.44)	0.193759	0.00206963
	134	A0A452DI24	Rab GDP dissociation inhibitor	0.136903	0.257991		134	A0A452DI24	Rab GDP dissociation inhibitor	-0.401803	0.000532092		134	A0A452DI24	Rab GDP dissociation inhibitor	-0.538705	3.92677e-06		134	A0A452DI24	Rab GDP dissociation inhibitor	-0.11705	0.235107		134	A0A452DI24	Rab GDP dissociation inhibitor	-0.241126	0.0124214		134	A0A452DI24	Rab GDP dissociation inhibitor	-0.124077	0.239756
	135	A0A452DID9	Myosin light polypeptide 6	0.519958	0		135	A0A452DID9	Myosin light polypeptide 6	0.532911	0		135	A0A452DID9	Myosin light polypeptide 6	0.0129529	0.571058		135	A0A452DID9	Myosin light polypeptide 6	0.402216	0		135	A0A452DID9	Myosin light polypeptide 6	0.674315	0		135	A0A452DID9	Myosin light polypeptide 6	0.272099	0
	136	A0A452DIF8	Olfactomedin-like protein 3	1.94943	1.32544e-07		136	A0A452DIF8	Olfactomedin-like protein 3	1.11802	2.28314e-05		136	A0A452DIF8	Olfactomedin-like protein 3	-0.831402	0.000376036		136	A0A452DIF8	Olfactomedin-like protein 3	0.0774943	0.781123		136	A0A452DIF8	Olfactomedin-like protein 3	0.748327	0.00252665		136	A0A452DIF8	Olfactomedin-like protein 3	0.670832	0.00036634
	137	A0A452DIG6	Eukaryotic translation initiation factor 6 (eIF-6)	NA	NA		137	A0A452DIG6	Eukaryotic translation initiation factor 6 (eIF-6)	NA	NA		137	A0A452DIG6	Eukaryotic translation initiation factor 6 (eIF-6)	NA	NA		137	A0A452DIG6	Eukaryotic translation initiation factor 6 (eIF-6)	NA	NA		137	A0A452DIG6	Eukaryotic translation initiation factor 6 (eIF-6)	NA	NA		137	A0A452DIG6	Eukaryotic translation initiation factor 6 (eIF-6)	NA	NA
	138	A0A452DII8	ATP synthase subunit beta (EC 7.1.2.2)	1.71948	8.45172e-14		138	A0A452DII8	ATP synthase subunit beta (EC 7.1.2.2)	1.27155	1.04115e-08		138	A0A452DII8	ATP synthase subunit beta (EC 7.1.2.2)	-0.447933	1.82643e-07		138	A0A452DII8	ATP synthase subunit beta (EC 7.1.2.2)	-0.467251	0.00775756		138	A0A452DII8	ATP synthase subunit beta (EC 7.1.2.2)	-0.381331	0.000758421		138	A0A452DII8	ATP synthase subunit beta (EC 7.1.2.2)	0.0859198	0.665001
	139	A0A452DIU3	Prostaglandin E synthase 3	0.265777	0.00591068		139	A0A452DIU3	Prostaglandin E synthase 3	-0.0613516	0.502248		139	A0A452DIU3	Prostaglandin E synthase 3	-0.327129	0.00185566		139	A0A452DIU3	Prostaglandin E synthase 3	0.253817	0.0227318		139	A0A452DIU3	Prostaglandin E synthase 3	0.175053	0.0867344		139	A0A452DIU3	Prostaglandin E synthase 3	-0.0787641	0.36298
	140	A0A452DIU4	Tetranectin	0.275297	3.13638e-15		140	A0A452DIU4	Tetranectin	0.295289	0		140	A0A452DIU4	Tetranectin	0.0199921	0.548703		140	A0A452DIU4	Tetranectin	0.10093	0.00145857		140	A0A452DIU4	Tetranectin	-0.184347	8.83857e-09		140	A0A452DIU4	Tetranectin	-0.285277	0
	141	A0A452DIW4	Malate dehydrogenase (EC 1.1.1.37)	0.348621	1.71702e-09		141	A0A452DIW4	Malate dehydrogenase (EC 1.1.1.37)	0.107115	0.060594		141	A0A452DIW4	Malate dehydrogenase (EC 1.1.1.37)	-0.241506	9.72241e-06		141	A0A452DIW4	Malate dehydrogenase (EC 1.1.1.37)	0.257271	3.89848e-06		141	A0A452DIW4	Malate dehydrogenase (EC 1.1.1.37)	0.195823	0.000475757		141	A0A452DIW4	Malate dehydrogenase (EC 1.1.1.37)	-0.0614484	0.299312
	142	A0A452DIX3	Triosephosphate isomerase (EC 5.3.1.1)	-0.168345	0.00219636		142	A0A452DIX3	Triosephosphate isomerase (EC 5.3.1.1)	0.0841842	0.104574		142	A0A452DIX3	Triosephosphate isomerase (EC 5.3.1.1)	0.252529	6.69326e-07		142	A0A452DIX3	Triosephosphate isomerase (EC 5.3.1.1)	0.112119	0.0388317		142	A0A452DIX3	Triosephosphate isomerase (EC 5.3.1.1)	0.185358	0.000265377		142	A0A452DIX3	Triosephosphate isomerase (EC 5.3.1.1)	0.0732389	0.160611
	143	A0A452DJ01	Calpain-1 catalytic subunit	-0.097518	0.753837		143	A0A452DJ01	Calpain-1 catalytic subunit	0.418894	0.0590159		143	A0A452DJ01	Calpain-1 catalytic subunit	0.516412	0.0234745		143	A0A452DJ01	Calpain-1 catalytic subunit	0.174115	0.0447543		143	A0A452DJ01	Calpain-1 catalytic subunit	0.440508	4.36158e-06		143	A0A452DJ01	Calpain-1 catalytic subunit	0.266393	0.000321737
	144	A0A452DJ82	Rho GDP-dissociation inhibitor 1	0.189714	0.0733165		144	A0A452DJ82	Rho GDP-dissociation inhibitor 1	0.298029	0.000289506		144	A0A452DJ82	Rho GDP-dissociation inhibitor 1	0.108315	0.228583		144	A0A452DJ82	Rho GDP-dissociation inhibitor 1	0.121345	0.431515		144	A0A452DJ82	Rho GDP-dissociation inhibitor 1	0.28878	0.0318681		144	A0A452DJ82	Rho GDP-dissociation inhibitor 1	0.167435	0.299199
	145	A0A452DJA8	Purine nucleoside phosphorylase	-7.5704	2.55478e-08		145	A0A452DJA8	Purine nucleoside phosphorylase	-1.82577	0.000532092		145	A0A452DJA8	Purine nucleoside phosphorylase	5.74463	3.60415e-08		145	A0A452DJA8	Purine nucleoside phosphorylase	-1.09527	0.0449325		145	A0A452DJA8	Purine nucleoside phosphorylase	-0.181815	0.243721		145	A0A452DJA8	Purine nucleoside phosphorylase	0.913453	0.105007
	146	A0A452DJK6	Serpin A3-1	-0.879248	0		146	A0A452DJK6	Serpin A3-1	-0.277719	0		146	A0A452DJK6	Serpin A3-1	0.601529	0		146	A0A452DJK6	Serpin A3-1	-0.32522	0		146	A0A452DJK6	Serpin A3-1	-0.762771	0		146	A0A452DJK6	Serpin A3-1	-0.437551	0
	147	A0A452DK44	Zinc-alpha-2-glycoprotein	NA	NA		147	A0A452DK44	Zinc-alpha-2-glycoprotein	0.363137	0.00928024		147	A0A452DK44	Zinc-alpha-2-glycoprotein	NA	NA		147	A0A452DK44	Zinc-alpha-2-glycoprotein	-0.240497	0.256394		147	A0A452DK44	Zinc-alpha-2-glycoprotein	0.232955	0.334295		147	A0A452DK44	Zinc-alpha-2-glycoprotein	0.473452	0.0238453
	148	A0A452DKH0	Poly(rC)-binding protein 1	-0.0662417	0.186759		148	A0A452DKH0	Poly(rC)-binding protein 1	-0.0214139	0.664942		148	A0A452DKH0	Poly(rC)-binding protein 1	0.0448278	0.399352		148	A0A452DKH0	Poly(rC)-binding protein 1	0.279887	3.27524e-07		148	A0A452DKH0	Poly(rC)-binding protein 1	-0.0463665	0.384027		148	A0A452DKH0	Poly(rC)-binding protein 1	-0.326254	1.01981e-10
	149	A0A452DKI9	Xaa-Pro aminopeptidase 1	0.598202	0.00270306		149	A0A452DKI9	Xaa-Pro aminopeptidase 1	0.0323703	0.88832		149	A0A452DKI9	Xaa-Pro aminopeptidase 1	-0.565831	0.000223491		149	A0A452DKI9	Xaa-Pro aminopeptidase 1	NA	NA		149	A0A452DKI9	Xaa-Pro aminopeptidase 1	-0.663593	0.000320656		149	A0A452DKI9	Xaa-Pro aminopeptidase 1	NA	NA
	150	A0A5A4UBP5	Heat shock protein 70	0.562837	0		150	A0A5A4UBP5	Heat shock protein 70	0.631708	0		150	A0A5A4UBP5	Heat shock protein 70	0.0688706	0.21356		150	A0A5A4UBP5	Heat shock protein 70	0.113703	0.0449325		150	A0A5A4UBP5	Heat shock protein 70	0.660463	0		150	A0A5A4UBP5	Heat shock protein 70	0.54676	0
	151	A1L5B7	SERPINE1 mRNA binding protein 1	NA	NA		151	A1L5B7	SERPINE1 mRNA binding protein 1	NA	NA		151	A1L5B7	SERPINE1 mRNA binding protein 1	NA	NA		151	A1L5B7	SERPINE1 mRNA binding protein 1	NA	NA		151	A1L5B7	SERPINE1 mRNA binding protein 1	NA	NA		151	A1L5B7	SERPINE1 mRNA binding protein 1	-1.69915	0.110775
	152	A2VDN7	Heterogeneous nuclear ribonucleoprotein U (Heterogeneous nuclear ribonucleoprotein U (Scaffold attachment factor A))	0.633876	2.01187e-05		152	A2VDN7	Heterogeneous nuclear ribonucleoprotein U (Heterogeneous nuclear ribonucleoprotein U (Scaffold attachment factor A))	0.94586	7.51543e-10		152	A2VDN7	Heterogeneous nuclear ribonucleoprotein U (Heterogeneous nuclear ribonucleoprotein U (Scaffold attachment factor A))	0.311983	0.00511614		152	A2VDN7	Heterogeneous nuclear ribonucleoprotein U (Heterogeneous nuclear ribonucleoprotein U (Scaffold attachment factor A))	0.31382	0.00807024		152	A2VDN7	Heterogeneous nuclear ribonucleoprotein U (Heterogeneous nuclear ribonucleoprotein U (Scaffold attachment factor A))	0.332271	0.00325441		152	A2VDN7	Heterogeneous nuclear ribonucleoprotein U (Heterogeneous nuclear ribonucleoprotein U (Scaffold attachment factor A))	0.0184508	0.824227
	153	A5D7E8	Protein disulfide-isomerase (EC 5.3.4.1)	1.17001	0		153	A5D7E8	Protein disulfide-isomerase (EC 5.3.4.1)	0.822786	5.3909e-12		153	A5D7E8	Protein disulfide-isomerase (EC 5.3.4.1)	-0.347225	2.96763e-07		153	A5D7E8	Protein disulfide-isomerase (EC 5.3.4.1)	-0.0142924	0.896365		153	A5D7E8	Protein disulfide-isomerase (EC 5.3.4.1)	-0.0480438	0.605962		153	A5D7E8	Protein disulfide-isomerase (EC 5.3.4.1)	-0.0337514	0.718604
	154	A6H6Y0	HNRNPD protein (Heterogeneous nuclear ribonucleoprotein D)	0.419811	6.91856e-09		154	A6H6Y0	HNRNPD protein (Heterogeneous nuclear ribonucleoprotein D)	0.224886	0.000816349		154	A6H6Y0	HNRNPD protein (Heterogeneous nuclear ribonucleoprotein D)	-0.194925	0.00180909		154	A6H6Y0	HNRNPD protein (Heterogeneous nuclear ribonucleoprotein D)	0.538582	3.27858e-08		154	A6H6Y0	HNRNPD protein (Heterogeneous nuclear ribonucleoprotein D)	0.445137	1.15757e-06		154	A6H6Y0	HNRNPD protein (Heterogeneous nuclear ribonucleoprotein D)	-0.0934451	0.109885
	155	A6H7E3	PDZ and LIM domain 1 (PDZ and LIM domain protein 1)	NA	NA		155	A6H7E3	PDZ and LIM domain 1 (PDZ and LIM domain protein 1)	NA	NA		155	A6H7E3	PDZ and LIM domain 1 (PDZ and LIM domain protein 1)	NA	NA		155	A6H7E3	PDZ and LIM domain 1 (PDZ and LIM domain protein 1)	NA	NA		155	A6H7E3	PDZ and LIM domain 1 (PDZ and LIM domain protein 1)	NA	NA		155	A6H7E3	PDZ and LIM domain 1 (PDZ and LIM domain protein 1)	NA	NA
	156	A6QLZ3	ARSB protein (Arylsulfatase B)	-0.039853	0.817331		156	A6QLZ3	ARSB protein (Arylsulfatase B)	0.668167	2.8547e-07		156	A6QLZ3	ARSB protein (Arylsulfatase B)	0.70802	5.51068e-07		156	A6QLZ3	ARSB protein (Arylsulfatase B)	0.156923	0.0983986		156	A6QLZ3	ARSB protein (Arylsulfatase B)	0.23746	0.00183469		156	A6QLZ3	ARSB protein (Arylsulfatase B)	0.0805374	0.372154
	157	A6QNJ7	PGM5 protein (Phosphoglucomutase 5)	NA	NA		157	A6QNJ7	PGM5 protein (Phosphoglucomutase 5)	NA	NA		157	A6QNJ7	PGM5 protein (Phosphoglucomutase 5)	0.213785	0.0121095		157	A6QNJ7	PGM5 protein (Phosphoglucomutase 5)	0.132484	0.163864		157	A6QNJ7	PGM5 protein (Phosphoglucomutase 5)	0.720229	6.1071e-10		157	A6QNJ7	PGM5 protein (Phosphoglucomutase 5)	0.587745	5.55572e-08
	158	A6QNL5	PDIA6 protein (Fragment)	NA	NA		158	A6QNL5	PDIA6 protein (Fragment)	NA	NA		158	A6QNL5	PDIA6 protein (Fragment)	0.353442	0.189037		158	A6QNL5	PDIA6 protein (Fragment)	0.46745	0.000304169		158	A6QNL5	PDIA6 protein (Fragment)	-0.245162	0.230295		158	A6QNL5	PDIA6 protein (Fragment)	-0.712611	7.32969e-05
	159	A6QNS6	NID1 protein (Nidogen 1)	NA	NA		159	A6QNS6	NID1 protein (Nidogen 1)	NA	NA		159	A6QNS6	NID1 protein (Nidogen 1)	0.371758	0.415215		159	A6QNS6	NID1 protein (Nidogen 1)	NA	NA		159	A6QNS6	NID1 protein (Nidogen 1)	NA	NA		159	A6QNS6	NID1 protein (Nidogen 1)	NA	NA
	160	A6QQF0	PSAPL1 protein	-0.0509432	0.693575		160	A6QQF0	PSAPL1 protein	-1.58224	7.13429e-10		160	A6QQF0	PSAPL1 protein	-1.53129	3.02167e-09		160	A6QQF0	PSAPL1 protein	NA	NA		160	A6QQF0	PSAPL1 protein	NA	NA		160	A6QQF0	PSAPL1 protein	0.0155927	0.889581
	161	A6QQQ3	Prolargin (Proline/arginine-rich end leucine-rich repeat protein)	0.803708	0		161	A6QQQ3	Prolargin (Proline/arginine-rich end leucine-rich repeat protein)	0.920625	0		161	A6QQQ3	Prolargin (Proline/arginine-rich end leucine-rich repeat protein)	0.116917	8.83874e-05		161	A6QQQ3	Prolargin (Proline/arginine-rich end leucine-rich repeat protein)	0.447611	0		161	A6QQQ3	Prolargin (Proline/arginine-rich end leucine-rich repeat protein)	0.885832	0		161	A6QQQ3	Prolargin (Proline/arginine-rich end leucine-rich repeat protein)	0.438221	0
	162	A6QQT4	Aldehyde dehydrogenase	0.505094	1.62054e-05		162	A6QQT4	Aldehyde dehydrogenase	0.245058	0.0293477		162	A6QQT4	Aldehyde dehydrogenase	-0.260037	0.0234745		162	A6QQT4	Aldehyde dehydrogenase	1.00678	3.17727e-09		162	A6QQT4	Aldehyde dehydrogenase	0.36611	0.0153308		162	A6QQT4	Aldehyde dehydrogenase	-0.640672	2.13621e-06
	163	A7E3Q2	Heat shock 70kDa protein 1A (Heat shock-related 70 kDa protein 2)	0.576446	8.40596e-08		163	A7E3Q2	Heat shock 70kDa protein 1A (Heat shock-related 70 kDa protein 2)	0.0910795	0.386688		163	A7E3Q2	Heat shock 70kDa protein 1A (Heat shock-related 70 kDa protein 2)	-0.485367	1.0717e-07		163	A7E3Q2	Heat shock 70kDa protein 1A (Heat shock-related 70 kDa protein 2)	NA	NA		163	A7E3Q2	Heat shock 70kDa protein 1A (Heat shock-related 70 kDa protein 2)	NA	NA		163	A7E3Q2	Heat shock 70kDa protein 1A (Heat shock-related 70 kDa protein 2)	0.240657	0.0387197
	164	A7E3S8	Heat shock 70kD protein binding protein (ST13 Hsp70 interacting protein) (ST13 protein)	0.0457113	0.586257		164	A7E3S8	Heat shock 70kD protein binding protein (ST13 Hsp70 interacting protein) (ST13 protein)	0.00177936	0.980899		164	A7E3S8	Heat shock 70kD protein binding protein (ST13 Hsp70 interacting protein) (ST13 protein)	-0.043932	0.532791		164	A7E3S8	Heat shock 70kD protein binding protein (ST13 Hsp70 interacting protein) (ST13 protein)	0.195258	0.0139861		164	A7E3S8	Heat shock 70kD protein binding protein (ST13 Hsp70 interacting protein) (ST13 protein)	0.253038	0.0029721		164	A7E3S8	Heat shock 70kD protein binding protein (ST13 Hsp70 interacting protein) (ST13 protein)	0.0577798	0.492114
	165	A7MBI6	GLOD4 protein (Glyoxalase domain containing 4)	0.538331	0.00257551		165	A7MBI6	GLOD4 protein (Glyoxalase domain containing 4)	0.172848	0.300923		165	A7MBI6	GLOD4 protein (Glyoxalase domain containing 4)	-0.365482	0.0271515		165	A7MBI6	GLOD4 protein (Glyoxalase domain containing 4)	-0.125014	0.446364		165	A7MBI6	GLOD4 protein (Glyoxalase domain containing 4)	-0.0149418	0.931831		165	A7MBI6	GLOD4 protein (Glyoxalase domain containing 4)	0.110072	0.515025
	166	A7Z014	TKT protein (Transketolase)	0.00128172	0.982231		166	A7Z014	TKT protein (Transketolase)	0.0960205	0.049624		166	A7Z014	TKT protein (Transketolase)	0.0947388	0.0535367		166	A7Z014	TKT protein (Transketolase)	0.13197	0.0102867		166	A7Z014	TKT protein (Transketolase)	0.207571	1.7892e-05		166	A7Z014	TKT protein (Transketolase)	0.0756014	0.148193
	167	B0JYL8	Cofilin 1 (Non-muscle)	0.250329	1.08759e-09		167	B0JYL8	Cofilin 1 (Non-muscle)	0.0392862	0.438718		167	B0JYL8	Cofilin 1 (Non-muscle)	-0.211043	2.78211e-06		167	B0JYL8	Cofilin 1 (Non-muscle)	0.185189	4.84513e-05		167	B0JYL8	Cofilin 1 (Non-muscle)	0.458154	0		167	B0JYL8	Cofilin 1 (Non-muscle)	0.272965	1.51987e-10
	168	B0JYN6	Alpha-2-HS-glycoprotein	0.0464197	0.656958		168	B0JYN6	Alpha-2-HS-glycoprotein	0.0176695	0.88832		168	B0JYN6	Alpha-2-HS-glycoprotein	-0.0287502	0.781571		168	B0JYN6	Alpha-2-HS-glycoprotein	-0.0303866	0.784931		168	B0JYN6	Alpha-2-HS-glycoprotein	0.0428813	0.674184		168	B0JYN6	Alpha-2-HS-glycoprotein	0.0732679	0.482201
	169	B0JYP3	Erythrocyte membrane protein band 4.2	NA	NA		169	B0JYP3	Erythrocyte membrane protein band 4.2	NA	NA		169	B0JYP3	Erythrocyte membrane protein band 4.2	NA	NA		169	B0JYP3	Erythrocyte membrane protein band 4.2	0.0616748	0.770975		169	B0JYP3	Erythrocyte membrane protein band 4.2	-1.55245	0.0195689		169	B0JYP3	Erythrocyte membrane protein band 4.2	-1.61412	0.0191886
	170	B0JYP6	IGK protein	0.124811	0.0134		170	B0JYP6	IGK protein	-0.744711	0		170	B0JYP6	IGK protein	-0.869523	0		170	B0JYP6	IGK protein	-0.170345	0.000212068		170	B0JYP6	IGK protein	-0.560474	0		170	B0JYP6	IGK protein	-0.390129	0
	171	B0JYQ0	ALB protein	0.421328	0.197411		171	B0JYQ0	ALB protein	0.245864	0.227177		171	B0JYQ0	ALB protein	-0.175464	0.569099		171	B0JYQ0	ALB protein	-0.0881532	0.814089		171	B0JYQ0	ALB protein	0.824049	0.008391		171	B0JYQ0	ALB protein	0.912202	0.00150712
	172	B3IVN4	M1-type pyruvate kinase (EC 2.7.1.40) (Fragment)	NA	NA		172	B3IVN4	M1-type pyruvate kinase (EC 2.7.1.40) (Fragment)	NA	NA		172	B3IVN4	M1-type pyruvate kinase (EC 2.7.1.40) (Fragment)	NA	NA		172	B3IVN4	M1-type pyruvate kinase (EC 2.7.1.40) (Fragment)	NA	NA		172	B3IVN4	M1-type pyruvate kinase (EC 2.7.1.40) (Fragment)	NA	NA		172	B3IVN4	M1-type pyruvate kinase (EC 2.7.1.40) (Fragment)	-0.204962	0.372154
	173	D4QBB3	Hemoglobin beta	0.0239596	0.958725		173	D4QBB3	Hemoglobin beta	-1.13773	0.00252594		173	D4QBB3	Hemoglobin beta	-1.16169	0.00210597		173	D4QBB3	Hemoglobin beta	-0.100372	0.814089		173	D4QBB3	Hemoglobin beta	-1.32691	8.24985e-05		173	D4QBB3	Hemoglobin beta	-1.22654	0.000489489
	174	D4QBB4	Globin A1 (Hemoglobin beta)	-0.349601	0.000188168		174	D4QBB4	Globin A1 (Hemoglobin beta)	-1.61472	0		174	D4QBB4	Globin A1 (Hemoglobin beta)	-1.26512	0		174	D4QBB4	Globin A1 (Hemoglobin beta)	-0.250272	0.0095765		174	D4QBB4	Globin A1 (Hemoglobin beta)	-1.8454	0		174	D4QBB4	Globin A1 (Hemoglobin beta)	-1.59512	0
	175	E1BA17	Collagen type XIV alpha 1 chain	0.661026	8.23667e-05		175	E1BA17	Collagen type XIV alpha 1 chain	0.404517	0.0360786		175	E1BA17	Collagen type XIV alpha 1 chain	-0.256509	0.0993514		175	E1BA17	Collagen type XIV alpha 1 chain	0.482606	0.00564649		175	E1BA17	Collagen type XIV alpha 1 chain	-0.231133	0.22697		175	E1BA17	Collagen type XIV alpha 1 chain	-0.713739	5.90692e-06
	176	E1BB91	Collagen type VI alpha 3 chain	0.541758	5.02271e-10		176	E1BB91	Collagen type VI alpha 3 chain	0.999471	0		176	E1BB91	Collagen type VI alpha 3 chain	0.457713	1.80943e-10		176	E1BB91	Collagen type VI alpha 3 chain	0.112906	0.166995		176	E1BB91	Collagen type VI alpha 3 chain	0.741835	0		176	E1BB91	Collagen type VI alpha 3 chain	0.628929	0
	177	E1BC46	Kinesin-like protein	NA	NA		177	E1BC46	Kinesin-like protein	-1.98974	0.000117592		177	E1BC46	Kinesin-like protein	NA	NA		177	E1BC46	Kinesin-like protein	NA	NA		177	E1BC46	Kinesin-like protein	NA	NA		177	E1BC46	Kinesin-like protein	NA	NA
	178	E1BDM8	DEAD-box helicase 6	NA	NA		178	E1BDM8	DEAD-box helicase 6	-0.015142	0.958134		178	E1BDM8	DEAD-box helicase 6	NA	NA		178	E1BDM8	DEAD-box helicase 6	NA	NA		178	E1BDM8	DEAD-box helicase 6	NA	NA		178	E1BDM8	DEAD-box helicase 6	NA	NA
	179	E1BE25	Filamin C	NA	NA		179	E1BE25	Filamin C	NA	NA		179	E1BE25	Filamin C	NA	NA		179	E1BE25	Filamin C	NA	NA		179	E1BE25	Filamin C	NA	NA		179	E1BE25	Filamin C	1.00271	0.00082461
	180	E1BFB0	Spectrin alpha, non-erythrocytic 1	-0.855467	8.13763e-14		180	E1BFB0	Spectrin alpha, non-erythrocytic 1	0.137705	0.00889943		180	E1BFB0	Spectrin alpha, non-erythrocytic 1	0.993173	0		180	E1BFB0	Spectrin alpha, non-erythrocytic 1	0.0511749	0.315389		180	E1BFB0	Spectrin alpha, non-erythrocytic 1	0.0920112	0.0677843		180	E1BFB0	Spectrin alpha, non-erythrocytic 1	0.0408363	0.420214
	181	E1BHK2	Adducin 1	-0.0244696	0.957029		181	E1BHK2	Adducin 1	NA	NA		181	E1BHK2	Adducin 1	NA	NA		181	E1BHK2	Adducin 1	NA	NA		181	E1BHK2	Adducin 1	NA	NA		181	E1BHK2	Adducin 1	-0.0402401	0.907422
	182	E1BI98	Collagen type VI alpha 1 chain	0.575758	5.17215e-07		182	E1BI98	Collagen type VI alpha 1 chain	1.01257	0		182	E1BI98	Collagen type VI alpha 1 chain	0.436808	3.1697e-07		182	E1BI98	Collagen type VI alpha 1 chain	0.190455	0.0336672		182	E1BI98	Collagen type VI alpha 1 chain	0.749806	0		182	E1BI98	Collagen type VI alpha 1 chain	0.55935	6.94387e-10
	183	E1BKA1	Protein S100 (S100 calcium-binding protein)	NA	NA		183	E1BKA1	Protein S100 (S100 calcium-binding protein)	NA	NA		183	E1BKA1	Protein S100 (S100 calcium-binding protein)	NA	NA		183	E1BKA1	Protein S100 (S100 calcium-binding protein)	NA	NA		183	E1BKA1	Protein S100 (S100 calcium-binding protein)	NA	NA		183	E1BKA1	Protein S100 (S100 calcium-binding protein)	NA	NA
	184	E1BKX7	Filamin B	-0.349966	0.00591068		184	E1BKX7	Filamin B	-0.0758868	0.576919		184	E1BKX7	Filamin B	0.274079	0.027061		184	E1BKX7	Filamin B	0.0686683	0.653668		184	E1BKX7	Filamin B	0.352668	0.0132728		184	E1BKX7	Filamin B	0.284	0.0200443
	185	E1BNE7	Caveolae associated protein 1	0.20613	2.38263e-05		185	E1BNE7	Caveolae associated protein 1	0.596721	0		185	E1BNE7	Caveolae associated protein 1	0.390591	5.77316e-15		185	E1BNE7	Caveolae associated protein 1	0.110839	0.0176261		185	E1BNE7	Caveolae associated protein 1	0.215118	2.51455e-06		185	E1BNE7	Caveolae associated protein 1	0.104279	0.0245338
	186	E9RHW1	Heat shock 27kDa protein 1 (Heat shock protein family B member 1)	0.513419	0		186	E9RHW1	Heat shock 27kDa protein 1 (Heat shock protein family B member 1)	0.665562	0		186	E9RHW1	Heat shock 27kDa protein 1 (Heat shock protein family B member 1)	0.152143	0.000530755		186	E9RHW1	Heat shock 27kDa protein 1 (Heat shock protein family B member 1)	0.341827	1.97342e-14		186	E9RHW1	Heat shock 27kDa protein 1 (Heat shock protein family B member 1)	0.584295	0		186	E9RHW1	Heat shock 27kDa protein 1 (Heat shock protein family B member 1)	0.242469	9.9209e-09
	187	F1MB08	Alpha-enolase	-0.211976	0.00170894		187	F1MB08	Alpha-enolase	0.217465	0.000205844		187	F1MB08	Alpha-enolase	0.429441	1.99608e-10		187	F1MB08	Alpha-enolase	0.124504	0.0354878		187	F1MB08	Alpha-enolase	0.186525	0.000865025		187	F1MB08	Alpha-enolase	0.062021	0.317111
	188	F1MBS3	Transforming growth factor-beta-induced protein ig-h3	1.57209	6.1432e-05		188	F1MBS3	Transforming growth factor-beta-induced protein ig-h3	2.98034	1.79099e-10		188	F1MBS3	Transforming growth factor-beta-induced protein ig-h3	1.40825	1.29723e-08		188	F1MBS3	Transforming growth factor-beta-induced protein ig-h3	NA	NA		188	F1MBS3	Transforming growth factor-beta-induced protein ig-h3	NA	NA		188	F1MBS3	Transforming growth factor-beta-induced protein ig-h3	0.373922	0.0242121
	189	F1MCK2	AHNAK nucleoprotein	-0.16076	1.67027e-05		189	F1MCK2	AHNAK nucleoprotein	0.580734	0		189	F1MCK2	AHNAK nucleoprotein	0.741494	0		189	F1MCK2	AHNAK nucleoprotein	0.0970384	0.0145227		189	F1MCK2	AHNAK nucleoprotein	0.215574	1.03356e-08		189	F1MCK2	AHNAK nucleoprotein	0.118536	0.000798292
	190	F1MDH3	Talin 1	0.148633	0.119513		190	F1MDH3	Talin 1	0.564192	4.42101e-14		190	F1MDH3	Talin 1	0.415559	5.661e-06		190	F1MDH3	Talin 1	-0.281457	0.000630659		190	F1MDH3	Talin 1	-0.00782419	0.934827		190	F1MDH3	Talin 1	0.273633	0.00206963
	191	F1MEN8	Protein disulfide-isomerase A4 (EC 5.3.4.1) (Endoplasmic reticulum resident protein 72)	-2.17664	9.28788e-09		191	F1MEN8	Protein disulfide-isomerase A4 (EC 5.3.4.1) (Endoplasmic reticulum resident protein 72)	NA	NA		191	F1MEN8	Protein disulfide-isomerase A4 (EC 5.3.4.1) (Endoplasmic reticulum resident protein 72)	NA	NA		191	F1MEN8	Protein disulfide-isomerase A4 (EC 5.3.4.1) (Endoplasmic reticulum resident protein 72)	-1.56869	5.0385e-08		191	F1MEN8	Protein disulfide-isomerase A4 (EC 5.3.4.1) (Endoplasmic reticulum resident protein 72)	NA	NA		191	F1MEN8	Protein disulfide-isomerase A4 (EC 5.3.4.1) (Endoplasmic reticulum resident protein 72)	NA	NA
	192	F1MH76	Uncharacterized protein	0.0424742	0.38578		192	F1MH76	Uncharacterized protein	0.127092	0.00252594		192	F1MH76	Uncharacterized protein	0.0846179	0.0532648		192	F1MH76	Uncharacterized protein	-0.00515451	0.93272		192	F1MH76	Uncharacterized protein	0.0294013	0.606566		192	F1MH76	Uncharacterized protein	0.0345558	0.488954
	193	F1MJQ1	Ras-related protein Rab-7a	NA	NA		193	F1MJQ1	Ras-related protein Rab-7a	NA	NA		193	F1MJQ1	Ras-related protein Rab-7a	0.303157	0.172837		193	F1MJQ1	Ras-related protein Rab-7a	0.0329864	0.898009		193	F1MJQ1	Ras-related protein Rab-7a	0.652857	0.00325441		193	F1MJQ1	Ras-related protein Rab-7a	0.619871	0.000652607
	194	F1MKG2	Collagen type VI alpha 2 chain	0.910268	0		194	F1MKG2	Collagen type VI alpha 2 chain	1.42954	0		194	F1MKG2	Collagen type VI alpha 2 chain	0.519273	0		194	F1MKG2	Collagen type VI alpha 2 chain	0.294151	0		194	F1MKG2	Collagen type VI alpha 2 chain	0.964227	0		194	F1MKG2	Collagen type VI alpha 2 chain	0.670076	0
	195	F1MLB8	ATP synthase subunit alpha	0.635261	0		195	F1MLB8	ATP synthase subunit alpha	0.847074	0		195	F1MLB8	ATP synthase subunit alpha	0.211813	2.90888e-06		195	F1MLB8	ATP synthase subunit alpha	0.409055	9.6272e-13		195	F1MLB8	ATP synthase subunit alpha	0.589477	0		195	F1MLB8	ATP synthase subunit alpha	0.180422	8.29252e-05
	196	F1MM34	Catenin alpha-1	NA	NA		196	F1MM34	Catenin alpha-1	NA	NA		196	F1MM34	Catenin alpha-1	NA	NA		196	F1MM34	Catenin alpha-1	NA	NA		196	F1MM34	Catenin alpha-1	NA	NA		196	F1MM34	Catenin alpha-1	NA	NA
	197	F1MMQ8	Spectrin alpha, erythrocytic 1	NA	NA		197	F1MMQ8	Spectrin alpha, erythrocytic 1	NA	NA		197	F1MMQ8	Spectrin alpha, erythrocytic 1	NA	NA		197	F1MMQ8	Spectrin alpha, erythrocytic 1	NA	NA		197	F1MMQ8	Spectrin alpha, erythrocytic 1	NA	NA		197	F1MMQ8	Spectrin alpha, erythrocytic 1	0.0855274	0.0713854
	198	F1MND1	Cell division control protein 42 homolog	-0.563528	0.000305861		198	F1MND1	Cell division control protein 42 homolog	-0.660841	2.821e-05		198	F1MND1	Cell division control protein 42 homolog	-0.0973134	0.580202		198	F1MND1	Cell division control protein 42 homolog	-0.476775	7.80284e-05		198	F1MND1	Cell division control protein 42 homolog	-0.677164	8.57802e-10		198	F1MND1	Cell division control protein 42 homolog	-0.200388	0.104061
	199	F1MNR3	Calmodulin binding transcription activator 1	-0.0352332	0.582517		199	F1MNR3	Calmodulin binding transcription activator 1	0.176594	0.00934854		199	F1MNR3	Calmodulin binding transcription activator 1	0.211827	0.000960588		199	F1MNR3	Calmodulin binding transcription activator 1	0.301355	8.05032e-07		199	F1MNR3	Calmodulin binding transcription activator 1	-0.0635896	0.292546		199	F1MNR3	Calmodulin binding transcription activator 1	-0.364945	7.09949e-09
	200	F1MP48	T-complex protein 1 subunit zeta-2	NA	NA		200	F1MP48	T-complex protein 1 subunit zeta-2	NA	NA		200	F1MP48	T-complex protein 1 subunit zeta-2	NA	NA		200	F1MP48	T-complex protein 1 subunit zeta-2	-0.192339	0.577623		200	F1MP48	T-complex protein 1 subunit zeta-2	-0.104445	0.755577		200	F1MP48	T-complex protein 1 subunit zeta-2	0.0878942	0.807792
	201	F1MPE5	Importin 5	NA	NA		201	F1MPE5	Importin 5	NA	NA		201	F1MPE5	Importin 5	NA	NA		201	F1MPE5	Importin 5	NA	NA		201	F1MPE5	Importin 5	NA	NA		201	F1MPE5	Importin 5	NA	NA
	202	F1MS05	Cytoplasmic aconitate hydratase	NA	NA		202	F1MS05	Cytoplasmic aconitate hydratase	0.371751	0.580189		202	F1MS05	Cytoplasmic aconitate hydratase	NA	NA		202	F1MS05	Cytoplasmic aconitate hydratase	NA	NA		202	F1MS05	Cytoplasmic aconitate hydratase	NA	NA		202	F1MS05	Cytoplasmic aconitate hydratase	-1.17967	0.0376202
	203	F1MSZ6	Antithrombin-III	-0.586729	6.42397e-07		203	F1MSZ6	Antithrombin-III	0.0194224	0.869361		203	F1MSZ6	Antithrombin-III	0.606151	1.82643e-07		203	F1MSZ6	Antithrombin-III	-0.286282	0.215182		203	F1MSZ6	Antithrombin-III	0.594391	1.60369e-06		203	F1MSZ6	Antithrombin-III	0.880672	2.20425e-05
	204	F1MUI0	Huntingtin interacting protein 1 related	NA	NA		204	F1MUI0	Huntingtin interacting protein 1 related	NA	NA		204	F1MUI0	Huntingtin interacting protein 1 related	NA	NA		204	F1MUI0	Huntingtin interacting protein 1 related	NA	NA		204	F1MUI0	Huntingtin interacting protein 1 related	NA	NA		204	F1MUI0	Huntingtin interacting protein 1 related	NA	NA
	205	F1MUN7	Annexin	0.214754	0.413626		205	F1MUN7	Annexin	-0.320949	0.19651		205	F1MUN7	Annexin	-0.535703	0.0288222		205	F1MUN7	Annexin	0.253268	0.315389		205	F1MUN7	Annexin	0.189617	0.436377		205	F1MUN7	Annexin	-0.0636511	0.80964
	206	F1MUP9	Vesicle amine transport 1	-0.00546611	0.957029		206	F1MUP9	Vesicle amine transport 1	0.516308	3.14279e-15		206	F1MUP9	Vesicle amine transport 1	0.521774	3.24221e-13		206	F1MUP9	Vesicle amine transport 1	0.124095	0.166848		206	F1MUP9	Vesicle amine transport 1	0.532214	1.55566e-11		206	F1MUP9	Vesicle amine transport 1	0.408119	1.89357e-09
	207	F1MVK1	Uncharacterized protein	0.848916	1.30102e-11		207	F1MVK1	Uncharacterized protein	1.04582	1.80065e-11		207	F1MVK1	Uncharacterized protein	0.196902	0.00334648		207	F1MVK1	Uncharacterized protein	-0.116434	0.0212014		207	F1MVK1	Uncharacterized protein	NA	NA		207	F1MVK1	Uncharacterized protein	NA	NA
	208	F1MW44	Coagulation factor XIII A chain	0.0511007	0.145414		208	F1MW44	Coagulation factor XIII A chain	0.0891984	0.00447218		208	F1MW44	Coagulation factor XIII A chain	0.0380977	0.275513		208	F1MW44	Coagulation factor XIII A chain	0.0581149	0.0474862		208	F1MW44	Coagulation factor XIII A chain	0.329727	0		208	F1MW44	Coagulation factor XIII A chain	0.271612	0
	209	F1MXP8	Prosaposin	0.0155349	0.753837		209	F1MXP8	Prosaposin	0.0480018	0.26384		209	F1MXP8	Prosaposin	0.0324669	0.444308		209	F1MXP8	Prosaposin	0.293989	1.75858e-10		209	F1MXP8	Prosaposin	0.247025	9.93651e-09		209	F1MXP8	Prosaposin	-0.0469635	0.301625
	210	F1MXR4	Sialic acid binding Ig like lectin 15	NA	NA		210	F1MXR4	Sialic acid binding Ig like lectin 15	NA	NA		210	F1MXR4	Sialic acid binding Ig like lectin 15	NA	NA		210	F1MXR4	Sialic acid binding Ig like lectin 15	-7.59414	6.689e-08		210	F1MXR4	Sialic acid binding Ig like lectin 15	-3.08809	5.79622e-06		210	F1MXR4	Sialic acid binding Ig like lectin 15	4.50606	5.66363e-07
	211	F1MYC9	Spectrin beta chain	0.119366	0.0231945		211	F1MYC9	Spectrin beta chain	0.500146	0		211	F1MYC9	Spectrin beta chain	0.380781	2.41667e-15		211	F1MYC9	Spectrin beta chain	0.0976047	0.0891677		211	F1MYC9	Spectrin beta chain	0.3228	7.53766e-10		211	F1MYC9	Spectrin beta chain	0.225195	1.22695e-06
	212	F1MYG5	Lamin A/C	0.456133	0		212	F1MYG5	Lamin A/C	0.659638	0		212	F1MYG5	Lamin A/C	0.203505	3.16311e-06		212	F1MYG5	Lamin A/C	0.188541	0.000319245		212	F1MYG5	Lamin A/C	0.450597	0		212	F1MYG5	Lamin A/C	0.262056	1.62349e-08
	213	F1N169	Filamin A	0.403518	7.80919e-10		213	F1N169	Filamin A	0.430086	1.24915e-12		213	F1N169	Filamin A	0.0265681	0.678147		213	F1N169	Filamin A	0.0278891	0.717688		213	F1N169	Filamin A	0.228442	0.00022151		213	F1N169	Filamin A	0.200553	0.000630251
	214	F1N1C7	AE binding protein 1	-0.279896	0.0402428		214	F1N1C7	AE binding protein 1	-0.306611	0.00661414		214	F1N1C7	AE binding protein 1	-0.0267142	0.849339		214	F1N1C7	AE binding protein 1	1.052	2.56336e-05		214	F1N1C7	AE binding protein 1	0.968284	5.96312e-05		214	F1N1C7	AE binding protein 1	-0.083716	0.492945
	215	F1N1I6	Gelsolin	0.0868829	0.384155		215	F1N1I6	Gelsolin	0.236694	0.00271052		215	F1N1I6	Gelsolin	0.149811	0.0921324		215	F1N1I6	Gelsolin	-0.0238143	0.814089		215	F1N1I6	Gelsolin	0.15764	0.067595		215	F1N1I6	Gelsolin	0.181454	0.0353035
	216	F1N269	Myosin light chain kinase, smooth muscle	-0.97547	5.74529e-12		216	F1N269	Myosin light chain kinase, smooth muscle	0.015396	0.905948		216	F1N269	Myosin light chain kinase, smooth muscle	0.990866	1.97009e-13		216	F1N269	Myosin light chain kinase, smooth muscle	0.145279	0.108726		216	F1N269	Myosin light chain kinase, smooth muscle	0.174861	0.0814244		216	F1N269	Myosin light chain kinase, smooth muscle	0.0295823	0.796884
	217	F1N2F1	Niban apoptosis regulator 1	NA	NA		217	F1N2F1	Niban apoptosis regulator 1	NA	NA		217	F1N2F1	Niban apoptosis regulator 1	1.37703	1.68503e-05		217	F1N2F1	Niban apoptosis regulator 1	-2.42738	0.00367666		217	F1N2F1	Niban apoptosis regulator 1	0.272682	0.126831		217	F1N2F1	Niban apoptosis regulator 1	2.70006	0.00127526
	218	F1N2L9	4-trimethylaminobutyraldehyde dehydrogenase	NA	NA		218	F1N2L9	4-trimethylaminobutyraldehyde dehydrogenase	NA	NA		218	F1N2L9	4-trimethylaminobutyraldehyde dehydrogenase	NA	NA		218	F1N2L9	4-trimethylaminobutyraldehyde dehydrogenase	-0.307869	0.237388		218	F1N2L9	4-trimethylaminobutyraldehyde dehydrogenase	-0.141359	0.606566		218	F1N2L9	4-trimethylaminobutyraldehyde dehydrogenase	0.16651	0.184569
	219	F1N3P2	Ubiquitin carboxyl-terminal hydrolase (EC 3.4.19.12)	-0.022723	0.807764		219	F1N3P2	Ubiquitin carboxyl-terminal hydrolase (EC 3.4.19.12)	-0.951606	0		219	F1N3P2	Ubiquitin carboxyl-terminal hydrolase (EC 3.4.19.12)	-0.928883	1.23711e-15		219	F1N3P2	Ubiquitin carboxyl-terminal hydrolase (EC 3.4.19.12)	-0.0973104	0.235107		219	F1N3P2	Ubiquitin carboxyl-terminal hydrolase (EC 3.4.19.12)	-0.280281	0.00087108		219	F1N3P2	Ubiquitin carboxyl-terminal hydrolase (EC 3.4.19.12)	-0.182971	0.0127312
	220	F1N401	Collagen alpha-1(XII) chain	0.850693	0		220	F1N401	Collagen alpha-1(XII) chain	1.43168	0		220	F1N401	Collagen alpha-1(XII) chain	0.58099	0		220	F1N401	Collagen alpha-1(XII) chain	0.479165	4.18892e-11		220	F1N401	Collagen alpha-1(XII) chain	1.27811	0		220	F1N401	Collagen alpha-1(XII) chain	0.798947	0
	221	F1N619	Cadherin-1	NA	NA		221	F1N619	Cadherin-1	-0.922476	8.71649e-06		221	F1N619	Cadherin-1	NA	NA		221	F1N619	Cadherin-1	0.355891	0.0095765		221	F1N619	Cadherin-1	0.304085	0.0179056		221	F1N619	Cadherin-1	-0.0518066	0.687253
	222	F1N647	Fatty acid synthase	-0.250747	0.0777063		222	F1N647	Fatty acid synthase	-0.106408	0.178177		222	F1N647	Fatty acid synthase	0.144338	0.305603		222	F1N647	Fatty acid synthase	0.0105453	0.906332		222	F1N647	Fatty acid synthase	-0.0489845	0.565691		222	F1N647	Fatty acid synthase	-0.0595297	0.482201
	223	F1N6W9	Collagen type XVIII alpha 1 chain	NA	NA		223	F1N6W9	Collagen type XVIII alpha 1 chain	NA	NA		223	F1N6W9	Collagen type XVIII alpha 1 chain	0.388564	0.414983		223	F1N6W9	Collagen type XVIII alpha 1 chain	NA	NA		223	F1N6W9	Collagen type XVIII alpha 1 chain	NA	NA		223	F1N6W9	Collagen type XVIII alpha 1 chain	-2.02633	0.104061
	224	F1N789	Vinculin	0.18366	0.0584608		224	F1N789	Vinculin	0.474296	4.03496e-09		224	F1N789	Vinculin	0.290635	0.00151394		224	F1N789	Vinculin	0.293379	0.0011639		224	F1N789	Vinculin	0.379498	1.97613e-05		224	F1N789	Vinculin	0.0861191	0.372999
	225	F1N7T1	NADH-cytochrome b5 reductase (EC 1.6.2.2)	0.17974	1.04951e-10		225	F1N7T1	NADH-cytochrome b5 reductase (EC 1.6.2.2)	0.252577	0		225	F1N7T1	NADH-cytochrome b5 reductase (EC 1.6.2.2)	0.0728369	0.0066538		225	F1N7T1	NADH-cytochrome b5 reductase (EC 1.6.2.2)	0.235504	0		225	F1N7T1	NADH-cytochrome b5 reductase (EC 1.6.2.2)	0.473246	0		225	F1N7T1	NADH-cytochrome b5 reductase (EC 1.6.2.2)	0.237742	0
	226	F2Z4C1	Tubulin alpha chain	0.0710567	0.414535		226	F2Z4C1	Tubulin alpha chain	0.73845	0		226	F2Z4C1	Tubulin alpha chain	0.667393	0		226	F2Z4C1	Tubulin alpha chain	0.352335	5.22474e-09		226	F2Z4C1	Tubulin alpha chain	0.508096	8.37425e-15		226	F2Z4C1	Tubulin alpha chain	0.155761	0.0127371
	227	F6Q751	Uncharacterized protein	-0.0540404	0.676069		227	F6Q751	Uncharacterized protein	-0.274371	0.0126912		227	F6Q751	Uncharacterized protein	-0.220331	0.0562417		227	F6Q751	Uncharacterized protein	0.227819	0.0806471		227	F6Q751	Uncharacterized protein	-0.126528	0.313522		227	F6Q751	Uncharacterized protein	-0.354347	0.00202283
	228	F6Q9Q9	Protein disulfide-isomerase (EC 5.3.4.1)	-0.125568	0.00341022		228	F6Q9Q9	Protein disulfide-isomerase (EC 5.3.4.1)	-0.101724	0.013353		228	F6Q9Q9	Protein disulfide-isomerase (EC 5.3.4.1)	0.0238443	0.57629		228	F6Q9Q9	Protein disulfide-isomerase (EC 5.3.4.1)	0.217589	1.76085e-07		228	F6Q9Q9	Protein disulfide-isomerase (EC 5.3.4.1)	-0.0758866	0.0515104		228	F6Q9Q9	Protein disulfide-isomerase (EC 5.3.4.1)	-0.293476	3.03654e-12
	229	F6QND5	Fibrinogen alpha chain	0.386367	6.53511e-11		229	F6QND5	Fibrinogen alpha chain	0.857465	0		229	F6QND5	Fibrinogen alpha chain	0.471099	0		229	F6QND5	Fibrinogen alpha chain	0.0316038	0.616467		229	F6QND5	Fibrinogen alpha chain	0.734962	0		229	F6QND5	Fibrinogen alpha chain	0.703358	0
	230	F6R4N7	Superoxide dismutase [Cu-Zn] (EC 1.15.1.1)	NA	NA		230	F6R4N7	Superoxide dismutase [Cu-Zn] (EC 1.15.1.1)	NA	NA		230	F6R4N7	Superoxide dismutase [Cu-Zn] (EC 1.15.1.1)	0.124643	0.00590545		230	F6R4N7	Superoxide dismutase [Cu-Zn] (EC 1.15.1.1)	0.325448	5.12544e-08		230	F6R4N7	Superoxide dismutase [Cu-Zn] (EC 1.15.1.1)	0.140646	0.000172099		230	F6R4N7	Superoxide dismutase [Cu-Zn] (EC 1.15.1.1)	-0.184802	0.001401
	231	F6R4P6	Serpin family D member 1	NA	NA		231	F6R4P6	Serpin family D member 1	NA	NA		231	F6R4P6	Serpin family D member 1	0.588697	0.0733503		231	F6R4P6	Serpin family D member 1	NA	NA		231	F6R4P6	Serpin family D member 1	NA	NA		231	F6R4P6	Serpin family D member 1	0.271589	0.0731969
	232	G3MXG6	Ig-like domain-containing protein	1.18826	2.29404e-14		232	G3MXG6	Ig-like domain-containing protein	0.865804	5.03137e-11		232	G3MXG6	Ig-like domain-containing protein	-0.322451	2.23534e-05		232	G3MXG6	Ig-like domain-containing protein	0.000274406	0.996706		232	G3MXG6	Ig-like domain-containing protein	1.11033	0		232	G3MXG6	Ig-like domain-containing protein	1.11005	0
	233	G3MXL3	Keratin 3	-0.966953	0		233	G3MXL3	Keratin 3	-0.391515	0		233	G3MXL3	Keratin 3	0.575438	0		233	G3MXL3	Keratin 3	-0.0800216	0.0165683		233	G3MXL3	Keratin 3	-0.293051	0		233	G3MXL3	Keratin 3	-0.213029	1.95204e-10
	234	G3MZ95	Four and a half LIM domains 1	-0.0834983	0.326231		234	G3MZ95	Four and a half LIM domains 1	0.528656	8.37217e-16		234	G3MZ95	Four and a half LIM domains 1	0.612154	1.23711e-15		234	G3MZ95	Four and a half LIM domains 1	-0.0580008	0.653668		234	G3MZ95	Four and a half LIM domains 1	-0.0418143	0.737138		234	G3MZ95	Four and a half LIM domains 1	0.0161865	0.85534
	235	G3N0V0	Uncharacterized protein	-0.0307177	0.625726		235	G3N0V0	Uncharacterized protein	-1.22534	0		235	G3N0V0	Uncharacterized protein	-1.19462	0		235	G3N0V0	Uncharacterized protein	-0.0503951	0.388007		235	G3N0V0	Uncharacterized protein	-1.17092	0		235	G3N0V0	Uncharacterized protein	-1.12053	0
	236	G3N0V2	Keratin 1	0.0816416	0.36443		236	G3N0V2	Keratin 1	-0.777263	0		236	G3N0V2	Keratin 1	-0.858905	0		236	G3N0V2	Keratin 1	0.0812808	0.278487		236	G3N0V2	Keratin 1	-0.557667	6.92716e-12		236	G3N0V2	Keratin 1	-0.638948	0
	237	G3N1U4	Serpin A3-3	-0.922963	2.29404e-14		237	G3N1U4	Serpin A3-3	-0.915702	2.39392e-15		237	G3N1U4	Serpin A3-3	0.00726083	0.950155		237	G3N1U4	Serpin A3-3	-0.441174	7.70566e-06		237	G3N1U4	Serpin A3-3	-1.52039	0		237	G3N1U4	Serpin A3-3	-1.07921	0
	238	G3N2G7	Microtubule-associated protein	NA	NA		238	G3N2G7	Microtubule-associated protein	NA	NA		238	G3N2G7	Microtubule-associated protein	NA	NA		238	G3N2G7	Microtubule-associated protein	NA	NA		238	G3N2G7	Microtubule-associated protein	NA	NA		238	G3N2G7	Microtubule-associated protein	-0.717071	0.000921715
	239	G3N2N7	Calpastatin	0.618713	0.00375595		239	G3N2N7	Calpastatin	0.907913	2.74794e-05		239	G3N2N7	Calpastatin	0.2892	0.159643		239	G3N2N7	Calpastatin	0.124886	0.519069		239	G3N2N7	Calpastatin	0.0726435	0.699933		239	G3N2N7	Calpastatin	-0.0522424	0.703342
	240	G3X6N3	Serotransferrin	-0.200599	0.000194276		240	G3X6N3	Serotransferrin	-0.458285	0		240	G3X6N3	Serotransferrin	-0.257686	2.29929e-06		240	G3X6N3	Serotransferrin	0.12376	0.0197712		240	G3X6N3	Serotransferrin	-0.397517	2.52516e-13		240	G3X6N3	Serotransferrin	-0.521277	0
	241	G3X701	Lipocln_cytosolic_FA-bd_dom domain-containing protein	0.551438	0.000127909		241	G3X701	Lipocln_cytosolic_FA-bd_dom domain-containing protein	0.176785	0.0260787		241	G3X701	Lipocln_cytosolic_FA-bd_dom domain-containing protein	-0.374654	0.004716		241	G3X701	Lipocln_cytosolic_FA-bd_dom domain-containing protein	-0.505833	2.50707e-08		241	G3X701	Lipocln_cytosolic_FA-bd_dom domain-containing protein	-0.176454	0.00601546		241	G3X701	Lipocln_cytosolic_FA-bd_dom domain-containing protein	0.32938	0.000159217
	242	G3X757	Transitional endoplasmic reticulum ATPase	0.193567	0.0151004		242	G3X757	Transitional endoplasmic reticulum ATPase	-0.0573196	0.51139		242	G3X757	Transitional endoplasmic reticulum ATPase	-0.250887	7.81626e-08		242	G3X757	Transitional endoplasmic reticulum ATPase	0.148326	0.00700484		242	G3X757	Transitional endoplasmic reticulum ATPase	0.041806	0.533806		242	G3X757	Transitional endoplasmic reticulum ATPase	-0.10652	0.0599927
	243	G3X7N4	Phosphoglycerate kinase (EC 2.7.2.3)	-0.0236609	0.906584		243	G3X7N4	Phosphoglycerate kinase (EC 2.7.2.3)	0.481561	0.00049097		243	G3X7N4	Phosphoglycerate kinase (EC 2.7.2.3)	0.505222	6.40702e-05		243	G3X7N4	Phosphoglycerate kinase (EC 2.7.2.3)	0.539016	5.36673e-07		243	G3X7N4	Phosphoglycerate kinase (EC 2.7.2.3)	0.736729	1.72986e-13		243	G3X7N4	Phosphoglycerate kinase (EC 2.7.2.3)	0.197713	0.0267361
	244	G5E513	Uncharacterized protein	0.231647	0.0590046		244	G5E513	Uncharacterized protein	NA	NA		244	G5E513	Uncharacterized protein	NA	NA		244	G5E513	Uncharacterized protein	0.17113	0.143901		244	G5E513	Uncharacterized protein	0.923634	0.00119314		244	G5E513	Uncharacterized protein	0.752505	0.00843318
	245	G5E5I6	Uncharacterized protein	-0.282993	3.13638e-15		245	G5E5I6	Uncharacterized protein	0.442946	0		245	G5E5I6	Uncharacterized protein	0.725939	0		245	G5E5I6	Uncharacterized protein	0.0827763	0.0260371		245	G5E5I6	Uncharacterized protein	0.792025	0		245	G5E5I6	Uncharacterized protein	0.709249	0
	246	G8JKV3	Glutaredoxin domain-containing protein	0.107772	0.191657		246	G8JKV3	Glutaredoxin domain-containing protein	-0.212862	0.00817287		246	G8JKV3	Glutaredoxin domain-containing protein	-0.320633	3.49774e-05		246	G8JKV3	Glutaredoxin domain-containing protein	0.134408	0.0686929		246	G8JKV3	Glutaredoxin domain-containing protein	-0.104566	0.177329		246	G8JKV3	Glutaredoxin domain-containing protein	-0.238975	0.000885553
	247	H7BWW0	Coronin	2.20883	0		247	H7BWW0	Coronin	-0.112437	0.666299		247	H7BWW0	Coronin	-2.32126	3.54262e-15		247	H7BWW0	Coronin	-1.56196	4.60039e-11		247	H7BWW0	Coronin	-0.859708	5.03024e-07		247	H7BWW0	Coronin	0.702249	8.3092e-05
	248	H9KUU8	Ethylmalonyl-CoA decarboxylase	0.864097	2.8102e-12		248	H9KUU8	Ethylmalonyl-CoA decarboxylase	-0.608643	6.69347e-06		248	H9KUU8	Ethylmalonyl-CoA decarboxylase	-1.47274	0		248	H9KUU8	Ethylmalonyl-CoA decarboxylase	0.487523	5.25792e-07		248	H9KUU8	Ethylmalonyl-CoA decarboxylase	0.628626	2.95525e-08		248	H9KUU8	Ethylmalonyl-CoA decarboxylase	0.141103	0.15949
	249	I6YIV1	Annexin	0.225668	5.57742e-09		249	I6YIV1	Annexin	0.464558	0		249	I6YIV1	Annexin	0.23889	2.48153e-11		249	I6YIV1	Annexin	0.240907	4.10822e-11		249	I6YIV1	Annexin	0.338083	0		249	I6YIV1	Annexin	0.0971757	0.00308962
	250	I7CT57	Vitamin D binding protein	-0.607101	0		250	I7CT57	Vitamin D binding protein	0.162565	1.24542e-09		250	I7CT57	Vitamin D binding protein	0.769666	0		250	I7CT57	Vitamin D binding protein	-0.0590812	0.0271385		250	I7CT57	Vitamin D binding protein	-0.203424	1.64135e-14		250	I7CT57	Vitamin D binding protein	-0.144342	4.51712e-08
	251	M1ZMP2	Aldehyde oxidase 1	-0.436852	0.000158307		251	M1ZMP2	Aldehyde oxidase 1	-0.163901	0.106295		251	M1ZMP2	Aldehyde oxidase 1	0.272951	0.00944921		251	M1ZMP2	Aldehyde oxidase 1	-0.182998	0.361671		251	M1ZMP2	Aldehyde oxidase 1	0.0325221	0.878911		251	M1ZMP2	Aldehyde oxidase 1	0.21552	0.109885
	252	O18977	Tenascin-X	1.47487	9.12401e-15		252	O18977	Tenascin-X	1.27048	8.61898e-13		252	O18977	Tenascin-X	-0.204394	0.0795507		252	O18977	Tenascin-X	0.808584	2.30936e-06		252	O18977	Tenascin-X	0.678872	1.9694e-05		252	O18977	Tenascin-X	-0.129712	0.401432
	253	Q05FF2	Signal transducer and activator of transcription	NA	NA		253	Q05FF2	Signal transducer and activator of transcription	NA	NA		253	Q05FF2	Signal transducer and activator of transcription	NA	NA		253	Q05FF2	Signal transducer and activator of transcription	NA	NA		253	Q05FF2	Signal transducer and activator of transcription	NA	NA		253	Q05FF2	Signal transducer and activator of transcription	NA	NA
	254	Q08E14	Collagen alpha-1(III) chain (Collagen, type III, alpha 1)	0.407131	1.47984e-11		254	Q08E14	Collagen alpha-1(III) chain (Collagen, type III, alpha 1)	0.605665	0		254	Q08E14	Collagen alpha-1(III) chain (Collagen, type III, alpha 1)	0.198534	0.000579453		254	Q08E14	Collagen alpha-1(III) chain (Collagen, type III, alpha 1)	0.399548	4.91605e-11		254	Q08E14	Collagen alpha-1(III) chain (Collagen, type III, alpha 1)	-0.361324	7.15776e-07		254	Q08E14	Collagen alpha-1(III) chain (Collagen, type III, alpha 1)	-0.760871	0
	255	Q0VCH0	Acidic (Leucine-rich) nuclear phosphoprotein 32 family, member E (Acidic nuclear phosphoprotein 32 family member E)	1.45576	0.0839501		255	Q0VCH0	Acidic (Leucine-rich) nuclear phosphoprotein 32 family, member E (Acidic nuclear phosphoprotein 32 family member E)	NA	NA		255	Q0VCH0	Acidic (Leucine-rich) nuclear phosphoprotein 32 family, member E (Acidic nuclear phosphoprotein 32 family member E)	NA	NA		255	Q0VCH0	Acidic (Leucine-rich) nuclear phosphoprotein 32 family, member E (Acidic nuclear phosphoprotein 32 family member E)	NA	NA		255	Q0VCH0	Acidic (Leucine-rich) nuclear phosphoprotein 32 family, member E (Acidic nuclear phosphoprotein 32 family member E)	NA	NA		255	Q0VCH0	Acidic (Leucine-rich) nuclear phosphoprotein 32 family, member E (Acidic nuclear phosphoprotein 32 family member E)	NA	NA
	256	Q0VCJ5	MOB kinase activator 1A (MOB1, Mps One Binder kinase activator-like 1B (Yeast))	NA	NA		256	Q0VCJ5	MOB kinase activator 1A (MOB1, Mps One Binder kinase activator-like 1B (Yeast))	-0.133338	0.689684		256	Q0VCJ5	MOB kinase activator 1A (MOB1, Mps One Binder kinase activator-like 1B (Yeast))	NA	NA		256	Q0VCJ5	MOB kinase activator 1A (MOB1, Mps One Binder kinase activator-like 1B (Yeast))	NA	NA		256	Q0VCJ5	MOB kinase activator 1A (MOB1, Mps One Binder kinase activator-like 1B (Yeast))	-0.0980269	0.665892		256	Q0VCJ5	MOB kinase activator 1A (MOB1, Mps One Binder kinase activator-like 1B (Yeast))	NA	NA
	257	Q0VCZ8	Acyl-CoA synthetase long-chain family member 1	NA	NA		257	Q0VCZ8	Acyl-CoA synthetase long-chain family member 1	NA	NA		257	Q0VCZ8	Acyl-CoA synthetase long-chain family member 1	-3.17496	0.000400289		257	Q0VCZ8	Acyl-CoA synthetase long-chain family member 1	NA	NA		257	Q0VCZ8	Acyl-CoA synthetase long-chain family member 1	NA	NA		257	Q0VCZ8	Acyl-CoA synthetase long-chain family member 1	NA	NA
	258	Q148D1	Coiled-coil domain containing 12	NA	NA		258	Q148D1	Coiled-coil domain containing 12	NA	NA		258	Q148D1	Coiled-coil domain containing 12	NA	NA		258	Q148D1	Coiled-coil domain containing 12	NA	NA		258	Q148D1	Coiled-coil domain containing 12	NA	NA		258	Q148D1	Coiled-coil domain containing 12	NA	NA
	259	Q1JQB0	Collagen type VI alpha 2 chain (Collagen, type VI, alpha 2)	NA	NA		259	Q1JQB0	Collagen type VI alpha 2 chain (Collagen, type VI, alpha 2)	NA	NA		259	Q1JQB0	Collagen type VI alpha 2 chain (Collagen, type VI, alpha 2)	NA	NA		259	Q1JQB0	Collagen type VI alpha 2 chain (Collagen, type VI, alpha 2)	NA	NA		259	Q1JQB0	Collagen type VI alpha 2 chain (Collagen, type VI, alpha 2)	NA	NA		259	Q1JQB0	Collagen type VI alpha 2 chain (Collagen, type VI, alpha 2)	-0.359732	0.198246
	260	Q1RMN8	Immunoglobulin light chain, lambda gene cluster	-0.505352	9.41227e-08		260	Q1RMN8	Immunoglobulin light chain, lambda gene cluster	-0.867459	2.63089e-14		260	Q1RMN8	Immunoglobulin light chain, lambda gene cluster	-0.362107	0.00199288		260	Q1RMN8	Immunoglobulin light chain, lambda gene cluster	-0.225804	0.0142564		260	Q1RMN8	Immunoglobulin light chain, lambda gene cluster	-0.583179	3.63688e-11		260	Q1RMN8	Immunoglobulin light chain, lambda gene cluster	-0.357375	5.48936e-05
	261	Q1RMP3	CutA divalent cation tolerance homolog (E. coli)	-1.77259	0		261	Q1RMP3	CutA divalent cation tolerance homolog (E. coli)	0.100308	0.00404997		261	Q1RMP3	CutA divalent cation tolerance homolog (E. coli)	1.8729	0		261	Q1RMP3	CutA divalent cation tolerance homolog (E. coli)	0.148553	2.08415e-06		261	Q1RMP3	CutA divalent cation tolerance homolog (E. coli)	0.182779	0.000313532		261	Q1RMP3	CutA divalent cation tolerance homolog (E. coli)	0.0342255	0.574832
	262	Q29RH9	Transmembrane protein 109	-0.368266	0.00120556		262	Q29RH9	Transmembrane protein 109	0.316995	1.81815e-06		262	Q29RH9	Transmembrane protein 109	0.685261	1.25117e-09		262	Q29RH9	Transmembrane protein 109	-0.213951	0.080973		262	Q29RH9	Transmembrane protein 109	0.329745	2.52803e-05		262	Q29RH9	Transmembrane protein 109	0.543696	1.50493e-06
	263	Q2HJB6	Procollagen C-endopeptidase enhancer	0.140155	0.00861242		263	Q2HJB6	Procollagen C-endopeptidase enhancer	0.251988	2.1001e-06		263	Q2HJB6	Procollagen C-endopeptidase enhancer	0.111832	0.023602		263	Q2HJB6	Procollagen C-endopeptidase enhancer	0.195949	6.68548e-06		263	Q2HJB6	Procollagen C-endopeptidase enhancer	-0.365557	7.07446e-10		263	Q2HJB6	Procollagen C-endopeptidase enhancer	-0.561506	0
	264	Q2KIF2	Leucine-rich alpha-2-glycoprotein 1	-0.0707783	0.608234		264	Q2KIF2	Leucine-rich alpha-2-glycoprotein 1	-0.385837	0.0010356		264	Q2KIF2	Leucine-rich alpha-2-glycoprotein 1	-0.315059	0.0140028		264	Q2KIF2	Leucine-rich alpha-2-glycoprotein 1	-0.13884	0.290657		264	Q2KIF2	Leucine-rich alpha-2-glycoprotein 1	-0.492702	0.000255074		264	Q2KIF2	Leucine-rich alpha-2-glycoprotein 1	-0.353862	0.00846502
	265	Q2KJ75	Plastin 3 (T isoform)	-0.0445859	0.676069		265	Q2KJ75	Plastin 3 (T isoform)	0.275128	0.00441898		265	Q2KJ75	Plastin 3 (T isoform)	0.319714	0.00032579		265	Q2KJ75	Plastin 3 (T isoform)	0.228072	0.0392723		265	Q2KJ75	Plastin 3 (T isoform)	0.83756	0		265	Q2KJ75	Plastin 3 (T isoform)	0.609487	1.10991e-07
	266	Q2KJC7	Periostin (Periostin variant 7) (Periostin, osteoblast specific factor)	-0.137339	0.0182445		266	Q2KJC7	Periostin (Periostin variant 7) (Periostin, osteoblast specific factor)	0.935173	0		266	Q2KJC7	Periostin (Periostin variant 7) (Periostin, osteoblast specific factor)	1.07251	0		266	Q2KJC7	Periostin (Periostin variant 7) (Periostin, osteoblast specific factor)	0.198058	4.42336e-11		266	Q2KJC7	Periostin (Periostin variant 7) (Periostin, osteoblast specific factor)	0.762402	0		266	Q2KJC7	Periostin (Periostin variant 7) (Periostin, osteoblast specific factor)	0.564344	0
	267	Q2KJE7	Proteasome (Prosome, macropain) activator subunit 1 (PA28 alpha) (Proteasome activator complex subunit 1)	0.287037	0.031717		267	Q2KJE7	Proteasome (Prosome, macropain) activator subunit 1 (PA28 alpha) (Proteasome activator complex subunit 1)	-0.0623122	0.689684		267	Q2KJE7	Proteasome (Prosome, macropain) activator subunit 1 (PA28 alpha) (Proteasome activator complex subunit 1)	-0.349349	0.000923999		267	Q2KJE7	Proteasome (Prosome, macropain) activator subunit 1 (PA28 alpha) (Proteasome activator complex subunit 1)	0.174566	0.351471		267	Q2KJE7	Proteasome (Prosome, macropain) activator subunit 1 (PA28 alpha) (Proteasome activator complex subunit 1)	0.00551941	0.970861		267	Q2KJE7	Proteasome (Prosome, macropain) activator subunit 1 (PA28 alpha) (Proteasome activator complex subunit 1)	-0.169046	0.275467
	268	Q3SYU8	TPD52 like 2 (Tumor protein D52-like 2)	0.187926	0.177292		268	Q3SYU8	TPD52 like 2 (Tumor protein D52-like 2)	0.235918	0.0183983		268	Q3SYU8	TPD52 like 2 (Tumor protein D52-like 2)	0.0479922	0.714843		268	Q3SYU8	TPD52 like 2 (Tumor protein D52-like 2)	0.34599	0.00706349		268	Q3SYU8	TPD52 like 2 (Tumor protein D52-like 2)	0.334597	0.00409782		268	Q3SYU8	TPD52 like 2 (Tumor protein D52-like 2)	-0.011393	0.907422
	269	Q3SZ81	PSMC3 protein (Fragment)	0.24299	0.0925196		269	Q3SZ81	PSMC3 protein (Fragment)	-0.0218574	0.910474		269	Q3SZ81	PSMC3 protein (Fragment)	-0.264847	0.0633546		269	Q3SZ81	PSMC3 protein (Fragment)	0.238521	0.315389		269	Q3SZ81	PSMC3 protein (Fragment)	0.356661	0.117438		269	Q3SZ81	PSMC3 protein (Fragment)	0.11814	0.317111
	270	Q3SZN8	Ribonuclease/angiogenin inhibitor 1	-0.170972	0.0035417		270	Q3SZN8	Ribonuclease/angiogenin inhibitor 1	0.111957	0.0336659		270	Q3SZN8	Ribonuclease/angiogenin inhibitor 1	0.282928	9.39823e-07		270	Q3SZN8	Ribonuclease/angiogenin inhibitor 1	0.136387	0.0219292		270	Q3SZN8	Ribonuclease/angiogenin inhibitor 1	0.223421	0.000111334		270	Q3SZN8	Ribonuclease/angiogenin inhibitor 1	0.0870338	0.0996343
	271	Q3SZZ9	FGG protein (Fibrinogen gamma-B chain)	0.310851	4.68912e-10		271	Q3SZZ9	FGG protein (Fibrinogen gamma-B chain)	0.782148	0		271	Q3SZZ9	FGG protein (Fibrinogen gamma-B chain)	0.471297	0		271	Q3SZZ9	FGG protein (Fibrinogen gamma-B chain)	-0.148434	0.00259547		271	Q3SZZ9	FGG protein (Fibrinogen gamma-B chain)	0.423165	0		271	Q3SZZ9	FGG protein (Fibrinogen gamma-B chain)	0.571599	0
	272	Q3T085	OGN protein	0.22667	1.87952e-08		272	Q3T085	OGN protein	0.529066	0		272	Q3T085	OGN protein	0.302396	1.21644e-12		272	Q3T085	OGN protein	0.20046	8.13861e-07		272	Q3T085	OGN protein	0.662643	0		272	Q3T085	OGN protein	0.462183	0
	273	Q3ZC00	Lymphocyte cytosolic protein 1 (L-plastin)	-0.887219	1.04951e-10		273	Q3ZC00	Lymphocyte cytosolic protein 1 (L-plastin)	-0.261066	0.0148488		273	Q3ZC00	Lymphocyte cytosolic protein 1 (L-plastin)	0.626153	3.88414e-12		273	Q3ZC00	Lymphocyte cytosolic protein 1 (L-plastin)	-0.135527	0.258638		273	Q3ZC00	Lymphocyte cytosolic protein 1 (L-plastin)	0.317223	0.00774756		273	Q3ZC00	Lymphocyte cytosolic protein 1 (L-plastin)	0.45275	4.10851e-08
	274	Q3ZC44	Heterogeneous nuclear ribonucleoprotein A/B	0.047706	0.582517		274	Q3ZC44	Heterogeneous nuclear ribonucleoprotein A/B	-1.51757	2.21755e-07		274	Q3ZC44	Heterogeneous nuclear ribonucleoprotein A/B	-1.56527	1.21861e-07		274	Q3ZC44	Heterogeneous nuclear ribonucleoprotein A/B	0.253716	0.000457685		274	Q3ZC44	Heterogeneous nuclear ribonucleoprotein A/B	0.408616	4.72487e-08		274	Q3ZC44	Heterogeneous nuclear ribonucleoprotein A/B	0.1549	0.0267361
	275	Q3ZC87	Pyruvate kinase (EC 2.7.1.40) (Fragment)	0.500859	0		275	Q3ZC87	Pyruvate kinase (EC 2.7.1.40) (Fragment)	0.457436	0		275	Q3ZC87	Pyruvate kinase (EC 2.7.1.40) (Fragment)	-0.0434237	0.339358		275	Q3ZC87	Pyruvate kinase (EC 2.7.1.40) (Fragment)	0.0825548	0.143901		275	Q3ZC87	Pyruvate kinase (EC 2.7.1.40) (Fragment)	0.57983	0		275	Q3ZC87	Pyruvate kinase (EC 2.7.1.40) (Fragment)	0.497275	0
	276	Q3ZCD3	Tax1-binding protein 3	NA	NA		276	Q3ZCD3	Tax1-binding protein 3	NA	NA		276	Q3ZCD3	Tax1-binding protein 3	NA	NA		276	Q3ZCD3	Tax1-binding protein 3	NA	NA		276	Q3ZCD3	Tax1-binding protein 3	NA	NA		276	Q3ZCD3	Tax1-binding protein 3	NA	NA
	277	Q5EA67	Inter-alpha (Globulin) inhibitor H4 (Plasma Kallikrein-sensitive glycoprotein)	-0.0725245	0.510501		277	Q5EA67	Inter-alpha (Globulin) inhibitor H4 (Plasma Kallikrein-sensitive glycoprotein)	-0.607525	4.10161e-09		277	Q5EA67	Inter-alpha (Globulin) inhibitor H4 (Plasma Kallikrein-sensitive glycoprotein)	-0.535	1.79565e-07		277	Q5EA67	Inter-alpha (Globulin) inhibitor H4 (Plasma Kallikrein-sensitive glycoprotein)	0.0437802	0.650501		277	Q5EA67	Inter-alpha (Globulin) inhibitor H4 (Plasma Kallikrein-sensitive glycoprotein)	0.0609338	0.636698		277	Q5EA67	Inter-alpha (Globulin) inhibitor H4 (Plasma Kallikrein-sensitive glycoprotein)	0.0171536	0.889581
	278	Q5GN72	Alpha-1-acid glycoprotein	-0.877833	0		278	Q5GN72	Alpha-1-acid glycoprotein	-0.541241	8.35566e-13		278	Q5GN72	Alpha-1-acid glycoprotein	0.336592	2.61401e-05		278	Q5GN72	Alpha-1-acid glycoprotein	-0.320757	7.14654e-06		278	Q5GN72	Alpha-1-acid glycoprotein	-0.424951	1.25176e-09		278	Q5GN72	Alpha-1-acid glycoprotein	-0.104195	0.190732
	279	Q5J801	Endopin 2B	0.0754684	0.0419125		279	Q5J801	Endopin 2B	-0.0358448	0.371003		279	Q5J801	Endopin 2B	-0.111313	0.0046222		279	Q5J801	Endopin 2B	0.00537193	0.905601		279	Q5J801	Endopin 2B	-0.0798263	0.0369263		279	Q5J801	Endopin 2B	-0.0851982	0.0243831
	280	Q862H8	Similar to 40S ribosomal protein SA (P40) (Fragment)	0.364431	1.77028e-11		280	Q862H8	Similar to 40S ribosomal protein SA (P40) (Fragment)	0.158625	0.00116528		280	Q862H8	Similar to 40S ribosomal protein SA (P40) (Fragment)	-0.205806	3.9902e-05		280	Q862H8	Similar to 40S ribosomal protein SA (P40) (Fragment)	0.224693	2.05651e-05		280	Q862H8	Similar to 40S ribosomal protein SA (P40) (Fragment)	0.0781059	0.117438		280	Q862H8	Similar to 40S ribosomal protein SA (P40) (Fragment)	-0.146587	0.00378036
	281	Q862L6	Similar to ribosomal protein L12 (Fragment)	NA	NA		281	Q862L6	Similar to ribosomal protein L12 (Fragment)	NA	NA		281	Q862L6	Similar to ribosomal protein L12 (Fragment)	0.693935	0.00210597		281	Q862L6	Similar to ribosomal protein L12 (Fragment)	0.235643	0.344085		281	Q862L6	Similar to ribosomal protein L12 (Fragment)	0.0944745	0.733898		281	Q862L6	Similar to ribosomal protein L12 (Fragment)	-0.141169	0.613995
	282	Q862P3	Peptidyl-prolyl cis-trans isomerase (PPIase) (EC 5.2.1.8) (Fragment)	0.0371672	0.91418		282	Q862P3	Peptidyl-prolyl cis-trans isomerase (PPIase) (EC 5.2.1.8) (Fragment)	-0.0989064	0.764791		282	Q862P3	Peptidyl-prolyl cis-trans isomerase (PPIase) (EC 5.2.1.8) (Fragment)	-0.136074	0.441842		282	Q862P3	Peptidyl-prolyl cis-trans isomerase (PPIase) (EC 5.2.1.8) (Fragment)	0.648422	0.00700484		282	Q862P3	Peptidyl-prolyl cis-trans isomerase (PPIase) (EC 5.2.1.8) (Fragment)	NA	NA		282	Q862P3	Peptidyl-prolyl cis-trans isomerase (PPIase) (EC 5.2.1.8) (Fragment)	NA	NA
	283	Q862R6	Similar to elongation factor 1 alpha (Fragment)	0.7028	0		283	Q862R6	Similar to elongation factor 1 alpha (Fragment)	0.371928	5.71987e-13		283	Q862R6	Similar to elongation factor 1 alpha (Fragment)	-0.330872	2.0283e-11		283	Q862R6	Similar to elongation factor 1 alpha (Fragment)	0.168004	0.00105384		283	Q862R6	Similar to elongation factor 1 alpha (Fragment)	0.214174	1.97613e-05		283	Q862R6	Similar to elongation factor 1 alpha (Fragment)	0.0461701	0.382245
	284	Q8HYJ2	Tryptase	NA	NA		284	Q8HYJ2	Tryptase	NA	NA		284	Q8HYJ2	Tryptase	NA	NA		284	Q8HYJ2	Tryptase	-0.430772	0.1714		284	Q8HYJ2	Tryptase	-0.0950728	0.84859		284	Q8HYJ2	Tryptase	0.335699	0.445248
	285	Q8HYY3	L-caldesmon	0.575508	1.53167e-07		285	Q8HYY3	L-caldesmon	0.472377	1.70606e-05		285	Q8HYY3	L-caldesmon	-0.10313	0.367735		285	Q8HYY3	L-caldesmon	0.284484	0.0142564		285	Q8HYY3	L-caldesmon	1.05361	8.16877e-13		285	Q8HYY3	L-caldesmon	0.769126	9.25557e-09
	286	Q9XSW5	Anion exchange protein	0.26133	9.01152e-09		286	Q9XSW5	Anion exchange protein	-1.13668	0		286	Q9XSW5	Anion exchange protein	-1.39801	0		286	Q9XSW5	Anion exchange protein	-0.0735918	0.109628		286	Q9XSW5	Anion exchange protein	-0.933294	0		286	Q9XSW5	Anion exchange protein	-0.859702	0
	287	V6F7X3	Apolipoprotein A-IV	NA	NA		287	V6F7X3	Apolipoprotein A-IV	0.574059	0.00931313		287	V6F7X3	Apolipoprotein A-IV	NA	NA		287	V6F7X3	Apolipoprotein A-IV	NA	NA		287	V6F7X3	Apolipoprotein A-IV	NA	NA		287	V6F7X3	Apolipoprotein A-IV	NA	NA
	288	V6F957	Transgelin	0.243345	7.18132e-05		288	V6F957	Transgelin	0.876714	0		288	V6F957	Transgelin	0.633369	0		288	V6F957	Transgelin	0.304523	2.20588e-06		288	V6F957	Transgelin	0.327861	1.50274e-07		288	V6F957	Transgelin	0.0233379	0.742948
	289	V6F9A2	Apolipoprotein A-I preproprotein	-1.05939	0		289	V6F9A2	Apolipoprotein A-I preproprotein	-0.955475	0		289	V6F9A2	Apolipoprotein A-I preproprotein	0.103913	0.004716		289	V6F9A2	Apolipoprotein A-I preproprotein	-0.340044	0		289	V6F9A2	Apolipoprotein A-I preproprotein	-0.692698	0		289	V6F9A2	Apolipoprotein A-I preproprotein	-0.352655	0

## Sheet: S4-Sig Prot_Serum Intragroup
Table S4.1. List of significant proteins in serum samples from resistant cattle at day 0 and 6 hr PFI. Positive values indicate proteins with higher abundance in serum from tick-resistant cattle following exposure						Table S4.2. List of significant proteins in serum samples from resistant cattle at day 0 and 105 days PFI. Positive values indicate proteins with higher abundance in serum from tick-resistant cattle following exposure						Table S4.3. List of significant proteins in serum samples from susceptible cattle at day 0 and 6 hr PFI. Positive values indicate proteins with higher abundance in serum from tick-susceptiblecattle following exposure						Table S4.4. List of significant proteins in serum samples from susceptible cattle at day 0 and 105 days PFI. Positive values indicate proteins with higher abundance in serum from tick-susceptiblecattle following exposure
UniProt Accession ID	Gene	Protein names	log2FC	adj.pvalue		UniProt Accession ID	Gene	Protein names	log2FC	adj.pvalue		UniProt Accession ID	Gene	Protein names	log2FC	adj.pvalue		UniProt Accession ID	Gene	Protein names	log2FC	adj.pvalue
A5PJT7	ECM1	ECM1 protein	1.55802	1.91851e-05		A5PJT7	ECM1	ECM1 protein	2.16666	9.99927e-12		F1MZ96	-	Uncharacterized protein/ IgG like	1.1564	4.89681e-11		P23805	CGN1	Conglutinin	2.45788	1e-16
Q05443	LUM	Lumican (Corneal keratan sulfate proteoglycan 37B core protein) (Keratan sulfate proteoglycan) (KSPG)	1.49015	1.76798e-11		Q05443	LUM	Lumican (Corneal keratan sulfate proteoglycan 37B core protein) (Keratan sulfate proteoglycan) (KSPG)	1.70187	8.71724e-13		P23805	CGN1	Conglutinin	1.02206	5.59329e-11		F6Q234	PEPD	Peptidase D	1.89619	4.77291e-06
Q32PI4	CFI	Complement factor I	0.89333	4.43211e-09		P06868	PLG	Plasminogen (EC 3.4.21.7) [Cleaved into: Plasmin heavy chain A; Activation peptide; Plasmin heavy chain A, short form; Plasmin light chain B]	0.837727	1e-16		A0A3Q1LPG0	-	Uncharacterized protein/ IgG	0.908833	1e-16		Q05443	LUM	Lumican (Corneal keratan sulfate proteoglycan 37B core protein) (Keratan sulfate proteoglycan) (KSPG)	1.59815	2.68358e-07
P37141	GPX3	Glutathione peroxidase 3 (GPx-3) (GSHPx-3) (EC 1.11.1.9) (Plasma glutathione peroxidase) (GPx-P) (GSHPx-P)	0.802469	3.05292e-05		P37141	GPX3	Glutathione peroxidase 3 (GPx-3) (GSHPx-3) (EC 1.11.1.9) (Plasma glutathione peroxidase) (GPx-P) (GSHPx-P)	0.815438	2.67231e-06		F1MNN7	LBP	Lipopolysaccharide-binding protein	0.713231	1e-16		A0A3Q1LPG0	IgG	Uncharacterized protein/IgG3	1.13171	1e-16
E1BMJ0	SERPING1	Serpin family G member 1	0.696552	1e-16		Q9BGU1	BTHRG	Histidine-rich glycoprotein	0.673048	1e-16		Q2TBQ1	F13B	Coagulation factor XIII B chain (Coagulation factor XIII, B polypeptide)	0.532661	3.54139e-07		F1MZ96	IgG	Uncharacterized protein/ IgG like	1.05673	2.29356e-08
A0A3Q1LWV4	VPREB1	Ig-like domain-containing protein	0.589481	1e-16		E1BMJ0	SERPING1	Serpin family G member 1	0.571968	1e-16		A0A3Q1LWV4	VPREB1	Ig-like domain-containing protein	0.445724	1.5594e-11		Q58D62	FETUB	Fetuin-B	0.929505	1e-16
P06868	PLG	Plasminogen (EC 3.4.21.7) [Cleaved into: Plasmin heavy chain A; Activation peptide; Plasmin heavy chain A, short form; Plasmin light chain B]	0.344926	2.31863e-11		G5E5B0	FN1	Fibronectin	0.544688	4.51685e-11		F1N0I3	F5	Coagulation factor V	0.369807	6.38816e-09		V6F7X3	APOA4	Apolipoprotein A-IV	0.814428	1e-16
A0A452DJK6	SERPINA3-1	Serpin A3-1	0.301789	4.38385e-10		Q3ZBS7	VTN	Vitronectin	0.317788	1.13539e-06		Q2KIW1	PON1	Paraoxonase 1	0.367394	2.74348e-07		G5E5B0	FN1	Fibronectin	0.732277	1e-16
A0A3Q1MNN6	LOC506828	Uncharacterized protein	0.2998	3.96985e-06		A0A3Q1LQ21	ITIH3	Inter-alpha-trypsin inhibitor heavy chain H3	0.316124	6.61824e-06		F1MVK1	LOC107131209	C4a anaphylatoxin (Complement C4 gamma chain)	0.332084	1.36475e-06		V6F9A3	APOC3	Apolipoprotein C-III (Apolipoprotein C3)	0.578795	7.37182e-12
Q5J801	-	Endopin 2B	0.275252	5.3695e-08		V6F7X3	APOA4	Apolipoprotein A-IV	0.281137	4.02384e-07		G3N1U4	SERPINA3-3	Serpin A3-3	0.283532	1e-16		K4JDR8	A2M	Alpha-2-macroglobulin variant 5	0.549933	1e-16
P81187	CFB	Complement factor B (EC 3.4.21.47) (C3/C5 convertase) (EC-VMFB) [Cleaved into: Complement factor B Ba fragment; Complement factor B Bb fragment]	0.166082	3.40674e-07		A0A452DJK6	SERPINA3-1	Serpin A3-1	0.276442	5.74101e-09		P81187	CFB	Complement factor B (EC 3.4.21.47) (C3/C5 convertase) (EC-VMFB) [Cleaved into: Complement factor B Ba fragment; Complement factor B Bb fragment]	0.238413	1.74083e-13		E1BJC1	OSBPL11	Oxysterol-binding protein	0.535951	7.73404e-07
K4JDR8	A2M	Alpha-2-macroglobulin variant 5	0.126181	1e-16		Q2KIT0	MGC137014	Protein HP-20 homolog	-0.208317	2.36105e-06		E1BMJ0	SERPING1	Serpin family G member 1	0.229155	1.81461e-09		G3MXG6	-	Ig-like domain-containing protein (IgG)	0.499438	4.68041e-06
G3N1U4	SERPINA3-3	Serpin A3-3	-0.135981	6.45402e-10		P00735	F2	Prothrombin (EC 3.4.21.5) (Coagulation factor II) [Cleaved into: Activation peptide fragment 1; Activation peptide fragment 2; Thrombin light chain; Thrombin heavy chain]	-0.286817	8.27697e-06		A6QNW7	CD5L	CD5 molecule like (CD5L protein)	0.191559	1.68805e-06		A0A3Q1LQ21	ITIH3	Inter-alpha-trypsin inhibitor heavy chain H3	0.461761	2.32251e-09
A0A3Q1M3L6	IgG	Uncharacterized protein/IgG	-0.191489	1e-16		A0A3Q1MP45	CFH	Complement factor H	-0.30173	1.35723e-11		Q2UVX4	C3	Complement C3 [Cleaved into: Complement C3 beta chain; Complement C3 alpha chain; C3a anaphylatoxin; C3-beta-c (C3bc); Acylation stimulating protein (ASP) (C3adesArg); Complement C3b alpha' chain; Complement C3c alpha' chain fragment 1; Complement C3dg fragment; Complement C3g fragment; Complement C3d fragment; Complement C3f fragment; Complement C3c alpha' chain fragment 2]	0.181941	1.69407e-06		Q9BGU1	BTHRG	Histidine-rich glycoprotein	0.441523	4.86853e-15
Q2KIT0	MGC137014	Protein HP-20 homolog	-0.200075	8.2184e-06		Q2KIX7	LOC511240	Protein HP-25 homolog 1	-0.309028	6.49413e-10		A0A3Q1M032	-	Uncharacterized protein	0.158315	9.95225e-09		P06868	PLG	Plasminogen (EC 3.4.21.7) [Cleaved into: Plasmin heavy chain A; Activation peptide; Plasmin heavy chain A, short form; Plasmin light chain B]	0.394196	1e-16
Q5EA67	ITIH4	Inter-alpha (Globulin) inhibitor H4 (Plasma Kallikrein-sensitive glycoprotein)	-0.229465	6.44973e-08		A0A140T897	ALB	Albumin	-0.326372	1.50229e-14		P34955	SERPINA1	Alpha-1-antiproteinase (Alpha-1-antitrypsin) (Alpha-1-proteinase inhibitor) (Serpin A1)	0.15802	2.09832e-13		Q2UVX4	C3	Complement C3 [Cleaved into: Complement C3 beta chain; Complement C3 alpha chain; C3a anaphylatoxin; C3-beta-c (C3bc); Acylation stimulating protein (ASP) (C3adesArg); Complement C3b alpha' chain; Complement C3c alpha' chain fragment 1; Complement C3dg fragment; Complement C3g fragment; Complement C3d fragment; Complement C3f fragment; Complement C3c alpha' chain fragment 2]	0.301715	1e-16
A0A140T897	ALB	Albumin	-0.242218	8.83457e-09		F1N0I3	F5	Coagulation factor V	-0.328439	2.76246e-07		Q2KIF2	LRG1	Leucine-rich alpha-2-glycoprotein 1	0.155697	9.29096e-06		Q2KIX7	LOC511240	Protein HP-25 homolog 1	0.297771	2.11473e-09
A0A452DIU4	CLEC3B	Tetranectin	-0.260145	2.88699e-11		K4JDT2	A2M	Alpha-2-macroglobulin variant 20	-0.34748	1e-16		A0A3Q1LGY9	AGT	Angiotensinogen (Serpin A8) [Cleaved into: Angiotensin-1 (Angiotensin 1-10) (Angiotensin I) (Ang I); Angiotensin-2 (Angiotensin 1-8) (Angiotensin II) (Ang II); Angiotensin-3 (Angiotensin 2-8) (Angiotensin III) (Ang III) (Des-Asp[1]-angiotensin II); Angiotensin-4 (Angiotensin 3-8) (Angiotensin IV) (Ang IV); Angiotensin 1-9; Angiotensin 1-7; Angiotensin 1-5; Angiotensin 1-4]	0.153432	2.65268e-08		Q2KIT0	MGC137014	Protein HP-20 homolog	0.290815	4.72622e-11
K4JDT2	A2M	Alpha-2-macroglobulin variant 20	-0.309311	1e-16		Q3MHN5	GC	Vitamin D-binding protein (DBP) (VDB) (Gc-globulin) (Group-specific component)	-0.371597	1.32254e-07		V6F9A2	APOA1	Apolipoprotein A-I preproprotein	0.143167	2.92977e-08		P81644	APOA2	Apolipoprotein A-II (Apo-AII) (ApoA-II) (Antimicrobial peptide BAMP-1) (Apolipoprotein A2) [Cleaved into: Proapolipoprotein A-II (ProapoA-II); Truncated apolipoprotein A-II (Apolipoprotein A-II(1-76))]	0.275369	2.20387e-08
A2I7N2	SERPINA3-6	Serpin A3-6	-0.335866	4.71456e-06		Q2KIF2	LRG1	Leucine-rich alpha-2-glycoprotein 1	-0.373525	1e-16		K4JDR8	A2M	Alpha-2-macroglobulin variant 5	0.128835	6.41047e-10		A0A452DIU4	CLEC3B	Tetranectin	0.271671	1.71286e-11
Q3MHN5	GC	Vitamin D-binding protein (DBP) (VDB) (Gc-globulin) (Group-specific component)	-0.336654	1.01405e-06		F5XVA9	VWF	von Willebrand factor	-0.384342	8.08866e-06		A0A3Q1M3L6	IgG	Uncharacterized protein/IgG	0.120662	8.36548e-11		A0A3Q1M3L6	IgG	Uncharacterized protein/IgG	0.250549	1e-16
A0A3Q1M0F4	LOC404103	BPTI/Kunitz inhibitor domain-containing protein	-0.366795	3.29689e-07		Q6T182	SHBG	Sex hormone-binding globulin (Fragment)	-0.413744	1e-16		A2I7N1	SERPINA3-5	Serpin A3-5	-1.02394	0.00214181		P34955	SERPINA1	Alpha-1-antiproteinase (Alpha-1-antitrypsin) (Alpha-1-proteinase inhibitor) (Serpin A1)	0.249338	1e-16
A0A140T843	APOH	Apolipoprotein H (Beta-2-glycoprotein 1) (Beta-2-glycoprotein I)	-0.369009	1e-16		K4JDR8	A2M	Alpha-2-macroglobulin variant 5	-0.418484	1e-16		A5D9D2	C4BPA	Complement component 4 binding protein, alpha chain	-1.15994	9.95225e-09		Q2KIF2	LRG1	Leucine-rich alpha-2-glycoprotein 1	-0.2251	6.70068e-11
Q2KIX7	LOC511240	Protein HP-25 homolog 1	-0.370973	1.34285e-13		A6QPQ2	SERPINA3-8	Serpin A3-8	-0.442406	4.14153e-08		M0QVZ6	KRT5	Keratin, type II cytoskeletal 5	-1.41287	1e-16		A0A3Q1NH68	C8G	Uncharacterized protein	-0.241803	4.77291e-06
A0A3Q1M032	-	Uncharacterized protein	-0.389674	1e-16		A0A3Q1LGY9	AGT	Angiotensinogen (Serpin A8) [Cleaved into: Angiotensin-1 (Angiotensin 1-10) (Angiotensin I) (Ang I); Angiotensin-2 (Angiotensin 1-8) (Angiotensin II) (Ang II); Angiotensin-3 (Angiotensin 2-8) (Angiotensin III) (Ang III) (Des-Asp[1]-angiotensin II); Angiotensin-4 (Angiotensin 3-8) (Angiotensin IV) (Ang IV); Angiotensin 1-9; Angiotensin 1-7; Angiotensin 1-5; Angiotensin 1-4]	-0.446716	1e-16		M0QVY0	KRT6A	IF rod domain-containing protein	-1.42145	1e-16		P01045	KNG2	Kininogen-2 (Kininogen II) (Thiol proteinase inhibitor) [Cleaved into: Kininogen-2 heavy chain; Bradykinin (Kallidin I); Lysyl-bradykinin (Kallidin II); Kininogen-2 light chain]	-0.277359	8.37056e-07
Q5GN72	AGP	Alpha-1-acid glycoprotein	-0.391894	1e-16		A5PJ69	SERPINA10	SERPINA10 protein (Serpin family A member 10)	-0.457222	6.10673e-06								Q5EA67	ITIH4	Inter-alpha (Globulin) inhibitor H4 (Plasma Kallikrein-sensitive glycoprotein)	-0.292321	5.94771e-09
G3X6N3	TF	Beta-1 metal-binding globulin (Serotransferrin) (Siderophilin)	-0.418286	1e-16		F1MBC5	F9	Christmas factor (EC 3.4.21.22) (Coagulation factor IX) (Coagulation factor IXa heavy chain) (Coagulation factor IXa light chain)	-0.460491	1e-16								A0A3Q1LGY9	AGT	Angiotensinogen (Serpin A8) [Cleaved into: Angiotensin-1 (Angiotensin 1-10) (Angiotensin I) (Ang I); Angiotensin-2 (Angiotensin 1-8) (Angiotensin II) (Ang II); Angiotensin-3 (Angiotensin 2-8) (Angiotensin III) (Ang III) (Des-Asp[1]-angiotensin II); Angiotensin-4 (Angiotensin 3-8) (Angiotensin IV) (Ang IV); Angiotensin 1-9; Angiotensin 1-7; Angiotensin 1-5; Angiotensin 1-4]	-0.319697	1e-16
F1MMK9	KIF12	Alpha-1-microglobulin (Bikunin) (HI-30) (Inter-alpha-trypsin inhibitor light chain) (Protein AMBP) (Trypstatin)	-0.426891	8.47933e-09		F1N3A1	THBS1	Thrombospondin-1	-0.461241	1e-16								F1N076	CP	Ceruloplasmin	-0.326607	1.3145e-09
Q2KIU3	MGC137211	Protein HP-25 homolog 2	-0.457958	7.60956e-08		F1MJK3	LOC506828	Uncharacterized protein	-0.485382	2.26281e-08								F1MVK1	LOC107131209	C4a anaphylatoxin (Complement C4 gamma chain)	-0.336077	8.84269e-06
M0QVZ6	KRT5	Keratin, type II cytoskeletal 5	-0.48321	1e-16		E1BNR0	APOB	Apolipoprotein B	-0.486019	1e-16								A0A452DJK6	SERPINA3-1	Serpin A3-1	-0.347261	1.91201e-11
E1BLD2	INTS4	Integrator complex subunit 4	-0.488197	4.83023e-08		F1MVK1	LOC107131209	C4a anaphylatoxin (Complement C4 gamma chain)	-0.491301	2.19084e-13								E1B805	LOC528040	Uncharacterized protein	-0.385199	3.10304e-06
M0QVY0	KRT6A	IF rod domain-containing protein	-0.488305	1e-16		G3N0V0	-	Uncharacterized protein	-0.499415	1.37565e-08								F1N3A1	THBS1	Thrombospondin-1	-0.40513	7.99657e-14
E1B805	LOC528040	Uncharacterized protein	-0.52698	7.25877e-12		A6QNW7	CD5L	CD5 molecule like (CD5L protein)	-0.529348	1e-16								Q3SYR8	JCHAIN	Immunoglobulin J chain (Joining chain of multimeric IgA and IgM)	-0.411933	1e-16
Q32PA1	CD59	CD59 glycoprotein (MAC-inhibitory protein) (Membrane attack complex inhibition factor) (Protectin)	-0.581699	9.28797e-05		G5E5T5	-	Uncharacterized protein	-0.533658	1e-16								F1MH40	-	Uncharacterized protein	-0.415762	2.56057e-10
A0A3Q1NJR8	SERPINC1	Antithrombin-III (Serpin C1)	-0.756861	1e-16		G3N1U4	SERPINA3-3	Serpin A3-3	-0.535201	1e-16								Q2KIH2	APON	ApoN protein (Apolipoprotein N)	-0.425286	5.19222e-06
G5E5T5	-	Uncharacterized protein	-0.771214	1e-16		F1N102	C8B	Complement component 8 subunit beta (Complement component C8 beta chain)	-0.538289	2.94244e-06								Q3SZV7	HPX	Hemopexin	-0.436842	3.89845e-08
Q29443	TF	Serotransferrin (Transferrin) (Beta-1 metal-binding globulin) (Siderophilin)	-0.832556	1.32339e-14		F1N076	CP	Ceruloplasmin	-0.54152	1e-16								A6QNW7	CD5L	CD5 molecule like (CD5L protein)	-0.460378	1e-16
F1MY85	C5	Complement C5a anaphylatoxin	-0.837249	2.99503e-12		Q95121	SERPINF1	Pigment epithelium-derived factor (PEDF) (Serpin F1)	-0.568463	1.12679e-11								E1BNR0	APOB	Apolipoprotein B	-0.478375	2.1126e-14
E1BH06	C4A	C4a anaphylatoxin (Complement C4 gamma chain)	-0.853482	2.22466e-05		A0A3Q1MFI7	LOC104968484	Ig-like domain-containing protein	-0.574701	2.31125e-06								A0A3Q1MUR2	-	Ig-like domain-containing protein	-0.491416	2.10743e-08
P63258	ACTG1	Actin, cytoplasmic 2 (Gamma-actin) [Cleaved into: Actin, cytoplasmic 2, N-terminally processed]	-0.890263	2.79381e-12		G3N0S9	-	Uncharacterized protein	-0.576297	9.99927e-12								A6QPQ2	SERPINA3-8	Serpin A3-8	-0.507374	6.08774e-10
P23805	CGN1	Conglutinin	-0.920672	6.20337e-14		A0A140T843	APOH	Apolipoprotein H (Beta-2-glycoprotein 1) (Beta-2-glycoprotein I)	-0.589806	1e-16								P01030	C4	Complement C4 [Cleaved into: Complement C4 alpha chain; C4a anaphylatoxin; Complement C4 gamma chain] (Fragments)	-0.535858	7.40184e-10
P01030	C4	Complement C4 [Cleaved into: Complement C4 alpha chain; C4a anaphylatoxin; Complement C4 gamma chain] (Fragments)	-0.958196	1e-16		Q5EA67	ITIH4	Inter-alpha (Globulin) inhibitor H4 (Plasma Kallikrein-sensitive glycoprotein)	-0.598639	1e-16								G3X6N3	TF	Beta-1 metal-binding globulin (Serotransferrin) (Siderophilin)	-0.548407	1e-16
A5D9D2	C4BPA	Complement component 4 binding protein, alpha chain	-3.57882	7.35128e-09		A2I7N2	SERPINA3-6	Serpin A3-6	-0.630729	1e-16								E1BLD2	INTS4	Integrator complex subunit 4	-0.566803	1.53947e-07
						Q17QC8	CFP	Complement factor properdin	-0.680579	1e-16								G5E5T5	-	Uncharacterized protein	-0.619578	1e-16
						M0QVY0	KRT6A	Keratin 6A	-0.692465	1e-16								A2I7N2	SERPINA3-6	Serpin A3-6	-0.653636	1e-16
						M0QVZ6	KRT5	Keratin, type II cytoskeletal 5	-0.69354	1e-16								F1MNN7	LBP	Lipopolysaccharide-binding protein	-0.657149	1e-16
						Q32T06	LOC784932	Endopin 2C	-0.714019	1.32753e-08								A0A3Q1M032	-	Uncharacterized protein	-0.677969	1e-16
						Q3SYR8	JCHAIN	Immunoglobulin J chain (Joining chain of multimeric IgA and IgM)	-0.741786	1e-16								F6QND5	FGA	Fibrinogen alpha chain (Fibrinopeptide A)	-0.699819	5.96043e-11
						E1B805	LOC528040	Uncharacterized protein	-0.768717	1e-16								F5XVA9	VWF	von Willebrand factor	-0.713278	5.21269e-14
						A0A3Q1NJR8	SERPINC1	Antithrombin-III (Serpin C1)	-0.769496	1e-16								M0QVZ6	KRT5	Keratin, type II cytoskeletal 5	-0.905858	1e-16
						I7CT57	-	Gc-globulin (Group-specific component) (Vitamin D-binding protein)	-0.794202	5.74101e-09								A0A3Q1M0F4	LOC404103	BPTI/Kunitz inhibitor domain-containing protein	-0.929269	1e-16
						P01030	C4	Complement C4 [Cleaved into: Complement C4 alpha chain; C4a anaphylatoxin; Complement C4 gamma chain] (Fragments)	-0.803475	1e-16								A0A3Q1NEQ0	LOC525947	Uncharacterized protein	-0.998243	1.45032e-10
						A0A3Q1M3L6	IgG	Uncharacterized protein/IgG	-0.893469	1e-16								M0QVY0	KRT6A	IF rod domain-containing protein	-1.011	1e-16
						Q09TE3	IGFALS	Insulin-like growth factor binding protein acid labile subunit	-0.954581	6.20311e-11								A0A3Q1LUE9	-	Ig-like domain-containing protein	-1.17467	1e-16
						E1BH06	C4A	C4a anaphylatoxin (Complement C4 gamma chain)	-1.07968	3.13366e-08								G3N1U4	SERPINA3-3	Serpin A3-3	-1.24767	1e-16
						F1MY85	C5	Complement C5a anaphylatoxin	-1.13731	1e-16								Q32T06	LOC784932	Endopin 2C	-1.26972	2.52789e-15
						A0A3Q1M032	-	Uncharacterized protein	-1.15929	1e-16								P63258	ACTG1	Actin, cytoplasmic 2 (Gamma-actin) [Cleaved into: Actin, cytoplasmic 2, N-terminally processed]	-1.41431	1e-16
						F1MNN7	LBP	Lipopolysaccharide-binding protein	-1.16051	1e-16								A0A1K0FUD3	GLNC1	Globin C1	-1.46159	1e-16
						A0A3Q1LUE9	-	Ig-like domain-containing protein	-1.44802	1e-16
						Q29443	TF	Serotransferrin (Transferrin) (Beta-1 metal-binding globulin) (Siderophilin)	-1.71354	1e-16
						P63258	ACTG1	Actin, cytoplasmic 2 (Gamma-actin) [Cleaved into: Actin, cytoplasmic 2, N-terminally processed]	-2.724	1e-16
						F6Q234	PEPD	Peptidase D	-4.23262	2.76246e-07

## Sheet: S5-BP GO terms Serum samples
Table S5.1. List of Biological Process (GO) terms enriched for DA proteins in tick-resistant cattle in response to early infestation (R-6h PFI vs RN)								Table S5.2. List of Biological Process (GO) terms enriched for DA proteins in tick-susceptible cattle in response to early infestation (S-6h PFI vs SN)								Table S5.3. List of Biological Process (GO) terms enriched for DA proteins in tick-resistant cattle in response to prolonged tick infestation (R-105d PFI vs RN)								Table S5.4. List of Biological Process (GO) terms enriched for DA proteins in tick susceptible cattle in response to prolonged tick infestation (S-105d PFI vs SN)
#term ID	term description	observed gene count	background gene count	strength	FDR	matching proteins in your network (labels)		#term ID	term description	observed gene count	background gene count	strength	FDR	matching proteins in your network (labels)		#term ID	term description	observed gene count	background gene count	strength	FDR	matching proteins in your network (labels)		#term ID	term description	observed gene count	background gene count	strength	false discovery rate	matching proteins in your network (labels)
GO:0045916	Negative regulation of complement activation	2	4	2.46	0.0114	CD59,SERPING1		GO:0030449	Regulation of complement activation	3	12	2.4	0.0014	SERPING1,C3,CD5L		GO:0030194	Positive regulation of blood coagulation	2	13	2.23	0.033	APOH,F2		GO:0060621	Negative regulation of cholesterol import	2	2	2.61	0.0074	APOA2,APOC3
GO:0042730	Fibrinolysis	2	10	2.06	0.0436	PLG,SERPING1		GO:0006958	Complement activation, classical pathway	3	35	1.93	0.0078	C3,VPREB1,C4BPA		GO:0051006	Positive regulation of lipoprotein lipase activity	2	6	2.11	0.0348	APOH,APOA4		GO:0010903	Negative regulation of very-low-density lipoprotein particle remodeling	2	3	2.43	0.0115	APOA2,APOC3
GO:0006958	Complement activation, classical pathway	6	35	1.99	2.45e-07	C4A,C5,LOC528040,VPREB1,CFI,C4BPA		GO:0006956	Complement activation	4	62	1.81	0.0014	CFB,C3,VPREB1,C4BPA		GO:0006957	Complement activation, alternative pathway	5	18	2.03	2.16e-06	C5,LOC528040,CFP,CFH,C8B		GO:0010873	Positive regulation of cholesterol esterification	2	5	2.21	0.0184	APOA2,APOA4
GO:0006957	Complement activation, alternative pathway	3	18	1.98	0.0023	CFB,C5,LOC528040		GO:0050766	Positive regulation of phagocytosis	3	48	1.8	0.0144	APOA1,CGN1,C3		GO:0006953	Acute-phase response	4	26	1.77	0.00036	F2,ITIH4,FN1,LBP		GO:0030300	Regulation of intestinal cholesterol absorption	2	7	2.07	0.0268	APOA2,APOA4
GO:0006956	Complement activation	7	62	1.81	1.45e-07	C4A,CFB,C5,LOC528040,VPREB1,CFI,C4BPA		GO:1905954	Positive regulation of lipid localization	3	71	1.63	0.0278	APOA1,PON1,C3		GO:0006958	Complement activation, classical pathway	5	35	1.74	2.84e-05	C4A,C5,LOC528040,C8B,ENSBTAP00000055469		GO:0034370	Triglyceride-rich lipoprotein particle remodeling	2	7	2.07	0.0268	APOA2,APOA4
GO:0030195	Negative regulation of blood coagulation	3	30	1.76	0.0079	PLG,APOH,SERPING1		GO:0010951	Negative regulation of endopeptidase activity	5	209	1.38	0.0033	SERPINA1,A2M,SERPING1,C3,SERPINA3-3		GO:0006956	Complement activation	7	62	1.64	4.56e-07	C4A,C5,LOC528040,CFP,CFH,C8B,ENSBTAP00000055469		GO:0043691	Reverse cholesterol transport	2	7	2.07	0.0268	APOA2,APOA4
GO:0030193	Regulation of blood coagulation	4	54	1.63	0.0013	PLG,APOH,SERPINC1,SERPING1		GO:0002443	Leukocyte mediated immunity	4	194	1.31	0.0248	LRG1,C3,VPREB1,C4BPA		GO:0016525	Negative regulation of angiogenesis	3	83	1.6	0.0274	APOH,THBS1,SERPINF1		GO:0033700	Phospholipid efflux	3	12	2.01	0.0019	APOA2,APOC3,APOA4
GO:0061041	Regulation of wound healing	5	94	1.48	0.00045	PLG,APOH,SERPINC1,ACTG1,SERPING1		GO:0051346	Negative regulation of hydrolase activity	6	377	1.2	0.0032	APOA1,SERPINA1,A2M,SERPING1,C3,SERPINA3-3		GO:0030195	Negative regulation of blood coagulation	3	30	1.58	0.0191	PLG,APOH,SERPING1		GO:0034374	Low-density lipoprotein particle remodeling	2	8	2.01	0.0305	APOA2,APOB
GO:0010466	Negative regulation of peptidase activity	10	217	1.42	4.53e-08	ECM1,SERPINC1,A2M,ITIH4,LOC528040,SERPING1,LOC404103,LOC506828,SERPINA3-1,SERPINA3-6		GO:0050776	Regulation of immune response	8	544	1.17	0.00033	APOA1,CFB,SERPING1,C3,VPREB1,FCGR3A,C4BPA,CD5L		GO:0031638	Zymogen activation	3	32	1.56	0.022	APOH,F9,CD5L		GO:0034380	High-density lipoprotein particle assembly	2	8	2.01	0.0305	APOA2,APOA4
GO:0010951	Negative regulation of endopeptidase activity	9	209	1.39	2.45e-07	SERPINC1,A2M,ITIH4,LOC528040,SERPING1,LOC404103,LOC506828,SERPINA3-1,SERPINA3-6		GO:0002252	Immune effector process	6	471	1.1	0.0064	LRG1,CFB,LBP,C3,VPREB1,C4BPA		GO:0030193	Regulation of blood coagulation	5	54	1.55	0.00017	PLG,APOH,SERPINC1,F2,SERPING1		GO:0034369	Plasma lipoprotein particle remodeling	4	18	1.96	0.00015	APOA2,APOC3,APOA4,APOB
GO:0007596	Blood coagulation	4	103	1.35	0.01	PLG,APOH,SERPINC1,SERPING1		GO:0002682	Regulation of immune system process	9	1026	0.94	0.0014	APOA1,CFB,SERPING1,LBP,C3,VPREB1,FCGR3A,C4BPA,CD5L		GO:0007596	Blood coagulation	9	103	1.53	1.82e-08	PLG,APOH,F9,SERPINC1,F2,SERPINA10,VWF,SERPING1,F5		GO:0033344	Cholesterol efflux	4	19	1.93	0.00017	APOA2,APOC3,APOA4,APOB
GO:0050776	Regulation of immune response	10	544	1.02	2.02e-05	CD59,ECM1,C4A,CFB,C5,LOC528040,SERPING1,VPREB1,CFI,C4BPA										GO:0090303	Positive regulation of wound healing	3	35	1.52	0.0261	APOH,ACTG1,F2		GO:0042730	Fibrinolysis	2	10	1.91	0.04	PLG,FGA
GO:0030162	Regulation of proteolysis	11	608	1.01	5.86e-06	ECM1,SERPINC1,A2M,ITIH4,LOC528040,SERPING1,LOC404103,CLEC3B,LOC506828,SERPINA3-1,SERPINA3-6										GO:0010466	Negative regulation of peptidase activity	14	217	1.39	6.49e-12	ECM1,SERPINC1,A2M,SERPINA3-8,ITIH3,ITIH4,SERPINF1,SERPINA10,LOC528040,SERPING1,LOC506828,LOC784932,SERPINA3-1,SERPINA3-3		GO:0034375	High-density lipoprotein particle remodeling	2	11	1.87	0.0448	APOA2,APOC3
GO:0006954	Inflammatory response	6	369	0.97	0.0111	ECM1,C4A,ITIH4,C5,LOC528040,AGP										GO:0061041	Regulation of wound healing	6	94	1.39	9.15e-05	PLG,APOH,SERPINC1,ACTG1,F2,SERPING1		GO:0060192	Negative regulation of lipase activity	2	11	1.87	0.0448	APOA2,APOC3
GO:0045087	Innate immune response	7	559	0.85	0.0117	CD59,C4A,CFB,C5,LOC528040,CFI,C4BPA										GO:0010951	Negative regulation of endopeptidase activity	13	209	1.38	6.34e-11	SERPINC1,A2M,SERPINA3-8,ITIH3,ITIH4,SERPINF1,SERPINA10,LOC528040,SERPING1,LOC506828,LOC784932,SERPINA3-1,SERPINA3-3		GO:0034381	Plasma lipoprotein particle clearance	3	17	1.86	0.0041	APOA2,APOC3,APOB
GO:0002682	Regulation of immune system process	11	1026	0.79	0.0005	CD59,ECM1,C4A,CFB,C5,LOC528040,SERPING1,AGP,VPREB1,CFI,C4BPA										GO:0042060	Wound healing	10	194	1.3	1.15e-07	PLG,APOH,F9,SERPINC1,F2,FN1,SERPINA10,VWF,SERPING1,F5		GO:0010884	Positive regulation of lipid storage	4	23	1.85	0.00028	OSBPL11,LOC528040,C3,APOB
GO:0051336	Regulation of hydrolase activity	11	1042	0.78	0.00055	APOH,ECM1,SERPINC1,A2M,ITIH4,LOC528040,SERPING1,LOC404103,LOC506828,SERPINA3-1,SERPINA3-6										GO:0006959	Humoral immune response	8	192	1.2	2.43e-05	C4A,C5,LOC528040,CFP,IGJ,CFH,C8B,ENSBTAP00000055469		GO:0006957	Complement activation, alternative pathway	3	18	1.83	0.0043	LOC528040,C3,C8G
GO:0006952	Defense response	10	1044	0.74	0.003	CD59,ECM1,C4A,CFB,ITIH4,C5,LOC528040,AGP,CFI,C4BPA										GO:0002443	Leukocyte mediated immunity	6	194	1.08	0.0036	LRG1,C4A,C5,LOC528040,C8B,ENSBTAP00000055469		GO:0006958	Complement activation, classical pathway	5	35	1.77	3.71e-05	C4A,LOC528040,C3,ENSBTAP00000042856,C8G
GO:0006950	Response to stress	15	2674	0.51	0.0057	PLG,APOH,CD59,ECM1,SERPINC1,C4A,CFB,ITIH4,C5,LOC528040,SERPING1,ALB,AGP,CFI,C4BPA										GO:0006954	Inflammatory response	10	369	1.02	2.35e-05	THBS1,ECM1,C4A,F2,ITIH4,FN1,C5,LOC528040,LBP,CD5L		GO:0090207	Regulation of triglyceride metabolic process	4	33	1.69	0.00077	APOC3,LOC528040,C3,APOA4
																GO:0045765	Regulation of angiogenesis	5	217	0.95	0.0482	APOH,THBS1,LRG1,ECM1,SERPINF1		GO:0006953	Acute-phase response	3	26	1.67	0.0098	ITIH4,FN1,LBP
																GO:0002250	Adaptive immune response	6	291	0.9	0.0236	C4A,C5,LOC528040,IGJ,C8B,ENSBTAP00000055469		GO:0046464	Acylglycerol catabolic process	3	29	1.63	0.0123	APOA2,APOC3,APOB
																GO:0002252	Immune effector process	9	471	0.87	0.0011	LRG1,C4A,C5,LOC528040,CFP,LBP,CFH,C8B,ENSBTAP00000055469		GO:0030195	Negative regulation of blood coagulation	3	30	1.61	0.013	PLG,FGA,KNG1
																GO:0050776	Regulation of immune response	10	544	0.85	0.00043	ECM1,C4A,C5,LOC528040,CFP,SERPING1,CFH,C8B,CD5L,ENSBTAP00000055469		GO:0015918	Sterol transport	5	58	1.55	0.00025	OSBPL11,APOA2,APOC3,APOA4,APOB
																GO:0045087	Innate immune response	9	559	0.79	0.0038	C4A,C5,LOC528040,CFP,LBP,IGJ,CFH,C8B,ENSBTAP00000055469		GO:0032374	Regulation of cholesterol transport	3	43	1.45	0.0257	APOA2,APOC3,APOA4
																GO:0051336	Regulation of hydrolase activity	16	1042	0.77	3.61e-06	APOH,ECM1,SERPINC1,A2M,SERPINA3-8,ITIH3,ITIH4,SERPINF1,SERPINA10,LOC528040,SERPING1,APOA4,LOC506828,LOC784932,SERPINA3-1,SERPINA3-3		GO:0050766	Positive regulation of phagocytosis	3	48	1.41	0.0305	APOA2,CGN1,C3
																GO:0006952	Defense response	15	1044	0.74	2.43e-05	THBS1,ECM1,C4A,F2,ITIH4,FN1,C5,LOC528040,CFP,LBP,IGJ,CFH,C8B,CD5L,ENSBTAP00000055469		GO:1905952	Regulation of lipid localization	7	113	1.4	1.78e-05	OSBPL11,APOA2,APOC3,LOC528040,C3,APOA4,APOB
																GO:0002376	Immune system process	8	1806	0.72	0.0259	C4A,C5,LOC528040,VTN,IGJ,CFH,C8B,CD5L		GO:0060191	Regulation of lipase activity	3	49	1.4	0.0308	APOA2,APOC3,APOA4
																GO:0002684	Positive regulation of immune system process	8	652	0.67	0.0485	C4A,C5,LOC528040,CFP,LBP,CFH,C8B,ENSBTAP00000055469		GO:0042632	Cholesterol homeostasis	4	68	1.38	0.0066	APOA2,APOC3,APOA4,APOB
																GO:0051707	Response to other organism	11	991	0.63	0.0106	LRG1,C4A,C5,LOC528040,CFP,LBP,IGJ,CFH,C8B,APOB,ENSBTAP00000055469		GO:0050994	Regulation of lipid catabolic process	3	51	1.38	0.0337	APOA2,APOC3,APOA4
																GO:0002682	Regulation of immune system process	11	1026	0.62	0.0132	ECM1,C4A,C5,LOC528040,CFP,SERPING1,LBP,CFH,C8B,CD5L,ENSBTAP00000055469		GO:0010951	Negative regulation of endopeptidase activity	12	209	1.37	1.7e-09	SERPINA1,A2M,SERPINA3-8,ITIH3,ITIH4,LOC528040,C3,PTI,FETUB,SERPINA3-1,KNG1,SERPINA3-3
																GO:0006955	Immune response	11	1099	0.59	0.0225	LRG1,C4A,C5,LOC528040,CFP,VTN,LBP,IGJ,CFH,C8B,ENSBTAP00000055469		GO:0006826	Iron ion transport	3	53	1.36	0.0372	HPX,TF,CP
																GO:0006950	Response to stress	25	2674	0.56	1.34e-06	PLG,APOH,THBS1,ECM1,F9,SERPINC1,C4A,F2,ITIH4,FN1,SERPINA10,C5,VWF,LOC528040,CFP,SERPING1,LBP,ALB,F5,IGJ,CFH,C8B,CD5L,GPX3,ENSBTAP00000055469		GO:0006879	Cellular iron ion homeostasis	3	61	1.3	0.0498	HPX,TF,CP
																								GO:0008203	Cholesterol metabolic process	4	89	1.26	0.0139	ApoN,APOA2,APOA4,APOB
																								GO:0061041	Regulation of wound healing	4	94	1.24	0.0152	PLG,FGA,ACTG1,KNG1
																								GO:0046890	Regulation of lipid biosynthetic process	5	126	1.21	0.0043	APOC3,LOC528040,C3,APOA4,APOB
																								GO:0007596	Blood coagulation	4	103	1.2	0.0196	PLG,FGA,VWF,KNG1
																								GO:0051346	Negative regulation of hydrolase activity	14	377	1.18	1.7e-09	SERPINA1,A2M,SERPINA3-8,ITIH3,ITIH4,APOA2,APOC3,LOC528040,C3,PTI,FETUB,SERPINA3-1,KNG1,SERPINA3-3
																								GO:0042157	Lipoprotein metabolic process	4	111	1.17	0.024	APOA2,APOC3,APOA4,APOB
																								GO:0006959	Humoral immune response	6	192	1.11	0.0026	C4A,LOC528040,C3,IGJ,ENSBTAP00000042856,C8G
																								GO:0002443	Leukocyte mediated immunity	6	194	1.1	0.0027	LRG1,C4A,LOC528040,C3,ENSBTAP00000042856,C8G
																								GO:0002250	Adaptive immune response	8	291	1.05	0.0003	FGA,C4A,LOC528040,C3,IGJ,ENSBTAP00000042747,ENSBTAP00000042856,C8G
																								GO:0006954	Inflammatory response	10	369	1.04	2.04e-05	THBS1,C4A,ITIH4,FN1,LOC528040,LBP,C3,ENSBTAP00000042856,KNG1,CD5L
																								GO:0042060	Wound healing	5	194	1.02	0.0184	PLG,FGA,FN1,VWF,KNG1
																								GO:0006869	Lipid transport	7	279	1.01	0.0019	ApoN,OSBPL11,APOA2,APOC3,LBP,APOA4,APOB
																								GO:0043086	Negative regulation of catalytic activity	15	662	0.97	7.28e-08	SERPINA1,A2M,SERPINA3-8,ITIH3,ITIH4,APOA2,APOC3,LOC528040,C3,PTI,FETUB,LOC525947,SERPINA3-1,KNG1,SERPINA3-3
																								GO:0030162	Regulation of proteolysis	13	608	0.94	2.78e-06	SERPINA1,A2M,SERPINA3-8,ITIH3,ITIH4,LOC528040,C3,PTI,FETUB,CLEC3B,SERPINA3-1,KNG1,SERPINA3-3
																								GO:0019216	Regulation of lipid metabolic process	6	283	0.94	0.013	APOA2,APOC3,LOC528040,C3,APOA4,APOB
																								GO:0050776	Regulation of immune response	8	544	0.78	0.0105	C4A,APOA2,LOC528040,C3,FCGR3A,ENSBTAP00000042856,C8G,CD5L
																								GO:0002252	Immune effector process	7	471	0.78	0.0212	LRG1,C4A,LOC528040,LBP,C3,ENSBTAP00000042856,C8G
																								GO:0051336	Regulation of hydrolase activity	15	1042	0.77	1.79e-05	SERPINA1,A2M,SERPINA3-8,ITIH3,ITIH4,APOA2,APOC3,LOC528040,C3,PTI,FETUB,APOA4,SERPINA3-1,KNG1,SERPINA3-3
																								GO:0045087	Innate immune response	8	559	0.77	0.0123	FGA,C4A,LOC528040,LBP,C3,IGJ,ENSBTAP00000042856,C8G
																								GO:0006952	Defense response	14	1044	0.74	0.0001	FGA,THBS1,C4A,ITIH4,FN1,APOA2,LOC528040,LBP,C3,IGJ,ENSBTAP00000042856,KNG1,C8G,CD5L
																								GO:0098542	Defense response to other organism	9	758	0.69	0.015	FGA,C4A,APOA2,LOC528040,LBP,C3,IGJ,ENSBTAP00000042856,C8G
																								GO:0051707	Response to other organism	11	991	0.66	0.0056	FGA,LRG1,C4A,APOA2,LOC528040,LBP,C3,IGJ,APOB,ENSBTAP00000042856,C8G
																								GO:0048878	Chemical homeostasis	9	878	0.62	0.0305	HPX,TF,APOA2,CP,APOC3,CGN1,APOA4,APOB,KNG1
																								GO:0006955	Immune response	10	1099	0.57	0.0321	FGA,LRG1,C4A,LOC528040,LBP,C3,IGJ,ENSBTAP00000042747,ENSBTAP00000042856,C8G
																								GO:0050790	Regulation of catalytic activity	16	1945	0.53	0.0028	SERPINA1,A2M,SERPINA3-8,ITIH3,ITIH4,APOA2,APOC3,LOC528040,C3,PTI,FETUB,APOA4,LOC525947,SERPINA3-1,KNG1,SERPINA3-3
																								GO:0006950	Response to stress	16	2674	0.39	0.0448	PLG,FGA,THBS1,C4A,ITIH4,FN1,APOA2,VWF,LOC528040,LBP,C3,IGJ,ENSBTAP00000042856,KNG1,C8G,CD5L
																								GO:0065007	Biological regulation	42	12076	0.15	0.0173	PLG,FGA,LUM,THBS1,LRG1,HPX,SERPINA1,A2M,ACTG1,OSBPL11,C4A,SERPINA3-8,TF,ITIH3,ITIH4,FN1,APOA2,CP,VWF,APOC3,CGN1,LOC528040,KRT5,LBP,C3,PTI,FETUB,CLEC3B,IGJ,APOA4,FCGR3A,MGC137014,APOB,LOC511240,LOC525947,SERPINA3-1,ENSBTAP00000042856,AGT,KNG1,C8G,CD5L,SERPINA3-3

## Sheet: S6-Sig.Prot_Skin Intragroup
Table S6.1. List of significantly abundant proteins in serum samples from resistant cattle in response to early tick infestation (R-6hr PFI vs RN). Positive values indicate proteins with higher abundance in tick-resistant cattle following exposure.						Table S6.2. List of significantly abundant proteins in serum samples from resistant cattle in response to prolonged tick infestation (R-105d PFI vs RN). Positive values indicate proteins with higher abundance in tick-resistant cattle following exposure.						Table S6.3. List of significant proteins in skin samples from susceptible cattle in response to early tick infestation (S-6h PFI vs SN). Positive values indicate proteins with higher abundance in tick-susceptible cattle following exposure.						Table S6.4. List of significant proteins in skin samples from susceptible cattle in response to prolonged tick infestation (S-105d PFI vs SN). Positive values indicate proteins with higher abundance in tick-susceptible cattle following exposure.
UniProt Accession ID	Gene	Protein names	log2FC	adj.pvalue		UniProt Accession ID	Gene	Protein names	log2FC	adj.pvalue		UniProt Accession ID	Gene	Protein names	log2FC	adj.pvalue		UniProt Accession ID	Gene	Protein names	log2FC	adj.pvalue
Q3T0F7	MTPN	Myotrophin	3.67297	1.99673e-11		Q3T0F7	MTPN	Myotrophin	3.55961	5.40716e-11		A0A3Q1MH50	BDA20	Lipocln_cytosolic_FA-bd_dom domain-containing protein	1.99153	1e-16		A0A3Q1LSZ6	ADH5	S-(hydroxymethyl)glutathione dehydrogenase (EC 1.1.1.284)	3.02143	3.20577e-15
H7BWW0	CORO1B	Coronin	2.20883	1e-15		F1MBS3	TGFBI	Transforming growth factor-beta-induced protein ig-h3	2.98034	1.79099e-10		A0A3Q1MAV9	COL6A5	Collagen type VI alpha 5 chain	1.50552	5.78898e-06		A0A3Q1MH50	BDA20	Lipocln_cytosolic_FA-bd_dom domain-containing protein	1.96718	1e-16
A0A452DIF8	OLFML3	Olfactomedin-like protein 3	1.94943	1.32544e-07		A0A3Q1MEZ8	LOC112445458	Histone H4	1.92402	1e-16		A0A3Q1M7S1	FBN1	Fibrillin-1	1.39518	7.2525e-09		A0A3Q1M7S1	FBN1	Fibrillin-1	1.77242	2.88907e-07
A0A452DII8	ATP5F1B	ATP synthase subunit beta (EC 7.1.2.2)	1.71948	8.45172e-14		A0A3Q1MAV9	COL6A5	Collagen type VI alpha 5 chain	1.80548	5.10703e-14		P33097	GOT1	Aspartate aminotransferase, cytoplasmic (cAspAT) (EC 2.6.1.1) (EC 2.6.1.3) (Cysteine aminotransferase, cytoplasmic) (Cysteine transaminase, cytoplasmic) (cCAT) (Glutamate oxaloacetate transaminase 1) (Transaminase A)	1.31107	9.56122e-07		A0A3Q1MAV9	COL6A5	Collagen type VI alpha 5 chain	1.76509	5.25985e-08
F1MBS3	TGFBI	Transforming growth factor-beta-induced protein	1.57209	6.1432e-05		F1N401	COL12A1	Collagen alpha-1(XII) chain	1.43168	1e-16		A6QQT4	ALDH3A2	Aldehyde dehydrogenase	1.00678	3.17727e-09		A0A3Q1MEZ8	LOC112445458	Histone H4	1.46965	1e-16
O18977	TN-X	Tenascin-X	1.47487	9.12401e-15		F1MKG2	COL6A2	Collagen type VI alpha 2 chain	1.42954	1e-16		O18977	TN-X	Tenascin-X	0.808584	2.30936e-06		F1N401	COL12A1	Collagen alpha-1(XII) chain	1.27811	1e-16
G3MXG6		Ig-like domain-containing protein/ IgG	1.18826	2.29404e-14		A0A452DII8	ATP5F1B	ATP synthase subunit beta (EC 7.1.2.2)	1.27155	1.04115e-08		A0A3Q1LXP4	APOH	Beta-2-glycoprotein 1	0.778819	5.1629e-07		G3MXG6		Ig-like domain-containing protein/IgG	1.11033	1e-16
A5D7E8	PDIA3	Protein disulfide-isomerase (EC 5.3.4.1)	1.17001	1e-15		O18977	TN-X	Tenascin-X	1.27048	8.61898e-13		P02453	COL1A1	Collagen alpha-1(I) chain (Alpha-1 type I collagen)	0.694733	1e-16		Q8HYY3		L-caldesmon	1.05361	8.16877e-13
A0A3Q1NIT1	ANXA7	Annexin	1.15345	5.43527e-09		P21793	DCN	Decorin (Bone proteoglycan II) (PG-S2)	1.2297	1e-16		A0A3Q1MEZ8	LOC112445458	Histone H4	0.673541	1e-16		A0A3Q1LXP4	APOH	Beta-2-glycoprotein 1	1.02257	4.18453e-11
A0A3Q8WRY3	S100A7	Protein S100 (S100 calcium-binding protein)	0.957126	9.16005e-05		P21809	BGN	Biglycan (Bone/cartilage proteoglycan I) (Leucine-rich PG I) (PG-S1)	1.15071	1e-16		Q56JX6	RPS28	40S ribosomal protein S28	0.672676	4.82137e-11		F1MKG2	COL6A2	Collagen type VI alpha 2 chain	0.964227	1e-16
F1MKG2	COL6A2	Collagen type VI alpha 2 chain	0.910268	1e-15		Q3MHM5	TUBB4B	Tubulin beta-4B chain (Tubulin beta-2C chain)	1.13064	1e-16		A0A3Q1MF13	NAXE	NAD(P)H-hydrate epimerase (EC 5.1.99.6) (Apolipoprotein A-I-binding protein) (AI-BP) (NAD(P)HX epimerase)	0.551445	1e-16		A6QQQ3	PRELP	Prolargin (Proline/arginine-rich end leucine-rich repeat protein)	0.885832	1e-16
H9KUU8	ECHDC1	Ethylmalonyl-CoA decarboxylase	0.864097	2.8102e-12		A0A3Q1LV73	AHNAK2	AHNAK nucleoprotein 2	1.10799	1.41907e-12		G3X7N4	PGK1	Phosphoglycerate kinase (EC 2.7.2.3)	0.539016	5.36673e-07		Q2KJ75	PLS3	Plastin 3 (T isoform)	0.83756	1e-16
F1N401	COL12A1	Collagen alpha-1(XII) chain	0.850693	1e-15		F1MVK1	LOC107131209	Uncharacterized protein/C4	1.04582	1.80065e-11		A6H6Y0	HNRNPD	HNRNPD protein (Heterogeneous nuclear ribonucleoprotein D)	0.538582	3.27858e-08		G5E5I6		Uncharacterized protein/ major allergen 1 polypeptide	0.792025	1e-16
F1MVK1	C4	Uncharacterized protein/ C4 isoform	0.848916	1.30102e-11		E1BI98	COL6A1	Collagen type VI alpha 1 chain	1.01257	1e-16		P02465	COL1A2	Collagen alpha-2(I) chain (Alpha-2 type I collagen)	0.529218	9.56122e-07		Q2KJC7	POSTN	Periostin (Periostin variant 7) (Periostin, osteoblast specific factor)	0.762402	1e-16
P10096	GAPDH	Glyceraldehyde-3-phosphate dehydrogenase (GAPDH) (EC 1.2.1.12) (Peptidyl-cysteine S-nitrosylase GAPDH) (EC 2.6.99.-)	0.830352	1e-15		E1BB91	COL6A3	Collagen type VI alpha 3 chain	0.999471	1e-16		H9KUU8	ECHDC1	Ethylmalonyl-CoA decarboxylase	0.487523	5.25792e-07		P10096	GAPDH	Glyceraldehyde-3-phosphate dehydrogenase (GAPDH) (EC 1.2.1.12) (Peptidyl-cysteine S-nitrosylase GAPDH) (EC 2.6.99.-)	0.753315	1e-16
P21793	DCN	Decorin (Bone proteoglycan II) (PG-S2)	0.81892	1e-15		A2VDN7	HNRNPU	Heterogeneous nuclear ribonucleoprotein U (Heterogeneous nuclear ribonucleoprotein U (Scaffold attachment factor A))	0.94586	7.51543e-10		F1N401	COL12A1	Collagen alpha-1(XII) chain	0.479165	4.18892e-11		P21793	DCN	Decorin (Bone proteoglycan II) (PG-S2)	0.750144	1e-16
A6QQQ3	PRELP	Prolargin (Proline/arginine-rich end leucine-rich repeat protein)	0.803708	1e-15		Q2KJC7	POSTN	Periostin (Periostin variant 7) (Periostin, osteoblast specific factor)	0.935173	1e-16		A6QQQ3	PRELP	Prolargin (Proline/arginine-rich end leucine-rich repeat protein)	0.447611	1e-16		E1BI98	COL6A1	Collagen type VI alpha 1 chain	0.749806	1e-16
P20000	ALDH2	Aldehyde dehydrogenase, mitochondrial (EC 1.2.1.3) (ALDH class 2) (ALDH-E2) (ALDHI)	0.766996	1e-15		A6QQQ3	PRELP	Prolargin (Proline/arginine-rich end leucine-rich repeat protein)	0.920625	1e-16		F1MLB8	ATP5F1A	ATP synthase subunit alpha	0.409055	9.6272e-13		E1BB91	COL6A3	Collagen type VI alpha 3 chain	0.741835	1e-16
A0A3Q1LV73	AHNAK2	AHNAK nucleoprotein 2	0.708962	2.28434e-07		P04272	ANXA2	Annexin A2 (Annexin II) (Annexin-2) (Calpactin I heavy chain) (Calpactin-1 heavy chain) (Chromobindin-8) (Lipocortin II) (Placental anticoagulant protein IV) (PAP-IV) (Protein I) (p36)	0.887687	1e-16		A0A452DID9	MYL6	Myosin light polypeptide 6	0.402216	1e-16		G3X7N4	PGK1	Phosphoglycerate kinase (EC 2.7.2.3)	0.736729	1.72986e-13
Q862R6	A6QQQ3	Similar to elongation factor 1 alpha (Fragment)	0.7028	1e-15		P60712	ACTB	Actin, cytoplasmic 1 (Beta-actin) [Cleaved into: Actin, cytoplasmic 1, N-terminally processed]	0.88009	1e-16		Q08E14	COL3A1	Collagen alpha-1(III) chain (Collagen, type III, alpha 1)	0.399548	4.91605e-11		F6QND5	FGA	Fibrinogen alpha chain	0.734962	1e-16
A0A3Q1MHG7	ANXA4	Annexin	0.651256	1e-15		V6F957	TAGLN	Transgelin	0.876714	1e-16		P21809	BGN	Biglycan (Bone/cartilage proteoglycan I) (Leucine-rich PG I) (PG-S1)	0.388118	6.689e-08		A0A3Q1MHG7	ANXA4	Annexin	0.723041	1e-16
A0A3Q1MIY9	SEPTIN6	Septin-6	0.644799	1e-15		G3MXG6		Ig-like domain-containing protein/IgG	0.865804	5.03137e-11		Q5E9I6	ARF3	ADP-ribosylation factor 3	0.370158	1e-16		A6QNJ7	PGM5	PGM5 protein (Phosphoglucomutase 5)	0.720229	6.1071e-10
F1MLB8	ATP5F1A	ATP synthase subunit alpha	0.635261	1e-15		F6QND5	FGA	Fibrinogen alpha chain	0.857465	1e-16		P10096	GAPDH	Glyceraldehyde-3-phosphate dehydrogenase (GAPDH) (EC 1.2.1.12) (Peptidyl-cysteine S-nitrosylase GAPDH) (EC 2.6.99.-)	0.361729	9.62697e-10		A0A452DID9	MYL6	Myosin light polypeptide 6	0.674315	1e-16
A0A452DKI9	XPNPEP1	Xaa-Pro aminopeptidase 1	0.598202	0.00270306		Q2HJ38	CNN1	Calponin-1 (Basic calponin) (Calponin H1, smooth muscle)	0.847465	1e-16		F2Z4C1	TUBA1A	Tubulin alpha chain	0.352335	5.22474e-09		Q2HJ38	CNN1	Calponin-1 (Basic calponin) (Calponin H1, smooth muscle)	0.670691	1e-16
A7E3Q2	HSPA2	Heat shock 70kDa protein 1A (Heat shock-related 70 kDa protein 2)	0.576446	8.40596e-08		F1MLB8	ATP5F1A	ATP synthase subunit alpha	0.847074	1e-16		P21793	DCN	Decorin (Bone proteoglycan II) (PG-S2)	0.34824	2.06497e-09		Q3T085	OGN	OGN protein	0.662643	1e-16
E1BI98	COL6A1	Collagen type VI alpha 1 chain	0.575758	5.17215e-07		P10096	GAPDH	Glyceraldehyde-3-phosphate dehydrogenase (GAPDH) (EC 1.2.1.12) (Peptidyl-cysteine S-nitrosylase GAPDH) (EC 2.6.99.-)	0.837378	1e-16		E9RHW1	HSPB1	Heat shock 27kDa protein 1 (Heat shock protein family B member 1)	0.341827	1.97342e-14		A0A5A4UBP5	hsp70	Heat shock protein 70	0.660463	1e-16
Q8HYY3		L-caldesmon	0.575508	1.53167e-07		A5D7E8	PDIA3	Protein disulfide-isomerase (EC 5.3.4.1)	0.822786	5.3909e-12		P20000	ALDH2	Aldehyde dehydrogenase, mitochondrial (EC 1.2.1.3) (ALDH class 2) (ALDH-E2) (ALDHI)	0.331039	7.19396e-07		A0A3Q1N308	SELENBP1	Methanethiol oxidase	0.646194	1e-16
A0A5A4UBP5	hsp70	Heat shock protein 70	0.562837	1e-15		Q2KJD0	TUBB5	Tubulin beta-5 chain	0.795062	1e-16		F6R4N7	SOD3	Superoxide dismutase [Cu-Zn] (EC 1.15.1.1)	0.325448	5.12544e-08		H9KUU8	ECHDC1	Ethylmalonyl-CoA decarboxylase	0.628626	2.95525e-08
A0A3Q1LXP4	APOH	Beta-2-glycoprotein 1	0.55552	0.000461943		Q3SZZ9	FGG	FGG protein (Fibrinogen gamma-B chain)	0.782148	1e-16		Q3ZCH0	HSPA9	Stress-70 protein, mitochondrial (75 kDa glucose-regulated protein) (GRP-75) (Heat shock 70 kDa protein 9)	0.324135	1.68733e-08		F1MSZ6	SERPINC1	Antithrombin-III	0.594391	1.60369e-06
P04272	ANXA2	Annexin A2 (Annexin II) (Annexin-2) (Calpactin I heavy chain) (Calpactin-1 heavy chain) (Chromobindin-8) (Lipocortin II) (Placental anticoagulant protein IV) (PAP-IV) (Protein I) (p36)	0.549362	1e-15		Q05443	LUM	Lumican (Corneal keratan sulfate proteoglycan 37B core protein) (Keratan sulfate proteoglycan) (KSPG)	0.762338	1e-16		V6F957	TAGLN	Transgelin	0.304523	2.20588e-06		F1MLB8	ATP5F1A	ATP synthase subunit alpha	0.589477	1e-16
E1BB91	COL6A3	Collagen type VI alpha 3 chain	0.541758	5.02271e-10		F2Z4C1	TUBA1A	Tubulin alpha chain	0.73845	1e-16		F1MNR3	CAMTA1	Calmodulin binding transcription activator 1	0.301355	8.05032e-07		E9RHW1	HSPB1	Heat shock 27kDa protein 1 (Heat shock protein family B member 1)	0.584295	1e-16
Q05443	LUM	Lumican (Corneal keratan sulfate proteoglycan 37B core protein) (Keratan sulfate proteoglycan) (KSPG)	0.533335	1e-15		A0A3Q1MF13	NAXE	NAD(P)H-hydrate epimerase (EC 5.1.99.6) (Apolipoprotein A-I-binding protein) (AI-BP) (NAD(P)HX epimerase)	0.709191	2.87069e-12		F1MKG2	COL6A2	Collagen type VI alpha 2 chain	0.294151	1e-16		Q3ZC87	PKM2	Pyruvate kinase (EC 2.7.1.40) (Fragment)	0.57983	1e-16
A0A452DID9	MYL6	Myosin light polypeptide 6	0.519958	1e-15		Q5E9B5	ACTG2	Actin, gamma-enteric smooth muscle (Gamma-2-actin) (Smooth muscle gamma-actin) [Cleaved into: Actin, gamma-enteric smooth muscle, intermediate form]	0.701159	7.65722e-11		F1MXP8	PSAP	Prosaposin	0.293989	1.75858e-10		Q05443	LUM	Lumican (Corneal keratan sulfate proteoglycan 37B core protein) (Keratan sulfate proteoglycan) (KSPG)	0.565629	1e-16
E9RHW1	HSPB1	Heat shock 27kDa protein 1 (Heat shock protein family B member 1)	0.513419	1e-15		A0A3Q1MHG7	ANXA4	Annexin	0.700399	1e-16		A0A452DKH0	PCBP1	Poly(rC)-binding protein 1	0.279887	3.27524e-07		P60712	ACTB	Actin, cytoplasmic 1 (Beta-actin) [Cleaved into: Actin, cytoplasmic 1, N-terminally processed]	0.539313	1e-16
Q3ZC87	PKM2	Pyruvate kinase (EC 2.7.1.40) (Fragment)	0.500859	1e-15		P20000	ALDH2	Aldehyde dehydrogenase, mitochondrial (EC 1.2.1.3) (ALDH class 2) (ALDH-E2) (ALDHI)	0.67668	1e-16		Q5E9F5	TAGLN2	Transgelin-2	0.279085	1.31766e-07		F1MUP9	VAT1	Vesicle amine transport 1	0.532214	1.55566e-11
Q3MHL4	AHCY	Adenosylhomocysteinase (AdoHcyase) (EC 3.3.1.1) (S-adenosyl-L-homocysteine hydrolase)	0.476385	2.90398e-10		A6QLZ3	ARSB	ARSB protein (Arylsulfatase B)	0.668167	2.8547e-07		P60712	ACTB	Actin, cytoplasmic 1 (Beta-actin) [Cleaved into: Actin, cytoplasmic 1, N-terminally processed]	0.266207	4.10557e-06		A0A3Q1MIY9	SEPTIN6	Septin-6	0.527523	1e-16
F1MYG5	LMNA	Lamin A/C	0.456133	1e-15		E9RHW1	HSPB1	Heat shock 27kDa protein 1 (Heat shock protein family B member 1)	0.665562	1e-16		A0A452DIW4	MDH1	Malate dehydrogenase (EC 1.1.1.37)	0.257271	3.89848e-06		Q56JX6	RPS28	40S ribosomal protein S28	0.511074	6.72606e-08
P35466	S100A4	Protein S100-A4 (Metastasin) (Placental calcium-binding protein homolog) (S100 calcium-binding protein A4)	0.451575	6.97275e-11		F1MYG5	LMNA	Lamin A/C	0.659638	1e-16		Q05443	LUM	Lumican (Corneal keratan sulfate proteoglycan 37B core protein) (Keratan sulfate proteoglycan) (KSPG)	0.256408	1.79135e-06		F2Z4C1	TUBA1A	Tubulin alpha chain	0.508096	8.37425e-15
Q5E947	PRDX1	Peroxiredoxin-1 (EC 1.11.1.24) (Thioredoxin-dependent peroxiredoxin 1)	0.429135	9.86016e-10		A0A5A4UBP5	hsp70	Heat shock protein 70	0.631708	1e-16		I6YIV1	I6YIV1	Annexin	0.240907	4.10822e-11		P04272	ANXA2	Annexin A2 (Annexin II) (Annexin-2) (Calpactin I heavy chain) (Calpactin-1 heavy chain) (Chromobindin-8) (Lipocortin II) (Placental anticoagulant protein IV) (PAP-IV) (Protein I) (p36)	0.479885	1e-16
A6H6Y0	HNRNPD	HNRNPD protein (Heterogeneous nuclear ribonucleoprotein D)	0.419811	6.91856e-09		A0A3Q1MIY9	SEPTIN6	Septin-6	0.625015	1e-16		F1N7T1	CYB5R3	NADH-cytochrome b5 reductase (EC 1.6.2.2)	0.235504	1e-16		F1N7T1	CYB5R3	NADH-cytochrome b5 reductase (EC 1.6.2.2)	0.473246	1e-16
Q5E946	PARK7	Parkinson disease protein 7 homolog (Maillard deglycase) (Parkinsonism-associated deglycase) (Protein DJ-1) (DJ-1) (Protein/nucleic acid deglycase DJ-1) (EC 3.1.2.-) (EC 3.5.1.-) (EC 3.5.1.124)	0.411013	3.90305e-14		P35466	S100A4	Protein S100-A4 (Metastasin) (Placental calcium-binding protein homolog) (S100 calcium-binding protein A4)	0.621408	1e-16		A0A3Q1N703	ANXA6	Annexin	0.231202	1.75434e-07		B0JYL8	CFL1	Cofilin 1 (Non-muscle)	0.458154	1e-16
Q08E14	COL3A1	Collagen alpha-1(III) chain (Collagen, type III, alpha 1)	0.407131	1.47984e-11		Q08E14	COL3A1	Collagen alpha-1(III) chain (Collagen, type III, alpha 1)	0.605665	1e-16		A0A3Q1N8Q5	HSPE1	10 kDa heat shock protein, mitochondrial	0.223853	1.56232e-06		A5D7D1	ACTN4	Alpha-actinin-4 (Non-muscle alpha-actinin 4)	0.456943	1.76112e-08
F1N169	FLNA	Filamin A	0.403518	7.80919e-10		E1BNE7	CAVIN1	Caveolae associated protein 1	0.596721	1e-16		F6Q9Q9	P4HB	Protein disulfide-isomerase (EC 5.3.4.1)	0.217589	1.76085e-07		F1MYG5	LMNA	Lamin A/C	0.450597	1e-16
F6QND5	FGA	Fibrinogen alpha chain	0.386367	6.53511e-11		F1MCK2	AHNAK	AHNAK nucleoprotein	0.580734	1e-16		Q3T085	OGN	OGN protein	0.20046	8.13861e-07		Q5E9B5	ACTG2	Actin, gamma-enteric smooth muscle (Gamma-2-actin) (Smooth muscle gamma-actin) [Cleaved into: Actin, gamma-enteric smooth muscle, intermediate form]	0.450551	3.98637e-08
Q3SYU2	EEF2	Elongation factor 2 (EF-2)	0.382343	4.48993e-06		V6F7X3	APOA4	Apolipoprotein A-IV	0.574059	0.00931313		P48616	VIM	Vimentin	0.199132	6.84235e-07		Q3MHL4	AHCY	Adenosylhomocysteinase (AdoHcyase) (EC 3.3.1.1) (S-adenosyl-L-homocysteine hydrolase)	0.447411	8.52511e-11
Q862H8		Similar to 40S ribosomal protein SA (P40) (Fragment)	0.364431	1.77028e-11		Q5E946	PARK7	Parkinson disease protein 7 homolog (Maillard deglycase) (Parkinsonism-associated deglycase) (Protein DJ-1) (DJ-1) (Protein/nucleic acid deglycase DJ-1) (EC 3.1.2.-) (EC 3.5.1.-) (EC 3.5.1.124)	0.567826	1e-16		Q2KJC7	POSTN	Periostin (Periostin variant 7) (Periostin, osteoblast specific factor)	0.198058	4.42336e-11		A6H6Y0	HNRNPD	HNRNPD protein (Heterogeneous nuclear ribonucleoprotein D)	0.445137	1.15757e-06
A0A452DIW4	MDH1	Malate dehydrogenase (EC 1.1.1.37)	0.348621	1.71702e-09		F1MDH3	TLN1	Talin 1	0.564192	4.42101e-14		Q2HJB6	PCOLCE	Procollagen C-endopeptidase enhancer	0.195949	6.68548e-06		O97680	TXN	Thioredoxin (Trx)	0.442406	9.23261e-13
A0A140T867	KRT17	Keratin, type I cytoskeletal 17	0.337301	1e-15		A0A3Q1MH50	BDA20	Lipocln_cytosolic_FA-bd_dom domain-containing protein	0.56292	1e-16		A0A140T867	KRT17	Keratin, type I cytoskeletal 17	0.186727	1.62851e-09		A0A452DJ01	CAPN1	Calpain-1 catalytic subunit	0.440508	4.36158e-06
A0A3Q1N8Q5	HSPE1	10 kDa heat shock protein, mitochondrial	0.331735	3.23124e-13		A0A452DID9	MYL6	Myosin light polypeptide 6	0.532911	1e-16		A0A3Q1MP67	YWHAE	14-3-3 protein epsilon	0.154926	1.84356e-08		Q3SZZ9	FGG	FGG protein (Fibrinogen gamma-B chain)	0.423165	1e-16
A0A3Q1MEZ8	LOC112445458	Histone H4	0.327131	1.36764e-09		Q3T085	OGN	OGN protein	0.529066	1e-16		Q1RMP3	CUTA	CutA divalent cation tolerance homolog (E. coli)	0.148553	2.08415e-06		Q3ZC44	HNRNPAB	Heterogeneous nuclear ribonucleoprotein A/B	0.408616	4.72487e-08
Q95121	SERPINF1	Pigment epithelium-derived factor (PEDF) (Serpin F1)	0.326861	9.67474e-08		G3MZ95	FHL1	Four and a half LIM domains 1	0.528656	8.37217e-16		Q0VCX2	HSPA5	Endoplasmic reticulum chaperone BiP (EC 3.6.4.10) (78 kDa glucose-regulated protein) (GRP-78) (Binding-immunoglobulin protein) (BiP) (Heat shock protein 70 family protein 5) (HSP70 family protein 5) (Heat shock protein family A member 5) (Immunoglobulin heavy chain-binding protein)	-0.240091	3.55705e-06		A0A3S5ZPM3	PGD	6-phosphogluconate dehydrogenase, decarboxylating (EC 1.1.1.44)	0.4037	1.64536e-10
Q3SZZ9	FGG	FGG protein (Fibrinogen gamma-B chain)	0.310851	4.68912e-10		F1MUP9	VAT1	Vesicle amine transport 1	0.516308	3.14279e-15		Q5GN72	AGP	Alpha-1-acid glycoprotein	-0.320757	7.14654e-06		A0A140T867	KRT17	Keratin, type I cytoskeletal 17	0.403214	1e-16
Q1RMR4	RAB15	Ras-related protein Rab-15	0.296049	5.88946e-07		A0A3S5ZPM3	PGD	6-phosphogluconate dehydrogenase, decarboxylating (EC 1.1.1.44)	0.515991	7.79721e-13		A0A452DJK6	SERPINA3-1	Serpin A3-1	-0.32522	1e-16		A0A3Q1N598	LOC104972276	Uncharacterized protein	0.347727	2.78636e-10
A0A452DIU4	CLEC3B	Tetranectin	0.275297	3.13638e-15		F1MYC9	SPTBN1	Spectrin beta chain	0.500146	1e-16		A0A3Q1NNJ3	BLVRB	Flavin reductase (NADPH)	-0.331243	1e-16		I6YIV1		Annexin	0.338083	1e-16
A0A3Q1N703	ANXA6	Annexin	0.262853	6.3526e-07		A0A3Q1LXP4	APOH	Beta-2-glycoprotein 1	0.493392	0.00705511		V6F9A2	APOA1	Apolipoprotein A-I preproprotein	-0.340044	1e-16		F1MW44	F13A1	Coagulation factor XIII A chain	0.329727	1e-16
Q9XSW5	SLC4A1	Anion exchange protein	0.26133	9.01152e-09		A5D7D1	ACTN4	Alpha-actinin-4 (Non-muscle alpha-actinin 4)	0.485525	5.78885e-09		P00921	CA2	Carbonic anhydrase 2 (EC 4.2.1.1) (Carbonate dehydratase II) (Carbonic anhydrase II) (CA-II)	-0.419956	1e-16		V6F957	TAGLN	Transgelin	0.327861	1.50274e-07
B0JYL8	CFL1	Cofilin 1 (Non-muscle)	0.250329	1.08759e-09		F1N789	VCL	Vinculin	0.474296	4.03496e-09		G3N1U4	SERPINA3-3	Serpin A3-3	-0.441174	7.70566e-06		F1MYC9	SPTBN1	Spectrin beta chain	0.3228	7.53766e-10
Q3T085	OGN	OGN protein	0.22667	1.87952e-08		I6YIV1		Annexin	0.464558	1e-16		A0A1K0FUD3	GLNC1	Globin C1	-0.502493	7.01661e-15		A0A3Q1LGU7	LOC505052	Lipocln_cytosolic_FA-bd_dom domain-containing protein	0.31972	4.65502e-13
I6YIV1		Annexin	0.225668	5.57742e-09		Q3ZC87	PKM2	Pyruvate kinase (EC 2.7.1.40) (Fragment)	0.457436	1e-16		G3X701	LOC100300091	Lipocln_cytosolic_FA-bd_dom domain-containing protein	-0.505833	2.50707e-08		Q3ZCH0	HSPA9	Stress-70 protein, mitochondrial (75 kDa glucose-regulated protein) (GRP-75) (Heat shock 70 kDa protein 9)	0.309657	3.79903e-09
F1N7T1	CYB5R3	NADH-cytochrome b5 reductase (EC 1.6.2.2)	0.17974	1.04951e-10		Q3MHY1	CSRP1	Cysteine and glycine-rich protein 1 (Cysteine-rich protein 1) (CRP1)	0.448959	9.30979e-08		A0A3Q1LWV8		Ig-like domain-containing protein	-0.624708	7.21133e-06		Q5E946	PARK7	Parkinson disease protein 7 homolog (Maillard deglycase) (Parkinsonism-associated deglycase) (Protein DJ-1) (DJ-1) (Protein/nucleic acid deglycase DJ-1) (EC 3.1.2.-) (EC 3.5.1.-) (EC 3.5.1.124)	0.290737	1.70839e-10
A0A3Q1M032	IgM	Uncharacterized protein/ IgM	0.17954	0.00449278		G5E5I6		Uncharacterized protein	0.442946	1e-16		Q2KJH6	SERPINH1	Serpin H1 (Collagen-binding protein) (Colligin)	-0.794036	2.30525e-07		A0A3Q1MG04	FGB	Fibrinogen beta chain	0.289959	2.28163e-07
A0A0F6QNP7	C3	Complement component 3	0.128803	0.00349228		F1N169	FLNA	Filamin A	0.430086	1.24915e-12		A0A3Q1LU13	QDPR	Dihydropteridine reductase	-1.24399	7.21133e-06		P62157	CALM	Calmodulin (CaM)	0.271509	4.80572e-07
P00921	CA2	Carbonic anhydrase 2 (EC 4.2.1.1) (Carbonate dehydratase II) (Carbonic anhydrase II) (CA-II)	-0.173012	1.28409e-08		Q862R6		Similar to elongation factor 1 alpha (Fragment)	0.371928	5.71987e-13		A0A3Q1LGU7	LOC505052	Lipocln_cytosolic_FA-bd_dom domain-containing protein	-1.52846	1e-16		F1MXP8	PSAP	Prosaposin	0.247025	9.93651e-09
P81644	APOA2	Apolipoprotein A-II (Apo-AII) (ApoA-II) (Antimicrobial peptide BAMP-1) (Apolipoprotein A2) [Cleaved into: Proapolipoprotein A-II (ProapoA-II); Truncated apolipoprotein A-II (Apolipoprotein A-II(1-76))]	-0.245338	1.00289e-07		Q3MHL4	AHCY	Adenosylhomocysteinase (AdoHcyase) (EC 3.3.1.1) (S-adenosyl-L-homocysteine hydrolase)	0.329979	3.07046e-06		H7BWW0	CORO1B	Coronin	-1.56196	4.60039e-11		P62935	PPIA	Peptidyl-prolyl cis-trans isomerase A (PPIase A) (EC 5.2.1.8) (Cyclophilin A) (Cyclosporin A-binding protein) (Rotamase A) [Cleaved into: Peptidyl-prolyl cis-trans isomerase A, N-terminally processed]	0.229024	9.39657e-06
A0A3Q1NNJ3	BLVRB	Flavin reductase (NADPH)	-0.251946	2.63456e-13		Q29RH9	TMEM109	Transmembrane protein 109	0.316995	1.81815e-06		F1MEN8	PDIA4	Protein disulfide-isomerase A4 (EC 5.3.4.1) (Endoplasmic reticulum resident protein 72)	-1.56869	5.0385e-08		F1MCK2	AHNAK	AHNAK nucleoprotein	0.215574	1.03356e-08
G5E5I6		Uncharacterized protein	-0.282993	3.13638e-15		P02453	COL1A1	Collagen alpha-1(I) chain (Alpha-1 type I collagen)	0.310235	1e-16		F1MXR4	SIGLEC15	Sialic acid binding Ig like lectin 15	-7.59414	6.689e-08		E1BNE7	CAVIN1	Caveolae associated protein 1	0.215118	2.51455e-06
Q56JX6	RPS28	40S ribosomal protein S28	-0.289474	5.24198e-06		O97680	TXN	Thioredoxin (Trx)	0.303856	2.1001e-06								Q5E9I6	ARF3	ADP-ribosylation factor 3	0.213026	5.07342e-10
Q3ZCL8	SH3BGRL3	SH3 domain-binding glutamic acid-rich-like protein 3	-0.30367	1.90161e-09		A0A140T867	KRT17	Keratin, type I cytoskeletal 17	0.299113	1e-16								A0A3Q1MTA5	ANXA8L1	Annexin	0.211044	1.52067e-06
A0A3Q1N9S5	HNRNPK	Heterogeneous nuclear ribonucleoprotein K	-0.321401	8.70475e-09		A0A452DIU4	CLEC3B	Tetranectin	0.295289	1e-16								P13696	PEBP1	Phosphatidylethanolamine-binding protein 1 (PEBP-1) (Basic cytosolic 21 kDa protein) (HCNPpp) [Cleaved into: Hippocampal cholinergic neurostimulating peptide (HCNP)]	0.138987	2.51455e-06
A0A3Q1MP67	YWHAE	14-3-3 protein epsilon	-0.363577	1e-15		A0A3Q1N9S5	HNRNPK	Heterogeneous nuclear ribonucleoprotein K	0.29026	1.62128e-15								A0A452DIU4	CLEC3B	Tetranectin	-0.184347	8.83857e-09
A0A3Q1N598	LOC104972276	Uncharacterized protein	-0.419658	1.23525e-13		P48616	VIM	Vimentin	0.264034	9.63329e-12								I7CT57	A0A3Q1MP67	Vitamin D binding protein	-0.203424	1.64135e-14
A0A3Q1MME4	HNRNPA2B1	Heterogeneous nuclear ribonucleoproteins A2/B1	-0.425768	2.34526e-06		F1N7T1	CYB5R3	NADH-cytochrome b5 reductase (EC 1.6.2.2)	0.252577	1e-16								Q0VCX2	HSPA5	Endoplasmic reticulum chaperone BiP (EC 3.6.4.10) (78 kDa glucose-regulated protein) (GRP-78) (Binding-immunoglobulin protein) (BiP) (Heat shock protein 70 family protein 5) (HSP70 family protein 5) (Heat shock protein family A member 5) (Immunoglobulin heavy chain-binding protein)	-0.252265	1.31306e-06
Q1RMN8	IGL@	Immunoglobulin light chain, lambda gene cluster	-0.505352	9.41227e-08		Q2HJB6	PCOLCE	Procollagen C-endopeptidase enhancer	0.251988	2.1001e-06								G3MXL3	KRT3	Keratin 3	-0.293051	1e-16
Q3ZCH0	HSPA9	Stress-70 protein, mitochondrial (75 kDa glucose-regulated protein) (GRP-75) (Heat shock 70 kDa protein 9)	-0.508755	6.47457e-06		Q5E9I6	ARF3	ADP-ribosylation factor 3	0.237385	3.82337e-11								A0A140T897	ALB	Serum albumin	-0.293207	1.56936e-08
A0A3Q1LGU7	LOC505052	Lipocln_cytosolic_FA-bd_dom domain-containing protein	-0.518853	2.30838e-12		P13696	PEBP1	Phosphatidylethanolamine-binding protein 1 (PEBP-1) (Basic cytosolic 21 kDa protein) (HCNPpp) [Cleaved into: Hippocampal cholinergic neurostimulating peptide (HCNP)]	0.171536	2.16978e-09								Q08E14	COL3A1	Collagen alpha-1(III) chain (Collagen, type III, alpha 1)	-0.361324	7.15776e-07
A0A3Q1MG04	FGB	Fibrinogen beta chain	-0.559939	1e-15		I7CT57		Vitamin D binding protein	0.162565	1.24542e-09								Q2HJB6	PCOLCE	Procollagen C-endopeptidase enhancer	-0.365557	7.07446e-10
F1MSZ6	SERPINC1	Antithrombin-III	-0.586729	6.42397e-07		A0A0F6QNP7	C3	Complement component 3	0.140537	0.000723082								G3X6N3	TF	Serotransferrin	-0.397517	2.52516e-13
I7CT57		Vitamin D binding protein	-0.607101	1e-15		P34955	SERPINA1	Alpha-1-antiproteinase (Alpha-1-antitrypsin) (Alpha-1-proteinase inhibitor) (Serpin A1)	-0.12965	6.57247e-06								A0A3Q1LV05		Uncharacterized protein	-0.412642	1.6148e-08
A5D7D1	ACTN4	Alpha-actinin-4 (Non-muscle alpha-actinin 4)	-0.64412	1.34139e-06		A0A3Q1N598	LOC104972276	Uncharacterized protein	-0.256005	1.90303e-07								Q5GN72	agp	Alpha-1-acid glycoprotein	-0.424951	1.25176e-09
A0A140T897	ALB	Serum albumin	-0.6556	1e-15		P81644	APOA2	Apolipoprotein A-II (Apo-AII) (ApoA-II) (Antimicrobial peptide BAMP-1) (Apolipoprotein A2) [Cleaved into: Proapolipoprotein A-II (ProapoA-II); Truncated apolipoprotein A-II (Apolipoprotein A-II(1-76))]	-0.258975	1.6703e-08								Q95121	SERPINF1	Pigment epithelium-derived factor (PEDF) (Serpin F1)	-0.435145	1.06812e-09
A0A3Q1MNN6	LOC506828	Uncharacterized protein	-0.662471	5.63951e-13		A0A452DJK6	SERPINA3-1	Serpin A3-1	-0.277719	1e-16								G3N0V2	KRT1	Keratin 1	-0.557667	6.92716e-12
A0A3Q1MTA5	ANXA8L1	Annexin	-0.731536	5.61352e-06		G3MXL3	KRT3	Keratin 3	-0.391515	1e-16								B0JYP6	IGK	IGK protein	-0.560474	1e-16
E1BFB0	SPTAN1	Spectrin alpha, non-erythrocytic 1	-0.855467	8.13763e-14		G3X6N3	TF	Serotransferrin	-0.458285	1e-16								Q1RMN8	IGL@	Immunoglobulin light chain, lambda gene cluster	-0.583179	3.63688e-11
Q5GN72	AGP	Alpha-1-acid glycoprotein	-0.877833	1e-15		Q7SIH1	A2M	Alpha-2-macroglobulin (Alpha-2-M)	-0.533169	1e-16								Q7SIH1	A2M	Alpha-2-macroglobulin (Alpha-2-M)	-0.638516	1e-16
A0A452DJK6	SERPINA3-1	Serpin A3-1	-0.879248	1e-15		Q5GN72	AGP	Alpha-1-acid glycoprotein	-0.541241	8.35566e-13								F1MND1	CDC42	Cell division control protein 42 homolog	-0.677164	8.57802e-10
Q3ZC00	LCP1	Lymphocyte cytosolic protein 1 (L-plastin)	-0.887219	1.04951e-10		A0A3Q1M1Z4		Ig-like domain-containing protein	-0.552664	1e-16								V6F9A2	APOA1	Apolipoprotein A-I preproprotein	-0.692698	1e-16
G3N1U4	SERPINA3-3	Serpin A3-3	-0.922963	2.29404e-14		Q5EA67	ITIH4	Inter-alpha (Globulin) inhibitor H4 (Plasma Kallikrein-sensitive glycoprotein)	-0.607525	4.10161e-09								Q2KIU3		Protein HP-25 homolog 2	-0.736585	4.30489e-12
G3MXL3	KRT3	Keratin 3	-0.966953	1e-15		H9KUU8	ECHDC1	Ethylmalonyl-CoA decarboxylase	-0.608643	6.69347e-06								A0A452DJK6	SERPINA3-1	Serpin A3-1	-0.762771	1e-16
F1N269	MYLK	Myosin light chain kinase, smooth muscle	-0.97547	5.74529e-12		A0A3Q1LWV8		Ig-like domain-containing protein	-0.666661	2.04281e-13								A0A3Q1LMS5	HSPA8	Heat shock cognate 71 kDa protein	-0.802672	2.61899e-10
V6F9A2	APOA1	Apolipoprotein A-I preproprotein	-1.05939	1e-15		Q0VCX2	HSPA5	Endoplasmic reticulum chaperone BiP (EC 3.6.4.10) (78 kDa glucose-regulated protein) (GRP-78) (Binding-immunoglobulin protein) (BiP) (Heat shock protein 70 family protein 5) (HSP70 family protein 5) (Heat shock protein family A member 5) (Immunoglobulin heavy chain-binding protein)	-0.71892	1.62128e-15								H7BWW0	CORO1B	Coronin	-0.859708	5.03024e-07
Q1RMP3	CUTA	CutA divalent cation tolerance homolog (E. coli)	-1.77259	1e-15		B0JYP6	IGK	IGK protein	-0.744711	1e-16								A0A3Q1M032		Uncharacterized protein/ IgM	-0.871692	1e-16
F1MEN8	PDIA4	Protein disulfide-isomerase A4 (EC 5.3.4.1) (Endoplasmic reticulum resident protein 72)	-2.17664	9.28788e-09		G3N0V2	KRT1	Keratin 1	-0.777263	1e-16								A2I7N2	SERPINA3-6	Serpin A3-6	-0.916041	7.07764e-09
A2I7N2	SERPINA3-6	Serpin A3-6	-3.24654	1e-15		Q1RMN8	IGL@	Immunoglobulin light chain, lambda gene cluster	-0.867459	2.63089e-14								Q9XSW5	SLC4A1	Anion exchange protein	-0.933294	1e-16
A0A452DJA8	PNP	Purine nucleoside phosphorylase	-7.5704	2.55478e-08		G3N1U4	SERPINA3-3	Serpin A3-3	-0.915702	2.39392e-15								G3N0V0	IgG	Uncharacterized protein/ IgG	-1.17092	1e-16
						F1N619	CDH1	Cadherin-1	-0.922476	8.71649e-06								A0A3Q1LU13	QDPR	Dihydropteridine reductase	-1.19005	3.25769e-06
						F1N3P2	USP5	Ubiquitin carboxyl-terminal hydrolase (EC 3.4.19.12)	-0.951606	1e-16								A0A3Q1NNJ3	BLVRB	Flavin reductase (NADPH)	-1.28486	1e-16
						V6F9A2	APOA1	Apolipoprotein A-I preproprotein	-0.955475	1e-16								G3N1U4	SERPINA3-3	Serpin A3-3	-1.52039	1e-16
						A0A3Q1M032		Uncharacterized protein	-0.976728	1e-16								Q2KJH6	SERPINH1	Serpin H1 (Collagen-binding protein) (Colligin)	-1.59764	2.03796e-11
						A0A3Q1NNJ3	BLVRB	Flavin reductase (NADPH)	-1.0711	1e-16								P00921	CA2	Carbonic anhydrase 2 (EC 4.2.1.1) (Carbonate dehydratase II) (Carbonic anhydrase II) (CA-II)	-1.93064	1e-16
						Q9XSW5	SLC4A1	Anion exchange protein	-1.13668	1e-16								F1MXR4	SIGLEC15	Sialic acid binding Ig like lectin 15	-3.08809	5.79622e-06
						Q2KJH6	SERPINH1	Serpin H1 (Collagen-binding protein) (Colligin)	-1.18966	4.2516e-07
						G3N0V0	IgG	Uncharacterized protein	-1.22534	1e-16
						A0A1K0FUD3	GLNC1	Globin C1	-1.28217	1e-16
						P00921	CA2	Carbonic anhydrase 2 (EC 4.2.1.1) (Carbonate dehydratase II) (Carbonic anhydrase II) (CA-II)	-1.37424	1e-16
						Q3ZC44	HNRNPAB	Heterogeneous nuclear ribonucleoprotein A/B	-1.51757	2.21755e-07
						A6QQF0	PSAPL1	PSAPL1 protein	-1.58224	7.13429e-10
						A2I7N2	SERPINA3-6	Serpin A3-6	-2.43379	1e-16

## Sheet: S7-BP GO terms Skin samples
Table S7.1. List of Biological Process (GO) terms enriched for DA proteins in the skin of tick resistant cattle in response to early infestation (R-6h PFI vs RN)								Table S7.2. List of Biological Process (GO) terms enriched for DA proteins in the skin of tick-susceptible cattle in response to early infestation (S-6h PFI vs SN)								Table S7.3. List of Biological Process (GO) terms enriched for DA proteins in the skin of tick-resistant cattle in response to prolonged tick infestation (R-105d PFI vs RN)									Table S7.4. List of Biological Process (GO) terms enriched for DA proteins in the skin of tick-susceptible cattle in response to prolonged tick infestation (S-105d PFI vs SN)
#term ID	term description	observed gene count	background gene count	strength	FDR	matching proteins in your network (labels)		#term ID	term description	observed gene count	background gene count	strength	FDR	matching proteins in your network (labels)		#term ID	term description	observed gene count	background gene count	strength	false discovery rate	matching proteins in your network (labels)			#term ID	term description	observed gene count	background gene count	strength	false discovery rate	matching proteins in your network (labels)
GO:0072378	Blood coagulation, fibrin clot formation	3	7	2.08	0.0046	FGA,FGG,FGB		GO:0019800	Peptide cross-linking via chondroitin 4-sulfate glycosaminoglycan	2	5	2.7	0.0132	DCN,BGN		GO:0032964	Collagen biosynthetic process	2	9	2.19	0.0369	COL1A1,SERPINH1			GO:0051006	Positive regulation of lipoprotein lipase activity	2	6	2.48	0.0296	APOH,APOA1
GO:0003429	Growth plate cartilage chondrocyte morphogenesis	3	14	1.77	0.0153	COL6A1,COL6A3,COL6A2		GO:0032964	Collagen biosynthetic process	2	9	2.44	0.0241	COL1A1,SERPINH1		GO:0072378	Blood coagulation, fibrin clot formation	4	7	2.13	9.13e-06	FGA,APOH,FGG,FGB			GO:0046826	Negative regulation of protein export from nucleus	2	5	2.4	0.0473	PARK7,TXN
GO:0003418	Growth plate cartilage chondrocyte differentiation	4	20	1.74	0.0031	COL6A1,COL6A3,ANXA6,COL6A2		GO:0043589	Skin morphogenesis	2	9	2.44	0.0241	COL1A1,COL1A2		GO:0070527	Platelet aggregation	3	26	2.02	0.0051	FGA,FGG,FGB			GO:0018119	Peptidyl-cysteine s-nitrosylation	2	6	2.32	0.0473	ADH5,GAPDH
GO:1902042	Negative regulation of extrinsic apoptotic signaling pathway via death domain receptors	3	15	1.74	0.0153	FGA,FAIM2,PARK7		GO:0060351	Cartilage development involved in endochondral bone morphogenesis	3	36	2.02	0.0104	COL1A1,COL6A2,SERPINH1		GO:0018158	Protein oxidation	3	12	1.75	0.0344	APOA1,APOA2,PARK7			GO:1903862	Positive regulation of oxidative phosphorylation	2	6	2.32	0.0473	PGK1,PARK7
GO:0070527	Platelet aggregation	3	26	1.51	0.0464	FGA,FGG,FGB		GO:0071230	Cellular response to amino acid stimulus	3	49	1.88	0.0132	COL1A1,HNRNPD,COL1A2		GO:0030199	Collagen fibril organization	3	37	1.75	0.0106	LUM,COL1A1,SERPINH1			GO:0110095	Cellular detoxification of aldehyde	2	7	2.25	0.0473	ADH5,PARK7
GO:0061077	Chaperone-mediated protein folding	4	53	1.32	0.0192	HSPA9,HSPB1,HSPE1,HSPA1A		GO:0032963	Collagen metabolic process	3	52	1.86	0.0132	COL1A1,COL1A2,SERPINH1		GO:0003429	Growth plate cartilage chondrocyte morphogenesis	3	14	1.68	0.0369	COL6A1,COL6A3,COL6A2			GO:0072378	Blood coagulation, fibrin clot formation	5	7	2.24	9.13e-06	FGA,APOH,FGG,F13A1,FGB
GO:0007599	Hemostasis	7	105	1.27	0.00084	SLC4A1,FGA,SERPINC1,FGG,FGB,ANXA8L1,ANXA7		GO:0051216	Cartilage development	4	138	1.56	0.0104	COL1A1,COL6A2,SERPINH1,BGN		GO:0003433	Chondrocyte development involved in endochondral bone morphogenesis	4	19	1.67	0.011	COL6A1,COL6A3,COL6A2,SERPINH1			GO:1903206	Negative regulation of hydrogen peroxide-induced cell death	2	8	2.19	0.0473	PARK7,TXN
GO:0030198	Extracellular matrix organization	4	194	1.25	0.0356	LUM,LCP1,COL6A3,COL3A1		GO:0030198	Extracellular matrix organization	5	194	1.51	0.002	LUM,COL1A1,COL3A1,COL1A2,SERPINH1		GO:1902042	Negative regulation of extrinsic apoptotic signaling pathway via death domain receptors	3	15	1.65	0.0369	FGA,IGL@,PARK7			GO:0071731	Response to nitric oxide	2	10	2.1	0.0495	HNRNPD,TXN
GO:2001237	Negative regulation of extrinsic apoptotic signaling pathway	4	65	1.23	0.0348	FGA,FAIM2,LMNA,PARK7		GO:0060348	Bone development	4	159	1.5	0.0132	COL1A1,COL6A2,SERPINH1,BGN		GO:0035265	Organ growth	4	71	1.59	0.0026	COL6A1,PSAPL1,COL6A3,COL6A2			GO:1902176	Negative regulation of oxidative stress-induced intrinsic apoptotic signaling pathway	2	10	2.1	0.0495	HSPB1,PARK7
GO:0007596	Blood coagulation	6	103	1.21	0.0041	SLC4A1,FGA,SERPINC1,FGG,FGB,ANXA8L1		GO:0001501	Skeletal system development	5	368	1.23	0.0132	COL1A1,COL6A2,COL1A2,SERPINH1,BGN		GO:0060351	Cartilage development involved in endochondral bone morphogenesis	5	36	1.49	0.0056	COL6A1,COL1A1,COL6A3,COL6A2,SERPINH1			GO:0070527	Platelet aggregation	3	26	2.02	0.0051	FGA,FGG,FGB
GO:0042060	Wound healing	9	194	1.11	0.0005	SLC4A1,FGA,SERPINC1,FGG,ANXA6,FGB,CORO1B,FLNA,ANXA8L1		GO:0044281	Small molecule metabolic process	15	1428	0.63	0.0113	NAXE,PGK1,APOA1,FBN1,ATP5F1A,DCN,ECHDC1,ALDH2,GOT1,CA2,MDH1,GAPDH,BGN,QDPR,ALDH3A2		GO:0051216	Cartilage development	6	138	0.99	0.0344	COL6A1,COL1A1,COL6A3,COL6A2,SERPINH1,BGN			GO:0051085	Chaperone cofactor-dependent protein refolding	3	31	1.78	0.0473	HSPA9,HSPA8,HSP70
GO:0010951	Negative regulation of endopeptidase activity	8	209	1.03	0.003	SERPINC1,SERPINF1,COL6A3,PARK7,LOC506828,SERPINA3-1,ANXA8L1,SERPINA3-3										GO:0042060	Wound healing	6	194	0.98	0.0035	FGA,APOH,SERPINC1,FGG,FGB,CORO1B			GO:1903202	Negative regulation of oxidative stress-induced cell death	3	31	1.78	0.0473	HSPB1,PARK7,TXN
GO:0006457	Protein folding	6	156	1.03	0.014	HSPA9,HSPB1,HSPE1,HSPA1A,PDIA4,PDIA3										GO:0061448	Connective tissue development	7	174	0.96	0.0223	COL6A1,COL1A1,COL6A3,ACTG2,COL6A2,SERPINH1,BGN			GO:0003433	Chondrocyte development involved in endochondral bone morphogenesis	4	19	1.71	0.0036	COL6A1,COL6A3,COL6A2,SERPINH1
GO:0051346	Negative regulation of hydrolase activity	9	377	0.82	0.0066	APOA1,SERPINC1,SERPINF1,COL6A3,PARK7,LOC506828,SERPINA3-1,ANXA8L1,SERPINA3-3										GO:0030198	Extracellular matrix organization	7	194	0.91	0.0344	LUM,TGFBI,COL1A1,COL6A3,COL3A1,SERPINH1,POSTN			GO:0003429	Growth plate cartilage chondrocyte morphogenesis	3	14	1.71	0.0245	COL6A1,COL6A3,COL6A2
GO:0043086	Negative regulation of catalytic activity	12	662	0.7	0.0046	SLC4A1,APOA1,SERPINC1,ANXA2,SERPINF1,HSPB1,COL6A3,PARK7,LOC506828,SERPINA3-1,ANXA8L1,SERPINA3-3										GO:0010951	Negative regulation of endopeptidase activity	7	209	0.88	0.0363	A2M,ITIH4,COL6A3,PARK7,SERPINH1,SERPINA3-1,SERPINA3-6			GO:0042026	Protein refolding	3	14	1.71	0.0245	HSPA9,HSPA8,HSP70
GO:0030162	Regulation of proteolysis	10	608	0.66	0.0229	SERPINC1,SERPINF1,HSPA1A,COL6A3,CLEC3B,PARK7,LOC506828,SERPINA3-1,ANXA8L1,SERPINA3-3										GO:0051346	Negative regulation of hydrolase activity	9	377	0.73	0.0369	APOA1,A2M,ITIH4,APOA2,COL6A3,PARK7,SERPINH1,SERPINA3-1,SERPINA3-6			GO:0018198	Peptidyl-cysteine modification	3	37	1.7	0.0473	ADH5,PARK7,GAPDH
																GO:0043086	Negative regulation of catalytic activity	13	662	0.64	0.019	SLC4A1,APOA1,A2M,ITIH4,APOA2,ANXA2,HSPB1,COL6A3,PARK7,SERPINH1,SERPINA3-1,HNRNPU,SERPINA3-6			GO:0030193	Regulation of blood coagulation	3	54	1.7	0.0296	FGA,APOH,SERPINC1
																GO:0009888	Tissue development	23	1355	0.58	0.00023	ANXA4,KRT17,TAGLN,ANXA2,MYL6,COL6A1,PSAPL1,COL1A1,HNRNPAB,COL6A3,ACTG2,CSRP1,LMNA,CLEC3B,VIM,COL6A2,FLNA,SERPINH1,BGN,HNRNPU,VCL,KRT3,POSTN			GO:1902042	Negative regulation of extrinsic apoptotic signaling pathway via death domain receptors	3	15	1.68	0.0245	FGA,IGL@,PARK7
																GO:0044092	Negative regulation of molecular function	15	920	0.56	0.0223	ANXA4,SLC4A1,APOA1,A2M,ITIH4,APOA2,ANXA2,HSPB1,COL6A3,PARK7,FLNA,SERPINH1,SERPINA3-1,HNRNPU,SERPINA3-6			GO:0006096	Glycolytic process	3	40	1.67	0.0473	PGK1,GAPDH,PKM2
																GO:0048869	Cellular developmental process	15	3176	0.51	0.0044	SEPTIN6,ARSB,COL6A1,PSAPL1,COL1A1,COL6A3,ACTG2,PRELP,VIM,FHL1,COL6A2,COL3A1,SERPINH1,HNRNPU,POSTN			GO:0051258	Protein polymerization	3	68	1.6	0.0407	FGA,FGG,FGB
																GO:0030154	Cell differentiation	14	3126	0.49	0.0155	SEPTIN6,ARSB,COL6A1,PSAPL1,COL1A1,COL6A3,ACTG2,VIM,FHL1,COL6A2,COL3A1,SERPINH1,HNRNPU,POSTN			GO:0018149	Peptide cross-linking	3	21	1.54	0.042	DCN,F13A1,KRT1
																GO:0044281	Small molecule metabolic process	18	1428	0.45	0.0369	NAXE,APOA1,ATP5F1A,DCN,ECHDC1,ITIH4,ALDH2,APOA2,ATP5F1B,PGD,CA2,AHCY,PARK7,GAPDH,CYB5R3,TXN,BGN,PKM2			GO:1903578	Regulation of atp metabolic process	3	57	1.52	0.0473	PGK1,SLC4A1,PARK7
																GO:0032879	Regulation of localization	23	2195	0.37	0.0369	NAXE,FGA,APOA1,DCN,SPTBN1,ARSB,APOA2,HSPB1,COL1A1,LMNA,CA2,TMEM109,FHL1,PARK7,COL3A1,FLNA,GAPDH,TXN,HNRNPU,AHNAK,CAVIN1,VCL,POSTN			GO:0061448	Connective tissue development	5	174	1.3	0.005	COL6A1,COL6A3,ACTG2,COL6A2,SERPINH1
																GO:0048731	System development	32	3562	0.3	0.0344	NAXE,SLC4A1,APOA1,HSPA5,KRT17,ARSB,TGFBI,ANXA2,MYL6,COL6A1,PSAPL1,COL1A1,HNRNPAB,COL6A3,ACTG2,CDH1,IGL@,LMNA,CLEC3B,VIM,FHL1,COL6A2,COL3A1,FLNA,ACTB,SERPINH1,BGN,HNRNPU,VCL,KRT3,KRT1,POSTN			GO:0061077	Chaperone-mediated protein folding	4	53	1.26	0.0334	HSPA9,HSPB1,HSPA8,HSP70
																									GO:0030198	Extracellular matrix organization	5	194	1.25	0.0068	LUM,COL6A3,COL3A1,SERPINH1,POSTN
																									GO:0007596	Blood coagulation	7	103	1.21	0.0013	SLC4A1,FGA,APOH,SERPINC1,FGG,F13A1,FGB
																									GO:0046034	ATP metabolic process	4	167	1.18	0.0483	PGK1,ATP5F1A,GAPDH,PKM2
																									GO:0006091	Generation of precursor metabolites and energy	5	294	1.03	0.0473	PGK1,PGD,ADH5,GAPDH,PKM2
																									GO:0042060	Wound healing	8	194	1	0.0035	SLC4A1,FGA,APOH,SERPINC1,FGG,F13A1,FGB,CORO1B
																									GO:0010951	Negative regulation of endopeptidase activity	8	209	0.96	0.0044	SERPINC1,A2M,SERPINF1,COL6A3,PARK7,SERPINH1,SERPINA3-1,SERPINA3-3
																									GO:0032787	Monocarboxylic acid metabolic process	6	425	0.95	0.0473	PGK1,PGD,ADH5,PARK7,GAPDH,PKM2
																									GO:0050878	Regulation of body fluid levels	8	244	0.9	0.0097	SLC4A1,FGA,APOH,SERPINC1,FGG,F13A1,FGB,KRT1
																									GO:0052547	Regulation of peptidase activity	9	357	0.78	0.0159	SERPINC1,A2M,SERPINF1,COL6A3,PARK7,PCOLCE,SERPINH1,SERPINA3-1,SERPINA3-3
																									GO:0051346	Negative regulation of hydrolase activity	9	377	0.76	0.0199	APOA1,SERPINC1,A2M,SERPINF1,COL6A3,PARK7,SERPINH1,SERPINA3-1,SERPINA3-3
																									GO:0043086	Negative regulation of catalytic activity	12	662	0.64	0.0159	SLC4A1,APOA1,SERPINC1,A2M,ANXA2,SERPINF1,HSPB1,COL6A3,PARK7,SERPINH1,SERPINA3-1,SERPINA3-3
																									GO:0044092	Negative regulation of molecular function	13	920	0.53	0.0386	ANXA4,SLC4A1,APOA1,SERPINC1,A2M,ANXA2,SERPINF1,HSPB1,COL6A3,PARK7,SERPINH1,SERPINA3-1,SERPINA3-3
																									GO:0055114	Oxidation-reduction process	13	949	0.52	0.0465	PGK1,APOA1,ECHDC1,VAT1,SELENBP1,BLVRB,PGD,ADH5,PARK7,GAPDH,CYB5R3,TXN,QDPR
																									GO:0009888	Tissue development	17	1355	0.48	0.0221	PGK1,ANXA4,KRT17,TAGLN,ANXA2,MYL6,COL6A1,HNRNPAB,COL6A3,ACTG2,LMNA,COL6A2,SERPINH1,CDC42,PGM5,KRT3,POSTN
																									GO:0044281	Small molecule metabolic process	17	1428	0.46	0.0298	PGK1,APOA1,FBN1,ATP5F1A,DCN,ECHDC1,PGD,ADH5,CA2,AHCY,PARK7,GAPDH,CYB5R3,TXN,PGM5,PKM2,QDPR
																									GO:0006950	Response to stress	25	2674	0.35	0.0251	PGK1,SLC4A1,FGA,APOH,SERPINC1,FGG,F13A1,HSPA9,SIGLEC15,HSPA8,HSP70,HNRNPD,ADH5,ALB,agp,IGL@,LMNA,PARK7,FGB,CORO1B,CDC42,TXN,G3MXG6,KRT1,POSTN
																									GO:0065008	Regulation of biological quality	28	3247	0.32	0.0301	SLC4A1,FGA,APOH,APOA1,FBN1,DCN,SERPINC1,FGG,SPTBN1,F13A1,TF,HSPA9,SIGLEC15,HNRNPD,ACTG2,ADH5,ALB,LMNA,CA2,PARK7,FGB,CORO1B,GAPDH,CDC42,TXN,CALM,KRT1,POSTN

## Sheet: S8_Sig Prot_RvsS_Serum
Supplementary Table 8.2: Significantly differentially abundant proteins between serum samples of tick-resistant naïve and tick-susceptible naïve cattle (RN vs SN). Positive and negative values indicate proteins with higher and lower abundance in serum from tick-resistant cattle.						Supplementary Table 8.1: Significantly abundant proteins between serum samples of tick-resistant cattle and susceptible cattle following early exposure to ticks (R-6hr PFI vs S-6hr PFI). Positive and negative values indicate proteins with higher and lower abundance in serum from tick-resistant cattle.						Supplementary Table 8.2: Significantly abundant proteins between serum samples of tickresistant and susceptibe cattle following prolonged expsoure to ticks (R-105d PFI vs S-105d PFI). Positive and negative values indicate proteins with higher and lower abundance in serum from tick-resistant cattle.
UniProt Accession ID	Gene name	Protein names	log2FC	adj.pvalue		UniProt Accession ID	Gene name	Protein names	log2FC	adj.pvalue		UniProt Accession ID	Gene name	Protein names	log2FC	adj.pvalue
B0JYQ0	ALB	ALB protein	4.48354	1e-16		B0JYQ0	ALB	ALB protein	4.28962	1e-16		B0JYQ0	ALB	ALB protein	4.29904	1e-16
F6Q234	PEPD	Peptidase D	1.89338	8.42631e-06		Q05443	LUM	Lumican (Corneal keratan sulfate proteoglycan 37B core protein) (Keratan sulfate proteoglycan) (KSPG)	1.65726	9.42399e-08		Q1PBC8	CD14	Monocyte differentiation antigen CD14 (Myeloid cell-specific leucine-rich glycoprotein)	2.27504	9.99369e-08
F1MZ96	-	Uncharacterized protein/ IgG like	1.64028	1e-16		A0A3Q1MFI7	LOC104968484	Ig-like domain-containing protein	0.892729	3.25e-12		E1BLD2	INTS4	Integrator complex subunit 4	0.798309	1.00528e-11
E1BH06	C4A	C4a anaphylatoxin (Complement C4 gamma chain)	1.49682	1.45061e-10		K4JDR8	A2M	Alpha-2-macroglobulin variant 5	0.839117	1e-16		A0A3Q1M0F4	LOC404103	BPTI/Kunitz inhibitor domain-containing protein	0.623507	1.5701e-12
D4QBB4	HBB	Globin A1 (Hemoglobin beta)	1.44014	5.1701e-07		Q58D62	FETUB	Fetuin-B	0.7968	1e-16		A0A3Q1MNN6	LOC506828	Uncharacterized protein	0.593055	1.75267e-14
Q29443	TF	Serotransferrin (Transferrin) (Beta-1 metal-binding globulin) (Siderophilin)	1.16258	6.75918e-12		Q29443	TF	Serotransferrin (Transferrin) (Beta-1 metal-binding globulin) (Siderophilin)	0.779168	1.18057e-09		G3N1U4	SERPINA3-3	Serpin A3-3	0.55886	1e-16
P23805	CGN1	Conglutinin	1.00488	8.89077e-11		M0QVZ6	KRT5	Keratin, type II cytoskeletal 5	0.701502	1e-16		A0A452DJK6	SERPINA3-1	Serpin A3-1	0.456049	1e-16
A5D9D2	C4BPA	Complement component 4 binding protein, alpha chain	0.936745	3.8884e-07		M0QVY0	KRT6A	IF rod domain-containing protein	0.699392	1e-16		Q9BGU1	BTHRG	Histidine-rich glycoprotein	0.455013	1e-16
A0A3Q1MFI7	LOC104968484	Ig-like domain-containing protein	0.93093	3.19663e-13		A0A3Q1MNN6	LOC506828	Uncharacterized protein/A2M	0.671154	1e-16		P06868	PLG	Plasminogen	0.41921	1e-16
K4JDR8	A2M	Alpha-2-macroglobulin variant 5	0.841771	1e-16		G3N0S9	-	Uncharacterized protein	0.619852	3.12977e-15		G5E5T5	-	Uncharacterized protein	0.410568	3.73423e-12
Q58D62	FETUB	Fetuin-B	0.814469	1e-16		G3X6J9	ANKRD26	ANK_REP_REGION domain-containing protein	0.611697	4.29456e-06		P81187	CFB	Complement factor B (C3/C5 convertase)	0.326033	1e-16
Q3T0A3	CFD	Complement factor D (EC 3.4.21.46) (Adipsin) (C3 convertase activator) (Properdin factor D)	0.720465	1.60991e-07		A0A3Q1LWV4	VPREB1	Ig-like domain-containing protein	0.610273	1e-16		Q3ZBS7	VTN	Vitronectin	0.295579	9.79201e-06
Q3MHN5	GC	Vitamin D-binding protein (DBP) (VDB) (Gc-globulin) (Group-specific component)	0.667591	3.69704e-14		F1MBC5	F9	Christmas factor (EC 3.4.21.22) (Coagulation factor IX) (Coagulation factor IXa heavy chain) (Coagulation factor IXa light chain)	0.444434	2.94394e-13		Q3SYR0	SERPINA7	Serpin peptidase inhibitor, clade A	0.281011	8.3738e-06
A0A3Q1LPG0	-	Uncharacterized protein/ IgG3	0.644677	6.20738e-14		Q9BGU1	BTHRG	Histidine-rich glycoprotein	0.423201	3.58501e-14		Q5GN72	AGP	Alpha-1-acid glycoprotein	0.223519	4.89438e-07
G3X6N3	TF	Beta-1 metal-binding globulin (Serotransferrin) (Siderophilin)	0.610741	1e-16		V6F9A3	APOC3	Apolipoprotein C-III (Apolipoprotein C3)	0.408998	3.71631e-06		V6F9A2	APOA1	Apolipoprotein A-I preproprotein	0.176315	9.41417e-13
Q2TBQ1	F13B	Coagulation factor XIII B chain (Coagulation factor XIII, B polypeptide)	0.602031	2.15171e-08		Q17QC8	CFP	Complement factor properdin	0.35723	1.62726e-08		K4JDR8	A2M	Alpha-2-macroglobulin variant 5	-0.126646	6.73848e-12
G3N0S9	-	Uncharacterized protein	0.595843	4.47616e-12		Q3MHN5	GC	Vitamin D-binding protein (DBP) (VDB) (Gc-globulin) (Group-specific component)	0.349433	7.62917e-08		Q2KIT0	MGC137014	Protein HP-20 homolog	-0.209143	3.52849e-06
Q17QC8	CFP	Complement factor properdin	0.578846	1e-16		E1BNR0	APOB	Apolipoprotein B	0.279749	2.54881e-10		A0A140T843	APOH	Apolipoprotein H (Beta-2-glycoprotein 1) (Beta-2-glycoprotein I)	-0.248033	2.42846e-07
P01030	C4	Complement C4 [Cleaved into: Complement C4 alpha chain; C4a anaphylatoxin; Complement C4 gamma chain] (Fragments)	0.538999	1.3145e-14		F6R4P6	SERPIND1	Serpin family D member 1	0.238682	8.51676e-09		Q2KIX7	LOC511240	Protein HP-25 homolog 1	-0.275664	7.56831e-08
Q09TE3	IGFALS	Insulin-like growth factor binding protein acid labile subunit	0.519164	2.75433e-06		P06868	PLG	Plasminogen (EC 3.4.21.7) [Cleaved into: Plasmin heavy chain A; Activation peptide; Plasmin heavy chain A, short form; Plasmin light chain B]	0.217098	7.94126e-06		Q5EA67	ITIH4	Inter-alpha (Globulin) inhibitor H4 (Plasma Kallikrein-sensitive glycoprotein)	-0.315496	7.57205e-08
Q5E9E3	C1QA	Complement C1q subcomponent subunit A	0.515189	4.00736e-06		P81187	CFB	Complement factor B (EC 3.4.21.47) (C3/C5 convertase) (EC-VMFB) [Cleaved into: Complement factor B Ba fragment; Complement factor B Bb fragment]	0.182639	1.16375e-08		F1MBC5	F9	Christmas factor (Coagulation factor IX)	-0.325883	8.01011e-09
A0A3Q1M564	ADIPOQ	Adiponectin	0.492185	5.1701e-07		V6F9A2	APOA1	Apolipoprotein A-I preproprotein	0.129888	9.42399e-08		A0A3Q1M032	-	Uncharacterized protein	-0.345522	1e-16
A0A3Q1LWV4	VPREB1	Ig-like domain-containing protein	0.466516	2.44122e-13		A0A3Q1M3L6	-	Uncharacterized protein	-0.175768	1e-16		A2I7N2	SERPINA3-6	Serpin A3-6	-0.367263	3.70685e-06
Q5GN72	AGP	Alpha-1-acid glycoprotein	0.462207	1e-16		A0A3Q1LGY9	AGT	Angiotensinogen (Serpin A8) [Cleaved into: Angiotensin-1 (Angiotensin 1-10) (Angiotensin I) (Ang I); Angiotensin-2 (Angiotensin 1-8) (Angiotensin II) (Ang II); Angiotensin-3 (Angiotensin 2-8) (Angiotensin III) (Ang III) (Des-Asp[1]-angiotensin II); Angiotensin-4 (Angiotensin 3-8) (Angiotensin IV) (Ang IV); Angiotensin 1-9; Angiotensin 1-7; Angiotensin 1-5; Angiotensin 1-4]	-0.184573	1.71433e-11		A5PJ69	SERPINA10	SERPINA10 protein (Serpin family A member 10)	-0.495033	3.70685e-06
Q32PA1	CD59		0.450527	0.00719777		K4JDT2	A2M	Alpha-2-macroglobulin variant 20	-0.203395	6.41447e-10		A0A3Q1LPG0	-	Uncharacterized protein/IgG3	-0.52019	3.03268e-10
A0A3Q1MNN6	LOC506828	Uncharacterized protein	0.406526	1.7583e-08		A0A3Q1MJT2	A1BG	Alpha-1B-glycoprotein	-0.240462	8.93948e-11		Q32T06	LOC784932	Endopin 2C	-0.56325	1.72034e-06
A0A3Q1MP45	CFH	Complement factor H	0.398334	1e-16		A0A452DIU4	CLEC3B	Tetranectin	-0.244748	4.60727e-10		A0A3Q1NJR8	SERPINC1	Antithrombin-III (Serpin C1)	-0.629264	1e-16
F1MBC5	F9	Christmas factor (EC 3.4.21.22) (Coagulation factor IX) (Coagulation factor IXa heavy chain) (Coagulation factor IXa light chain)	0.380767	2.82902e-11		A0A140T843	APOH	Apolipoprotein H (Beta-2-glycoprotein 1) (Beta-2-glycoprotein I)	-0.296217	2.5146e-12		F1MH40	-	Uncharacterized protein	-0.692569	3.91942e-10
A0A3Q1NJR8	SERPINC1	Antithrombin-III (Serpin C1)	0.378909	1.54107e-08		Q32PA1	CD59	CD59 glycoprotein (MAC-inhibitory protein) (Membrane attack complex inhibition factor) (Protectin)	-0.339753	0.0321545		A0A3Q1M3L6	IgG	Uncharacterized protein/IgG	-1.00764	1e-16
A0A3Q1NJ24	CPB2	Carboxypeptidase B2	0.371749	2.02639e-07		Q5EA67	ITIH4	Inter-alpha (Globulin) inhibitor H4 (Plasma Kallikrein-sensitive glycoprotein)	-0.371557	1e-16		A0A3Q1MSF6	-	Ig-like domain-containing protein	-1.02213	1e-16
Q2KIW1	PON1	Paraoxonase 1	0.347681	4.15763e-07		F1MTT3	F12	Coagulation factor XII	-0.393684	2.58676e-12		P23805	CGN1	Conglutinin	-1.26292	1e-16
V6F9A2	APOA1	Apolipoprotein A-I preproprotein	0.337844	1e-16		A0A3Q1M032	-	Uncharacterized protein	-0.412187	1e-16		Q3SZV7	HPX	Hemopexin	-1.76872	1e-16
Q2KIX7	LOC511240	Protein HP-25 homolog 1	0.331134	3.20038e-11		A0A3Q1M0F4	LOC404103	BPTI/Kunitz inhibitor domain-containing protein	-0.422988	1.05363e-09		F6Q234	PEPD	Peptidase D	-4.23543	4.03082e-07
G5E5T5	-	Uncharacterized protein	0.324647	5.06554e-09		G5E5T5	-	Uncharacterized protein	-0.43075	1.05498e-06
V6F7X3	APOA4	Apolipoprotein A-IV	0.310201	2.42781e-07		F1MNN7	LBP	Lipopolysaccharide-binding protein	-0.447834	1e-16
Q3SYR0	SERPINA7	Serpin peptidase inhibitor, clade A (Alpha-1 antiproteinase, antitrypsin), member 7 (Thyroxine-binding globulin)	0.29506	2.30342e-07		E1B805	LOC528040	Uncharacterized protein/ IC3 isoform	-0.457903	8.51676e-09
Q2KIT0	MGC137014	Protein HP-20 homolog	0.28999	7.08009e-11		F5XVA9	VWF	von Willebrand factor	-0.481056	1.07886e-08
E1BNR0	APOB	Apolipoprotein B	0.270289	9.68084e-10		F1MD83	PPBP	C-X-C motif chemokine	-0.510962	7.5991e-09
P81187	CFB	Complement factor B (EC 3.4.21.47) (C3/C5 convertase) (EC-VMFB) [Cleaved into: Complement factor B Ba fragment; Complement factor B Bb fragment]	0.25497	1e-16		A0A3Q1MSF6	-	Ig-like domain-containing protein	-0.541143	1.70385e-09
K4JDT2	A2M	Alpha-2-macroglobulin variant 20	0.234338	1.01874e-13		A0A3Q1MIN7	-	Ig-like domain-containing protein	-0.545488	7.3567e-07
F6R4P6	SERPIND1	Serpin family D member 1	0.217366	1.63379e-07		A6QM09	-	Uncharacterized protein	-0.546579	5.37623e-06
Q2UVX4	C3	Complement C3 [Cleaved into: Complement C3 beta chain; Complement C3 alpha chain; C3a anaphylatoxin; C3-beta-c (C3bc); Acylation stimulating protein (ASP) (C3adesArg); Complement C3b alpha' chain; Complement C3c alpha' chain fragment 1; Complement C3dg fragment; Complement C3g fragment; Complement C3d fragment; Complement C3f fragment; Complement C3c alpha' chain fragment 2]	0.196623	1.05596e-07		G3N1U4	SERPINA3-3	Serpin A3-3	-0.573118	1e-16
Q2KIF2	LRG1	Leucine-rich alpha-2-glycoprotein 1	0.192528	1.14406e-08		A0A3Q1MUR2	-	Ig-like domain-containing protein	-0.574802	1e-16
A0A452DIU4	CLEC3B	Tetranectin	0.177092	2.41666e-06		A0A3Q1NJR8	SERPINC1	Antithrombin-III (Serpin C1)	-0.576036	1e-16
P34955	SERPINA1	Alpha-1-antiproteinase (Alpha-1-antitrypsin) (Alpha-1-proteinase inhibitor) (Serpin A1)	0.14221	1.77913e-11		A0A3Q1LPG0	-	Uncharacterized protein/ IgG3	-0.578905	2.54328e-13
A0A3Q1M3L6	-	Uncharacterized protein	0.136383	5.02604e-14		P01045	KNG2	Kininogen-2 (Kininogen II) (Thiol proteinase inhibitor) [Cleaved into: Kininogen-2 heavy chain; Bradykinin (Kallidin I); Lysyl-bradykinin (Kallidin II); Kininogen-2 light chain]	-0.714201	1e-16
A0A3Q1M032	-	Uncharacterized protein	0.135803	2.96037e-07		A2I7N2	SERPINA3-6	Serpin A3-6	-0.831079	1e-16
G3N1U4	SERPINA3-3	Serpin A3-3	-0.153605	1.90457e-11		P23805	CGN1	Conglutinin	-0.937856	3.12977e-15
M0QVZ6	KRT5	Keratin, type II cytoskeletal 5	-0.228154	7.31452e-09		G3N3Q3	-	Ig-like domain-containing protein	-1.22467	4.91625e-13
M0QVY0	KRT6A	IF rod domain-containing protein	-0.233755	1.60991e-07		F1MH40	-	Uncharacterized protein	-1.57197	1.23361e-12
E1BMJ0	SERPING1	Serpin family G member 1	-0.384858	1e-16		Q3SZV7	HPX	Hemopexin	-3.10833	1e-16
A2I7N2	SERPINA3-6	Serpin A3-6	-0.39017	1.9352e-08
F5XVA9	VWF	von Willebrand factor	-0.412494	4.85955e-07
P01045	KNG2	Kininogen-2 (Kininogen II) (Thiol proteinase inhibitor) [Cleaved into: Kininogen-2 heavy chain; Bradykinin (Kallidin I); Lysyl-bradykinin (Kallidin II); Kininogen-2 light chain]	-0.477268	1.16877e-12
F1MD83	PPBP	C-X-C motif chemokine	-0.520699	2.40975e-07
A0A3Q1MSF6	-	Ig-like domain-containing protein	-0.767986	1e-16
A0A3Q1MIN7	-	Ig-like domain-containing protein	-0.79701	2.24099e-11
G3N3Q3	-	Ig-like domain-containing protein	-0.856569	2.30342e-07
F1MH40	-	Uncharacterized protein	-0.99869	9.38931e-15
Q32T06	LOC784932	Endopin 2C	-1.11895	9.3399e-14
A5PJT7	ECM1	ECM1 protein	-1.69638	4.95506e-07
Q3SZV7	HPX	Hemopexin	-2.49733	1e-16

## Sheet: S9-BP GO terms Serum RvsS
Table S9.1. List of Biological Process (GO) terms enriched for DA proteins between resistant naïve and susceptible naïve serum samples (RN vs SN)								Table S9.2. List of Biological Process (GO) terms enriched for DA proteins between resistant and susceptible serum samples following early tick infestation (R-6hr PFI vs S-6hr PFI)								Table S9.3. List of Biological Process (GO) terms enriched for DA proteins between resistant and susceptible serum samples following prolonged tick infestation(R-105d PFI vs S-105d PFI)
#term ID	term description	observed gene count	background gene count	strength	FDR	matching proteins in your network (labels)		#term ID	term description	observed gene count	background gene count	strength	false discovery rate	matching proteins in your network (labels)		#term ID	term description	observed gene count	background gene count	strength	FDR	matching proteins in your network (labels)
GO:0006956	Complement activation	10	62	1.8	2.34e-11	C4A,C1QA,CFB,CFP,C3,VPREB1,CFH,C4BPA,ENSBTAP00000055618,CFD		GO:0010903	Negative regulation of very-low-density lipoprotein particle remodeling	2	3	2.52	0.0109	APOA1,APOC3		GO:0051346	Negative regulation of hydrolase activity	11	377	1.32	7.39e-09	APOA1,SERPINC1,A2M,ITIH4,SERPINA10,PTI,LOC506828,LOC784932,SERPINA3-1,SERPINA7,SERPINA3-3
GO:0010466	Negative regulation of peptidase activity	13	217	1.37	7.6e-11	SERPINA1,ECM1,SERPINC1,A2M,SERPIND1,SERPING1,C3,FETUB,LOC506828,LOC784932,KNG1,SERPINA7,SERPINA3-3		GO:0034375	High-density lipoprotein particle remodeling	2	11	2.45	0.0145	APOA1,APOC3		GO:0051336	Regulation of hydrolase activity	12	1042	0.92	8e-06	APOH,APOA1,SERPINC1,A2M,ITIH4,SERPINA10,PTI,LOC506828,LOC784932,SERPINA3-1,SERPINA7,SERPINA3-3
GO:0010951	Negative regulation of endopeptidase activity	12	209	1.35	9.56e-10	SERPINA1,SERPINC1,A2M,SERPIND1,SERPING1,C3,FETUB,LOC506828,LOC784932,KNG1,SERPINA7,SERPINA3-3		GO:0033700	Phospholipid efflux	2	12	2.41	0.0156	APOA1,APOC3		GO:0007596	Blood coagulation	5	103	1.54	0.00031	PLG,APOH,F9,SERPINC1,SERPINA10
GO:0051346	Negative regulation of hydrolase activity	14	377	1.16	1.36e-09	APOA1,SERPINA1,ECM1,SERPINC1,A2M,SERPIND1,SERPING1,C3,FETUB,LOC506828,LOC784932,KNG1,SERPINA7,SERPINA3-3		GO:0010896	Regulation of triglyceride catabolic process	2	13	2.37	0.0166	APOA1,APOC3		GO:0051006	Positive regulation of lipoprotein lipase activity	2	6	2.38	0.029	APOH,APOA1
GO:0006959	Humoral immune response	11	192	1.35	5.38e-09	C4A,C1QA,CFB,CFP,C3,VPREB1,CFH,PPBP,C4BPA,ENSBTAP00000055618,CFD		GO:0032489	Regulation of cdc42 protein signal transduction	2	5	2.3	0.0183	APOA1,APOC3		GO:0030193	Regulation of blood coagulation	3	54	1.6	0.0342	PLG,APOH,SERPINC1
GO:0032269	Negative regulation of cellular protein metabolic process	15	901	0.81	2.95e-06	SERPINA1,ECM1,SERPINC1,A2M,SERPIND1,F13B,SERPING1,C3,FETUB,ADIPOQ,LOC506828,LOC784932,KNG1,SERPINA7,SERPINA3-3		GO:0006957	Complement activation, alternative pathway	3	18	1.92	0.0034	CFB,LOC528040,CFP
GO:0002252	Immune effector process	11	471	0.96	1.46e-05	LRG1,C4A,C1QA,CFB,CFP,C3,VPREB1,CFH,C4BPA,ENSBTAP00000055618,CFD		GO:0034369	Plasma lipoprotein particle remodeling	3	18	1.92	0.0034	APOA1,APOC3,APOB
GO:0051336	Regulation of hydrolase activity	15	1042	0.75	1.64e-05	APOA1,SERPINA1,ECM1,SERPINC1,A2M,SERPIND1,SERPING1,C3,FETUB,APOA4,LOC506828,LOC784932,KNG1,SERPINA7,SERPINA3-3		GO:0033344	Cholesterol efflux	3	19	1.9	0.0036	APOA1,APOC3,APOB
GO:0006950	Response to stress	23	2674	0.53	1.76e-05	CD59,ECM1,F9,SERPINC1,C4A,CPB2,C1QA,CFB,VWF,SERPIND1,F13B,CFP,SERPING1,ALB,C3,ORM1,ADIPOQ,CFH,PPBP,C4BPA,KNG1,ENSBTAP00000055618,CFD		GO:0042632	Cholesterol homeostasis	3	68	1.83	0.0075	APOA1,APOC3,APOB
GO:0006958	Complement activation, classical pathway	5	35	1.75	2.27e-05	C4A,C1QA,C3,VPREB1,C4BPA		GO:0030195	Negative regulation of blood coagulation	4	30	1.82	0.00035	PLG,APOH,F12,KNG1
GO:0016064	Immunoglobulin mediated immune response	6	79	1.47	3.07e-05	C4A,C1QA,C3,VPREB1,C4BPA,ENSBTAP00000055618		GO:0030193	Regulation of blood coagulation	5	54	1.67	8.92e-05	PLG,APOH,SERPINC1,F12,KNG1
GO:0006952	Defense response	14	1044	0.72	8.79e-05	CD59,ECM1,C4A,C1QA,CFB,CFP,C3,ORM1,CFH,PPBP,C4BPA,KNG1,ENSBTAP00000055618,CFD		GO:0031638	Zymogen activation	3	32	1.67	0.0124	APOH,F9,F12
GO:0006955	Immune response	14	1099	0.7	0.00015	CD59,LRG1,C4A,C1QA,CFB,CFP,C3,VPREB1,CFH,ENSBTAP00000042747,PPBP,C4BPA,ENSBTAP00000055618,CFD		GO:0090207	Regulation of triglyceride metabolic process	3	33	1.66	0.0129	APOA1,APOC3,LOC528040
GO:1905952	Regulation of lipid localization	6	113	1.32	0.00018	APOA1,PON1,C3,APOA4,ADIPOQ,APOB		GO:0042157	Lipoprotein metabolic process	3	111	1.62	0.0195	APOA1,APOC3,APOB
GO:0002443	Leukocyte mediated immunity	7	194	1.15	0.00023	LRG1,C4A,C1QA,C3,VPREB1,C4BPA,ENSBTAP00000055618		GO:0006956	Complement activation	5	62	1.61	0.00014	CFB,LOC528040,CFP,VPREB1,ENSBTAP00000055618
GO:0051707	Response to other organism	13	991	0.71	0.00029	CD59,LRG1,C4A,C1QA,CFB,CFP,C3,CFH,APOB,PPBP,C4BPA,ENSBTAP00000055618,CFD		GO:0007596	Blood coagulation	8	103	1.59	5.03e-07	PLG,APOH,F9,SERPINC1,VWF,SERPIND1,F12,KNG1
GO:0045087	Innate immune response	10	559	0.85	0.00038	CD59,C4A,C1QA,CFB,CFP,C3,CFH,C4BPA,ENSBTAP00000055618,CFD		GO:0006641	Triglyceride metabolic process	3	56	1.43	0.0408	APOH,APOC3,APOB
GO:1905954	Positive regulation of lipid localization	5	71	1.44	0.00038	APOA1,PON1,C3,ADIPOQ,APOB		GO:0006869	Lipid transport	4	279	1.34	0.0127	APOA1,APOC3,LBP,APOB
GO:0097006	Regulation of plasma lipoprotein particle levels	4	36	1.64	0.00081	APOA1,APOA4,ADIPOQ,APOB		GO:0010951	Negative regulation of endopeptidase activity	9	209	1.33	8.17e-07	SERPINC1,A2M,ITIH4,SERPIND1,LOC528040,PTI,FETUB,KNG1,SERPINA3-3
GO:0009605	Response to external stimulus	16	1803	0.54	0.0015	APOA1,CD59,LRG1,C4A,C1QA,CFB,PON1,CFP,ALB,C3,CFH,APOB,PPBP,C4BPA,ENSBTAP00000055618,CFD		GO:0046486	Glycerolipid metabolic process	4	300	1.31	0.0154	APOH,APOA1,APOC3,APOB
GO:0032374	Regulation of cholesterol transport	4	43	1.56	0.0015	APOA1,PON1,APOA4,ADIPOQ		GO:1905952	Regulation of lipid localization	4	113	1.25	0.0186	APOA1,APOC3,LOC528040,APOB
GO:0030449	Regulation of complement activation	3	12	1.99	0.0016	CD59,SERPING1,C3		GO:0046890	Regulation of lipid biosynthetic process	4	126	1.2	0.0259	APOA1,APOC3,LOC528040,APOB
GO:0002250	Adaptive immune response	7	291	0.97	0.0022	C4A,C1QA,C3,VPREB1,ENSBTAP00000042747,C4BPA,ENSBTAP00000055618		GO:0006959	Humoral immune response	6	192	1.19	0.0011	CFB,LOC528040,CFP,VPREB1,PPBP,ENSBTAP00000055618
GO:0030193	Regulation of blood coagulation	4	54	1.46	0.0031	SERPINC1,CPB2,SERPING1,KNG1		GO:0051346	Negative regulation of hydrolase activity	11	377	1.16	5.03e-07	APOA1,SERPINC1,A2M,ITIH4,APOC3,SERPIND1,LOC528040,PTI,FETUB,KNG1,SERPINA3-3
GO:0050790	Regulation of catalytic activity	16	1945	0.51	0.0035	APOA1,SERPINA1,ECM1,SERPINC1,A2M,SERPIND1,SERPING1,C3,FETUB,APOA4,ADIPOQ,LOC506828,LOC784932,KNG1,SERPINA7,SERPINA3-3		GO:0032102	Negative regulation of response to external stimulus	5	265	0.97	0.0358	PLG,APOH,APOA1,F12,KNG1
GO:0010875	Positive regulation of cholesterol efflux	3	18	1.82	0.004	APOA1,PON1,ADIPOQ		GO:0030162	Regulation of proteolysis	10	608	0.91	0.00016	SERPINC1,A2M,ITIH4,SERPIND1,LOC528040,PTI,FETUB,CLEC3B,KNG1,SERPINA3-3
GO:0034369	Plasma lipoprotein particle remodeling	3	18	1.82	0.004	APOA1,APOA4,APOB		GO:0050776	Regulation of immune response	8	544	0.87	0.0036	APOA1,CD59,CFB,LOC528040,CFP,VPREB1,FCGR3A,ENSBTAP00000055618
GO:0033344	Cholesterol efflux	3	19	1.79	0.0043	APOA1,APOA4,APOB		GO:0002252	Immune effector process	7	471	0.87	0.011	CFB,A1BG,LOC528040,CFP,LBP,VPREB1,ENSBTAP00000055618
GO:0050764	Regulation of phagocytosis	4	66	1.38	0.0054	APOA1,CGN1,C3,ADIPOQ		GO:0051336	Regulation of hydrolase activity	12	1042	0.76	0.00035	APOH,APOA1,SERPINC1,A2M,ITIH4,APOC3,SERPIND1,LOC528040,PTI,FETUB,KNG1,SERPINA3-3
GO:0001969	Regulation of activation of membrane attack complex	2	2	2.59	0.0068	CD59,C3		GO:0006955	Immune response	10	1099	0.66	0.0126	CD59,CFB,A1BG,LOC528040,CFP,LBP,VPREB1,ENSBTAP00000042747,PPBP,ENSBTAP00000055618
GO:0006954	Inflammatory response	7	369	0.87	0.0077	ECM1,C4A,C1QA,C3,ORM1,PPBP,KNG1		GO:0002682	Regulation of immune system process	9	1026	0.64	0.0314	APOA1,CD59,CFB,LOC528040,CFP,LBP,VPREB1,FCGR3A,ENSBTAP00000055618
GO:0032268	Regulation of cellular protein metabolic process	17	2350	0.45	0.0077	APOA1,SERPINA1,ECM1,SERPINC1,A2M,SERPIND1,F13B,SERPING1,C3,FETUB,CLEC3B,ADIPOQ,LOC506828,LOC784932,KNG1,SERPINA7,SERPINA3-3		GO:0006952	Defense response	9	1044	0.63	0.0351	CD59,CFB,ITIH4,LOC528040,CFP,LBP,PPBP,KNG1,ENSBTAP00000055618
GO:0045923	Positive regulation of fatty acid metabolic process	3	29	1.61	0.0113	APOA1,APOA4,ADIPOQ		GO:0006950	Response to stress	17	2674	0.5	0.0022	PLG,APOH,CD59,F9,SERPINC1,CFB,ITIH4,VWF,SERPIND1,LOC528040,CFP,LBP,ALB,F12,PPBP,KNG1,ENSBTAP00000055618
GO:0030195	Negative regulation of blood coagulation	3	30	1.59	0.0121	CPB2,SERPING1,KNG1		GO:0065008	Regulation of biological quality	17	3247	0.42	0.0177	PLG,APOH,APOA1,HPX,F9,SERPINC1,TF,VWF,APOC3,SERPIND1,CGN1,LOC528040,ALB,F12,APOB,AGT,KNG1
GO:0008203	Cholesterol metabolic process	4	89	1.25	0.0133	APOA1,PON1,APOA4,APOB
GO:0045916	Negative regulation of complement activation	2	4	2.29	0.0135	CD59,SERPING1
GO:0090207	Regulation of triglyceride metabolic process	3	33	1.55	0.0148	APOA1,C3,APOA4
GO:0010873	Positive regulation of cholesterol esterification	2	5	2.2	0.0175	APOA1,APOA4
GO:0010605	Negative regulation of macromolecule metabolic process	16	2356	0.43	0.0222	APOA1,SERPINA1,ECM1,SERPINC1,A2M,SERPIND1,F13B,SERPING1,C3,FETUB,ADIPOQ,LOC506828,LOC784932,KNG1,SERPINA7,SERPINA3-3
GO:0034372	Very-low-density lipoprotein particle remodeling	2	6	2.12	0.0223	APOA1,APOA4
GO:0051006	Positive regulation of lipoprotein lipase activity	2	6	2.12	0.0223	APOA1,APOA4
GO:0048583	Regulation of response to stimulus	19	3176	0.37	0.0224	APOA1,CD59,LRG1,ECM1,SERPINC1,C4A,CPB2,C1QA,CFB,CFP,SERPING1,C3,VPREB1,ADIPOQ,CFH,C4BPA,KNG1,ENSBTAP00000055618,CFD
GO:0065007	Biological regulation	43	12076	0.14	0.0248	APOA1,CD59,LRG1,HPX,SERPINA1,ECM1,F9,SERPINC1,A2M,C4A,CPB2,C1QA,TF,CFB,VWF,SERPIND1,CGN1,F13B,PON1,CFP,KRT5,SERPING1,ALB,C3,ORM1,VPREB1,FETUB,CLEC3B,APOA4,ADIPOQ,CFH,LOC506828,MGC137014,LOC784932,APOB,LOC511240,PPBP,C4BPA,KNG1,SERPINA7,ENSBTAP00000055618,CFD,SERPINA3-3
GO:0046470	Phosphatidylcholine metabolic process	3	43	1.44	0.0261	APOA1,PON1,APOA4
GO:0030300	Regulation of intestinal cholesterol absorption	2	7	2.05	0.0265	APOA1,APOA4
GO:0043691	Reverse cholesterol transport	2	7	2.05	0.0265	APOA1,APOA4
GO:0048584	Positive regulation of response to stimulus	13	1689	0.48	0.0279	APOA1,LRG1,C4A,C1QA,CFB,CFP,C3,VPREB1,ADIPOQ,CFH,C4BPA,ENSBTAP00000055618,CFD
GO:0034380	High-density lipoprotein particle assembly	2	8	1.99	0.0308	APOA1,APOA4
GO:0050766	Positive regulation of phagocytosis	3	48	1.39	0.0311	APOA1,CGN1,C3
GO:0046890	Regulation of lipid biosynthetic process	4	126	1.09	0.0346	APOA1,C3,APOA4,APOB
GO:0010898	Positive regulation of triglyceride catabolic process	2	9	1.94	0.0351	APOA1,APOA4
GO:0016322	Neuron remodeling	2	9	1.94	0.0351	C1QA,C3
GO:0034383	Low-density lipoprotein particle clearance	2	9	1.94	0.0351	ADIPOQ,APOB
GO:0042730	Fibrinolysis	2	10	1.89	0.0409	CPB2,SERPING1
GO:0001960	Negative regulation of cytokine-mediated signaling pathway	3	59	1.73	0.0186	APOA1,ECM1,ADIPOQ
GO:0010743	Regulation of macrophage derived foam cell differentiation	2	18	2.07	0.0494	ADIPOQ,APOB
GO:0019216	Regulation of lipid metabolic process	4	283	1.17	0.0494	APOA1,C3,ADIPOQ,APOB

## Sheet: S10-Sig.Prot_Skin RvsS
Table S10.1. List of significantly abundant proteins between skin samples of resistant-naïve and susceptible-naïve cattle (RN vs SN). Negative and positive values indicate proteins with higher and lower abundance in tick-resistant cattle.						Table S10.2. List of significantly abundant proteins between skin samples of tick-resistant and susceptible cattle following early tick infestation (R-6h PFI vs S-6h PFI). Negative and positive values indicate proteins with higher and lower abundance in tick-resistant cattle.						Table S10.3. List of significantly abundant proteins between skin samples of tick-resistant and susceptible cattle after prolonged tick infestation (R-105d PFI vs S-105d PFI). Negative and positive values indicate proteins with higher and lower abundance in tick-resistant cattle.
UniProt Accession ID	Gene name	Protein names	log2FC	adj.pvalue		UniProt Accession ID	Gene name	Protein names	log2FC	adj.pvalue		UniProt Accession ID	Gene name	Protein names	log2FC	adj.pvalue
B0JYQ0	ALB	ALB protein	2.67725	1e-15		Q58D62	FETUB	Fetuin-B	5.90512	2.12078e-09		B0JYQ0	ALB	ALB protein	2.09907	1e-15
A0A452DJA8	PNP	Purine nucleoside phosphorylase	2.49728	7.59926e-05		B0JYQ0	ALB	ALB protein	3.18673	1e-15		Q58D62	FETUB	Fetuin-B	1.89345	2.07e-07
A0A3Q1LSZ6	ADH5	S-(hydroxymethyl)glutathione dehydrogenase (EC 1.1.1.284)	2.46909	1.07799e-12		F1N2F1	NIBAN1	Niban apoptosis regulator 1	1.89965	0.0212024		A0A3Q1LJL6	PLEC	Plectin	1.20874	8.18e-06
A2I7N2	SERPINA3-6	Serpin A3-6	1.95016	1e-15		H7BWW0	CORO1B	Coronin	1.82111	1.02055e-14		Q3SZC4	NSFL1C	NSFL1 cofactor p47 (p97 cofactor p47)	1.14735	4.83e-06
Q3B7M5	LASP1	LIM and SH3 domain protein 1 (LASP-1)	1.53836	0.00482321		A0A452DIF8	OLFML3	Olfactomedin-like protein 3	1.55982	1.18041e-07		A0A3Q1MEZ8	LOC112445458	Histone H4	1.08029	1e-15
A0A3Q1MH50	BDA20	Lipocln_cytosolic_FA-bd_dom domain-containing protein	1.43347	1e-15		Q08DU9	HP1BP3	Heterochromatin protein 1-binding protein 3	1.11497	0.00100828		E1BDM8	DDX6	DEAD-box helicase 6	1.01039	0.0059976
F1MPE5	IPO5	Importin 5	1.32928	0.00482321		A0A3Q8WRY3	S100A7	Protein S100 (S100 calcium-binding protein)	0.916821	2.4135e-05		Q08E14	COL3A1	Collagen alpha-1(III) chain (Collagen, type III, alpha 1)	0.995755	1e-15
F1N619	CDH1	Cadherin-1	0.925564	0.000274193		A0A452DII8	ATP5F1B	ATP synthase subunit beta (EC 7.1.2.2)	0.829435	5.17196e-07		A0A3Q1MPS4	ACTN1	Alpha-actinin-1	0.96905	0.0015362
F1N1C7	AEBP1	AE binding protein 1	0.918616	0.000235803		G3MXG6	G3MXG6	Ig-like domain-containing protein/IgG	0.824827	6.63358e-15		F1MBS3	TGFBI	Transforming growth factor-beta-induced protein ig-h3	0.916069	8.77e-05
F1MUN7	ANXA11	Annexin	0.73038	0.00468471		Q8HYY3	Q8HYY3	L-caldesmon	0.797016	4.67336e-11		A0A452DJA8	PNP	Purine nucleoside phosphorylase	0.853322	8.06e-08
G3N0V2	KRT1	Keratin 1	0.71951	1e-15		A0A3Q1LWV8	A0A3Q1LWV8	Ig-like domain-containing protein	0.720909	1.82203e-09		Q3B7L9	KRR1	KRR1 small subunit processome component homolog (KRR-R motif-containing protein 1)	0.82498	3.82e-06
G3MXL3	KRT3	Keratin 3	0.657234	1e-15		G3N0V2	KRT1	Keratin 1	0.719871	1e-15		P02453	COL1A1	Collagen alpha-1(I) chain (Alpha-1 type I collagen)	0.76419	1e-15
A0A3Q1MNN6	LOC506828	Uncharacterized protein	0.654828	6.17664e-07		A0A140T867	KRT17	Keratin, type I cytoskeletal 17	0.716393	1e-15		P21809	BGN	Biglycan (Bone/cartilage proteoglycan I) (Leucine-rich PG I) (PG-S1)	0.600341	1e-15
G5E5I6		Uncharacterized protein	0.651212	1e-15		A0A3Q1N2Q9	AK1	Adenylate kinase isoenzyme 1 (AK 1) (EC 2.7.4.3) (EC 2.7.4.6) (ATP-AMP transphosphorylase 1) (ATP:AMP phosphotransferase) (Adenylate monophosphate kinase) (Myokinase)	0.644764	2.01823e-05		E1BA17	COL14A1	Collagen type XIV alpha 1 chain	0.599199	0.00146436
A0A3Q1MEZ8	LOC112445458	Histone H4	0.625915	1e-15		F6QND5	FGA	Fibrinogen alpha chain	0.642211	1e-15		Q2KIU3		Protein HP-25 homolog 2	0.595891	8.01e-10
A0A140T867	KRT17	Keratin, type I cytoskeletal 17	0.565819	1e-15		A0A3Q1LGU7	LOC505052	Lipocln_cytosolic_FA-bd_dom domain-containing protein	0.630801	1.17716e-12		Q5E946	PARK7	Parkinson disease protein 7 homolog (Maillard deglycase) (Parkinsonism-associated deglycase) (Protein DJ-1) (DJ-1) (Protein/nucleic acid deglycase DJ-1) (EC 3.1.2.-) (EC 3.5.1.-) (EC 3.5.1.124)	0.582598	1e-15
A0A3Q1LXP4	APOH	Beta-2-glycoprotein 1	0.541733	0.000949355		Q3SZZ9	FGG	FGG protein (Fibrinogen gamma-B chain)	0.585556	1e-15		G3MXL3	KRT3	Keratin 3	0.55877	1e-15
Q8HYY3		L-caldesmon	0.505992	9.80593e-06		Q5E946	PARK7	Parkinson disease protein 7 homolog (Maillard deglycase) (Parkinsonism-associated deglycase) (Protein DJ-1) (DJ-1) (Protein/nucleic acid deglycase DJ-1) (EC 3.1.2.-) (EC 3.5.1.-) (EC 3.5.1.124)	0.508317	3.53791e-14		V6F957	TAGLN	Transgelin	0.556109	1e-15
A0A3Q1MG04	FGB	Fibrinogen beta chain	0.479825	7.30651e-13		A7E3Q2	HSPA2	Heat shock 70kDa protein 1A (Heat shock-related 70 kDa protein 2)	0.468869	5.28815e-06		Q95121	SERPINF1	Pigment epithelium-derived factor (PEDF) (Serpin F1)	0.521411	1.52e-12
F1MSZ6	SERPINC1	Antithrombin-III	0.397196	0.00208299		A0A452DID9	MYL6	Myosin light polypeptide 6	0.440744	1e-15		G3N0V2	KRT1	Keratin 1	0.499914	6.28e-08
A0A452DID9	MYL6	Myosin light polypeptide 6	0.323002	1e-15		A0A3Q1MIY9	SEPTIN6	Septin-6	0.434529	1e-15		F1MCK2	AHNAK	AHNAK nucleoprotein	0.496102	1e-15
A0A3Q1N598	LOC104972276	Uncharacterized protein	0.316855	1.87189e-08		Q862R6	Q862R6	Similar to elongation factor 1 alpha (Fragment)	0.425198	1e-15		G3MZ95	FHL1	Four and a half LIM domains 1	0.495782	4.7e-14
Q5E946	PARK7	Parkinson disease protein 7 homolog (Maillard deglycase) (Parkinsonism-associated deglycase) (Protein DJ-1) (DJ-1) (Protein/nucleic acid deglycase DJ-1) (EC 3.1.2.-) (EC 3.5.1.-) (EC 3.5.1.124)	0.30551	3.15004e-08		Q2KIX7	Q2KIX7	Protein HP-25 homolog 1	0.401576	5.1587e-07		Q3SZZ9	FGG	FGG protein (Fibrinogen gamma-B chain)	0.485254	1e-15
P02453	COL1A1	Collagen alpha-1(I) chain (Alpha-1 type I collagen)	0.293303	7.99053e-13		Q3MHL4	AHCY	Adenosylhomocysteinase (AdoHcyase) (EC 3.3.1.1) (S-adenosyl-L-homocysteine hydrolase)	0.397833	5.1587e-07		Q3MHM5	TUBB4B	Tubulin beta-4B chain (Tubulin beta-2C chain)	0.467721	2.62e-09
F6QND5	FGA	Fibrinogen alpha chain	0.287448	5.19217e-06		F1MKG2	COL6A2	Collagen type VI alpha 2 chain	0.379679	1e-15		A0A140T867	KRT17	Keratin, type I cytoskeletal 17	0.461718	1e-15
Q1RMP3	CUTA	CutA divalent cation tolerance homolog (E. coli)	0.21529	1e-15		Q7SIH1	A2M	Alpha-2-macroglobulin (Alpha-2-M)	0.34772	4.11081e-10		Q2HJB6	PCOLCE	Procollagen C-endopeptidase enhancer	0.459791	2.39e-13
V6F9A2	APOA1	Apolipoprotein A-I preproprotein	0.208655	8.12472e-14		P62157	CALM	Calmodulin (CaM)	0.344389	6.07357e-07		F6R4N7	SOD3	Superoxide dismutase [Cu-Zn] (EC 1.15.1.1)	0.446624	7.2e-09
P48616	VIM	Vimentin	0.185832	9.26988e-06		Q3ZC87	PKM2	Pyruvate kinase (EC 2.7.1.40) (Fragment)	0.328555	5.4139e-10		F6QND5	FGA	Fibrinogen alpha chain	0.409951	1e-15
F1N7T1	CYB5R3	NADH-cytochrome b5 reductase (EC 1.6.2.2)	0.168799	6.55176e-09		F1MVK1	LOC107131209	Uncharacterized protein/ C4 isoform	0.309296	4.2671e-06		P35466	S100A4	Protein S100-A4 (Metastasin) (Placental calcium-binding protein homolog) (S100 calcium-binding protein A4)	0.35909	3.97e-12
A0A452DJK6	SERPINA3-1	Serpin A3-1	-0.140719	1e-15		G5E5I6	G5E5I6	Uncharacterized protein	0.285443	6.89893e-14		A0A452DIU4	CLEC3B	Tetranectin	0.356817	1e-15
I7CT57	I7CT57	Vitamin D binding protein	-0.146755	1.29028e-07		A0A3Q1MEZ8	LOC112445458	Histone H4	0.279505	1.10379e-08		A0A452DJK6	SERPINA3-1	Serpin A3-1	0.344332	1e-15
A0A3Q1N9S5	HNRNPK	Heterogeneous nuclear ribonucleoprotein K	-0.197531	3.4882e-08		P35466	S100A4	Protein S100-A4 (Metastasin) (Placental calcium-binding protein homolog) (S100 calcium-binding protein A4)	0.244927	8.50441e-06		Q7SIH1	A2M	Alpha-2-macroglobulin (Alpha-2-M)	0.333389	1.51e-10
F1MKG2	COL6A2	Collagen type VI alpha 2 chain	-0.236438	1.50546e-14		A6QQQ3	PRELP	Prolargin (Proline/arginine-rich end leucine-rich repeat protein)	0.231243	1.59206e-13		P20000	ALDH2	Aldehyde dehydrogenase, mitochondrial (EC 1.2.1.3) (ALDH class 2) (ALDH-E2) (ALDHI)	0.330584	7.46e-10
P00921	CA2	Carbonic anhydrase 2 (EC 4.2.1.1) (Carbonate dehydratase II) (Carbonic anhydrase II) (CA-II)	-0.2383	1e-15		F1MYG5	LMNA	Lamin A/C	0.221628	4.47604e-06		P60712	ACTB	Actin, cytoplasmic 1 (Beta-actin) [Cleaved into: Actin, cytoplasmic 1, N-terminally processed]	0.318643	9.53e-10
P04272	ANXA2	Annexin A2 (Annexin II) (Annexin-2) (Calpactin I heavy chain) (Calpactin-1 heavy chain) (Chromobindin-8) (Lipocortin II) (Placental anticoagulant protein IV) (PAP-IV) (Protein I) (p36)	-0.274884	6.64913e-13		P04272	ANXA2	Annexin A2 (Annexin II) (Annexin-2) (Calpactin I heavy chain) (Calpactin-1 heavy chain) (Chromobindin-8) (Lipocortin II) (Placental anticoagulant protein IV) (PAP-IV) (Protein I) (p36)	0.193284	6.69341e-08		P00921	CA2	Carbonic anhydrase 2 (EC 4.2.1.1) (Carbonate dehydratase II) (Carbonic anhydrase II) (CA-II)	0.318104	5.38e-11
F1MW44	F13A1	Coagulation factor XIII A chain	-0.304044	1e-15		Q2HJB6	PCOLCE	Procollagen C-endopeptidase enhancer	-0.213547	2.68069e-06		A0A3Q1MG04	FGB	Fibrinogen beta chain	0.303951	6.67e-13
A0A5A4UBP5	hsp70	Heat shock protein 70	-0.31444	1.03734e-07		P13696	PEBP1	Phosphatidylethanolamine-binding protein 1 (PEBP-1) (Basic cytosolic 21 kDa protein) (HCNPpp) [Cleaved into: Hippocampal cholinergic neurostimulating peptide (HCNP)]	-0.227349	2.15084e-12		G5E5I6		Uncharacterized protein	0.302133	1e-15
G3N0V0	IgG2	Uncharacterized protein	-0.329541	7.50039e-10		B0JYP6	IGK	IGK protein	-0.230916	2.0091e-06		P48616	VIM	Vimentin	0.299552	5.66e-14
P20000	ALDH2	Aldehyde dehydrogenase, mitochondrial (EC 1.2.1.3) (ALDH class 2) (ALDH-E2) (ALDHI)	-0.332871	9.26988e-06		P02453	COL1A1	Collagen alpha-1(I) chain (Alpha-1 type I collagen)	-0.233793	2.09616e-08		F1MKG2	COL6A2	Collagen type VI alpha 2 chain	0.228875	1e-15
A0A3Q1NNJ3	BLVRB	Flavin reductase (NADPH)	-0.344437	1e-15		Q3ZCL8	SH3BGRL3	SH3 domain-binding glutamic acid-rich-like protein 3	-0.257418	2.45043e-07		E1BNE7	CAVIN1	Caveolae associated protein 1	0.225633	6.43e-07
A0A3Q1M3L6		Uncharacterized protein	-0.373931	3.05456e-13		A0A3Q1NNJ3	BLVRB	Flavin reductase (NADPH)	-0.26514	1e-15		I7CT57		Vitamin D binding protein	0.219233	1e-15
A0A3Q1LGU7	LOC505052	Lipocln_cytosolic_FA-bd_dom domain-containing protein	-0.378801	4.40264e-12		A0A452DIX3	TPI1	Triosephosphate isomerase (EC 5.3.1.1)	-0.277408	1.2234e-07		F1MYC9	SPTBN1	Spectrin beta chain	0.202558	1.07e-06
A0A3Q1M2P3	PYGL	Alpha-1,4 glucan phosphorylase (EC 2.4.1.1)	-0.436446	3.34435e-07		A0A452DKH0	PCBP1	Poly(rC)-binding protein 1	-0.281137	4.59936e-08		A0A452DID9	MYL6	Myosin light polypeptide 6	0.181598	1e-15
P21793	DCN	Decorin (Bone proteoglycan II) (PG-S2)	-0.472552	1e-15		A0A3Q1N598	LOC104972276	Uncharacterized protein	-0.285652	4.1463e-07		P04272	ANXA2	Annexin A2 (Annexin II) (Annexin-2) (Calpactin I heavy chain) (Calpactin-1 heavy chain) (Chromobindin-8) (Lipocortin II) (Placental anticoagulant protein IV) (PAP-IV) (Protein I) (p36)	0.132918	1.39e-06
A0A452DI24	GDI2	Rab GDP dissociation inhibitor	-0.501019	4.12398e-06		F6Q9Q9	P4HB	Protein disulfide-isomerase (EC 5.3.4.1)	-0.287097	6.97026e-11		Q3ZC87	PKM2	Pyruvate kinase (EC 2.7.1.40) (Fragment)	-0.212144	6.02e-07
A0A3Q1M032		Uncharacterized protein	-0.506138	1e-15		P60712	ACTB	Actin, cytoplasmic 1 (Beta-actin) [Cleaved into: Actin, cytoplasmic 1, N-terminally processed]	-0.302266	8.91863e-07		A0A3Q1MHG7	ANXA4	Annexin	-0.228227	8.23e-06
F1MDH3	TLN1	Talin 1	-0.509875	3.96325e-11		A0A3Q1M3L6	A0A3Q1M3L6	Uncharacterized protein	-0.305056	2.75534e-06		A0A3Q1MTA5	ANXA8L1	Annexin	-0.237078	2.11e-08
B0JYP6	IGK	IGK protein	-0.526072	1e-15		A0A3S5ZPM3	PGD	6-phosphogluconate dehydrogenase, decarboxylating (EC 1.1.1.44)	-0.307385	7.25363e-06		A0A3Q1N598	LOC104972276	Uncharacterized protein	-0.286877	7.28e-09
A0A1K0FUD3	GLNC1	Globin C1	-0.539977	1e-15		G3N0V0	G3N0V0	Uncharacterized protein/ IgG	-0.309864	1.11626e-08		A0A3Q1M1Z4		Ig-like domain-containing protein	-0.340731	3.35e-10
A0A3Q1LMS5	HSPA8	Heat shock cognate 71 kDa protein	-0.569361	1.01294e-08		F1MW44	F13A1	Coagulation factor XIII A chain	-0.311058	1e-15		A0A5A4UBP5	hsp70	Heat shock protein 70	-0.343195	1.19e-12
F1MND1	CDC42	Cell division control protein 42 homolog	-0.614087	4.35393e-07		F1MB08	ENO1	Alpha-enolase	-0.410504	7.73405e-10		B0JYL8	CFL1	Cofilin 1 (Non-muscle)	-0.35512	1e-15
G3X701	LOC100300091	Lipocln_cytosolic_FA-bd_dom domain-containing protein	-0.631262	3.93497e-12		A0A3Q1NLS8	SERPINB5	Serpin family B member 5	-0.437706	4.88969e-11		A0A3Q1N308	SELENBP1	Methanethiol oxidase	-0.357745	7.29e-09
F1MVK1	LOC107131209	Uncharacterized protein/ C4 isoform	-0.656054	7.37742e-10		Q5GN72	AGP	Alpha-1-acid glycoprotein	-0.448925	2.01894e-08		G3N0V0		Uncharacterized protein	-0.383956	2.14e-11
G3N1U4	SERPINA3-3	Serpin A3-3	-0.67324	3.10004e-10		Q2KJC7	POSTN	Periostin (Periostin variant 7) (Periostin, osteoblast specific factor)	-0.452653	4.54874e-14		Q9XSW5	SLC4A1	Anion exchange protein	-0.410095	4.38e-07
A2VDN7	HNRNPU	Heterogeneous nuclear ribonucleoprotein U (Heterogeneous nuclear ribonucleoprotein U (Scaffold attachment factor A))	-0.796963	1.81863e-06		F1MNR3	CAMTA1	Calmodulin binding transcription activator 1	-0.45876	5.48929e-13		P02584	PFN1	Profilin-1 (Profilin I)	-0.426356	1.35e-10
A6QLZ3	ARSB	ARSB protein (Arylsulfatase B)	-0.806367	7.82039e-10		Q5E9I6	ARF3	ADP-ribosylation factor 3	-0.465726	1e-15		A0A3Q1M3L6		Uncharacterized protein	-0.445216	1e-15
Q2KJH6	SERPINH1	Serpin H1 (Collagen-binding protein) (Colligin)	-0.815799	1.15119e-06		F2Z4C1	TUBA1A	Tubulin alpha chain	-0.481015	5.63109e-11		Q3ZC00	LCP1	Lymphocyte cytosolic protein 1 (L-plastin)	-0.446514	1.36e-07
A0A3Q1MPS4	ACTN1	Alpha-actinin-1	-0.838307	0.00614655		V6F9A2	APOA1	Apolipoprotein A-I preproprotein	-0.51069	1e-15		A0A140T897	ALB	Serum albumin	-0.516552	1e-15
A5D7E8	PDIA3	Protein disulfide-isomerase (EC 5.3.4.1)	-0.877473	2.80303e-12		A0A3Q1MP67	YWHAE	14-3-3 protein epsilon	-0.551457	1e-15		Q0VCX2	HSPA5	Endoplasmic reticulum chaperone BiP (EC 3.6.4.10) (78 kDa glucose-regulated protein) (GRP-78) (Binding-immunoglobulin protein) (BiP) (Heat shock protein 70 family protein 5) (HSP70 family protein 5) (Heat shock protein family A member 5) (Immunoglobulin heavy chain-binding protein)	-0.536499	5.37e-12
A0A3Q1LV73	AHNAK2	AHNAK nucleoprotein 2	-1.06392	4.16354e-11		P02465	COL1A2	Collagen alpha-2(I) chain (Alpha-2 type I collagen)	-0.580041	4.61467e-15		F1MW44	F13A1	Coagulation factor XIII A chain	-0.544573	1e-15
A0A3Q1M8H9	CAPNS1	Calpain small subunit 1	-1.20251	0.00482321		A0A3Q1N9S5	HNRNPK	Heterogeneous nuclear ribonucleoprotein K	-0.600326	1e-15		G3MXG6		Ig-like domain-containing protein	-0.607679	1.06e-13
A0A452DII8	ATP5F1B	ATP synthase subunit beta (EC 7.1.2.2)	-1.3573	8.21263e-09		Q3ZC00	LCP1	Lymphocyte cytosolic protein 1 (L-plastin)	-0.619917	4.16968e-12		A0A3Q1M032		Uncharacterized protein	-0.611174	1.13e-13
H7BWW0	CORO1B	Coronin	-1.94968	8.66781e-14		Q56JX6	RPS28	40S ribosomal protein S28	-0.64204	8.49099e-15		Q1RMN8	IGL@	Immunoglobulin light chain, lambda gene cluster	-0.65441	8.39e-09
						Q1RMN8	IGL@	Immunoglobulin light chain, lambda gene cluster	-0.649678	2.75119e-11		A0A452DI24	GDI2	Rab GDP dissociation inhibitor	-0.661696	9.55e-09
						G3X7N4	PGK1	Phosphoglycerate kinase (EC 2.7.2.3)	-0.664651	1.87792e-07		Q5EA67	ITIH4	Inter-alpha (Globulin) inhibitor H4 (Plasma Kallikrein-sensitive glycoprotein)	-0.675548	1.27e-07
						A0A452DJK6	SERPINA3-1	Serpin A3-1	-0.694747	1e-15		B0JYP6	IGK	IGK protein	-0.710309	1e-15
						I7CT57	I7CT57	Vitamin D binding protein	-0.694775	1e-15		E1BE25	FLNC	Filamin C	-0.759993	0.00976498
						Q5E9B5	ACTG2	Actin, gamma-enteric smooth muscle (Gamma-2-actin) (Smooth muscle gamma-actin) [Cleaved into: Actin, gamma-enteric smooth muscle, intermediate form]	-0.713391	1.48434e-11		A0A3Q1LGU7	LOC505052	Lipocln_cytosolic_FA-bd_dom domain-containing protein	-0.888587	1e-15
						A0A3Q1MH50	BDA20	Lipocln_cytosolic_FA-bd_dom domain-containing protein	-0.732918	4.50559e-07		F1N3P2	USP5	Ubiquitin carboxyl-terminal hydrolase (EC 3.4.19.12)	-0.998053	1e-15
						P21809	BGN	Biglycan (Bone/cartilage proteoglycan I) (Leucine-rich PG I) (PG-S1)	-0.749221	6.89893e-14		H7BWW0	CORO1B	Coronin	-1.20241	4.18e-07
						P28800	SERPINF2	Alpha-2-antiplasmin (Alpha-2-AP) (Alpha-2-plasmin inhibitor) (Alpha-2-PI) (Serpin F2)	-0.760512	3.17078e-08		H9KUU8	ECHDC1	Ethylmalonyl-CoA decarboxylase	-1.43432	1e-15
						Q3ZCH0	HSPA9	Stress-70 protein, mitochondrial (75 kDa glucose-regulated protein) (GRP-75) (Heat shock 70 kDa protein 9)	-0.780338	1.2766e-11		A6QQF0	PSAPL1	PSAPL1 protein	-1.67574	7.19e-10
						A5D7D1	ACTN4	Alpha-actinin-4 (Non-muscle alpha-actinin 4)	-0.813634	1.38533e-09		Q3ZC44	HNRNPAB	Heterogeneous nuclear ribonucleoprotein A/B	-1.73014	9.55e-09
						E1BFB0	SPTAN1	Spectrin alpha, non-erythrocytic 1	-0.978452	1e-15
						A6QLZ3	ARSB	ARSB protein (Arylsulfatase B)	-1.00314	3.91375e-11
						A0A3Q1MTA5	ANXA8L1	Annexin	-1.01045	7.73405e-10
						F1MEN8	PDIA4	Protein disulfide-isomerase A4 (EC 5.3.4.1) (Endoplasmic reticulum resident protein 72)	-1.05863	0.00193594
						F1N269	MYLK	Myosin light chain kinase, smooth muscle	-1.12423	1e-15
						G3N1U4	SERPINA3-3	Serpin A3-3	-1.15503	1e-15
						A6QNL5	PDIA6	PDIA6 protein (Fragment)	-1.2759	2.57729e-06
						A0A3Q1M7S1	FBN1	Fibrillin-1	-1.32829	3.11088e-08
						Q1RMP3	CUTA	CutA divalent cation tolerance homolog (E. coli)	-1.70585	1e-15
						F1MMQ8	SPTA1	Spectrin alpha, erythrocytic 1	-1.86346	2.03214e-06
						O46375	TTR	Transthyretin (Prealbumin)	-3.17473	2.09616e-08
						A0A3Q1M8H9	CAPNS1	Calpain small subunit 1	-3.64778	3.99671e-06
						A0A452DJA8	PNP	Purine nucleoside phosphorylase	-3.97785	7.36872e-05

[truncated: 1 more sheets: S11-BP Gs Skin RvsS]
